# Supplementary material for: GCAEMDA: Predicting miRNA-disease associations via graph convolutional autoencoder
Source: PLoS Comput Biol. 2021 Dec 10;17(12):e1009655. doi: 10.1371/journal.pcbi.1009655 (PMC8694430; doi:10.1371/journal.pcbi.1009655)
Supplement: S2 Table — (XLSX) [file pcbi.1009655.s002.xlsx]

## Sheet: DLP
miRNAName
hsa-let-7a-1
hsa-let-7a-2
hsa-let-7a-3
hsa-let-7b
hsa-let-7c
hsa-let-7d
hsa-let-7e
hsa-let-7f-1
hsa-let-7f-2
hsa-let-7g
hsa-let-7i
hsa-mir-1-1
hsa-mir-1-2
hsa-mir-100
hsa-mir-101-1
hsa-mir-101-2
hsa-mir-103a-1
hsa-mir-103a-2
hsa-mir-103b-1
hsa-mir-103b-2
hsa-mir-105-1
hsa-mir-105-2
hsa-mir-106a
hsa-mir-106b
hsa-mir-107
hsa-mir-10a
hsa-mir-10b
hsa-mir-1178
hsa-mir-1179
hsa-mir-1180
hsa-mir-1181
hsa-mir-1182
hsa-mir-1183
hsa-mir-1184-1
hsa-mir-1185-1
hsa-mir-1202
hsa-mir-1206
hsa-mir-1207
hsa-mir-122
hsa-mir-1224
hsa-mir-1225
hsa-mir-1226
hsa-mir-1227
hsa-mir-1228
hsa-mir-1229
hsa-mir-1231
hsa-mir-1233-1
hsa-mir-1233-2
hsa-mir-1234
hsa-mir-1236
hsa-mir-1237
hsa-mir-1238
hsa-mir-124-1
hsa-mir-124-2
hsa-mir-124-3
hsa-mir-1245a
hsa-mir-1245b
hsa-mir-1246
hsa-mir-1247
hsa-mir-1248
hsa-mir-1249
hsa-mir-1253
hsa-mir-1255a
hsa-mir-1256
hsa-mir-1258
hsa-mir-125a
hsa-mir-125b-1
hsa-mir-125b-2
hsa-mir-126
hsa-mir-1260a
hsa-mir-1260b
hsa-mir-1261
hsa-mir-1264
hsa-mir-1265
hsa-mir-1266
hsa-mir-1267
hsa-mir-1268a
hsa-mir-1268b
hsa-mir-1269a
hsa-mir-127
hsa-mir-1270
hsa-mir-1271
hsa-mir-1273c
hsa-mir-1275
hsa-mir-1276
hsa-mir-1277
hsa-mir-128-1
hsa-mir-128-2
hsa-mir-1281
hsa-mir-1282
hsa-mir-1284
hsa-mir-1285-1
hsa-mir-1285-2
hsa-mir-1286
hsa-mir-1287
hsa-mir-1288
hsa-mir-129-1
hsa-mir-129-2
hsa-mir-1290
hsa-mir-1291
hsa-mir-1292
hsa-mir-1293
hsa-mir-1294
hsa-mir-1295a
hsa-mir-1295b
hsa-mir-1296
hsa-mir-1297
hsa-mir-1298
hsa-mir-1299
hsa-mir-1301
hsa-mir-1302-1
hsa-mir-1302-2
hsa-mir-1302-3
hsa-mir-1302-4
hsa-mir-1302-5
hsa-mir-1302-6
hsa-mir-1302-7
hsa-mir-1302-8
hsa-mir-1303
hsa-mir-1304
hsa-mir-1305
hsa-mir-1306
hsa-mir-1307
hsa-mir-130a
hsa-mir-130b
hsa-mir-132
hsa-mir-1322
hsa-mir-1323
hsa-mir-1324
hsa-mir-133a-1
hsa-mir-133a-2
hsa-mir-133b
hsa-mir-134
hsa-mir-1343
hsa-mir-135a-1
hsa-mir-135a-2
hsa-mir-135b
hsa-mir-136
hsa-mir-138-1
hsa-mir-138-2
hsa-mir-139
hsa-mir-140
hsa-mir-141
hsa-mir-142
hsa-mir-143
hsa-mir-144
hsa-mir-145
hsa-mir-1468
hsa-mir-1469
hsa-mir-146a
hsa-mir-146b
hsa-mir-1471
hsa-mir-147a
hsa-mir-148a
hsa-mir-148b
hsa-mir-149
hsa-mir-150
hsa-mir-151a
hsa-mir-151b
hsa-mir-152
hsa-mir-153-1
hsa-mir-153-2
hsa-mir-1538
hsa-mir-154
hsa-mir-155
hsa-mir-15a
hsa-mir-15b
hsa-mir-16-1
hsa-mir-16-2
hsa-mir-17
hsa-mir-181a-1
hsa-mir-181a-2
hsa-mir-181b-1
hsa-mir-181b-2
hsa-mir-181c
hsa-mir-181d
hsa-mir-182
hsa-mir-1825
hsa-mir-1827
hsa-mir-183
hsa-mir-184
hsa-mir-185
hsa-mir-186
hsa-mir-187
hsa-mir-188
hsa-mir-18a
hsa-mir-18b
hsa-mir-1908
hsa-mir-1909
hsa-mir-190a
hsa-mir-191
hsa-mir-1910
hsa-mir-1914
hsa-mir-1915
hsa-mir-192
hsa-mir-193a
hsa-mir-193b
hsa-mir-194-1
hsa-mir-194-2
hsa-mir-195
hsa-mir-196a-1
hsa-mir-196a-2
hsa-mir-196b
hsa-mir-197
hsa-mir-1972-1
hsa-mir-1973
hsa-mir-1976
hsa-mir-198
hsa-mir-199a-1
hsa-mir-199a-2
hsa-mir-199b
hsa-mir-19a
hsa-mir-19b-1
hsa-mir-19b-2
hsa-mir-200a
hsa-mir-200b
hsa-mir-200c
hsa-mir-202
hsa-mir-203a
hsa-mir-203b
hsa-mir-204
hsa-mir-205
hsa-mir-206
hsa-mir-208a
hsa-mir-208b
hsa-mir-20a
hsa-mir-20b
hsa-mir-21
hsa-mir-210
hsa-mir-211
hsa-mir-2110
hsa-mir-2116
hsa-mir-212
hsa-mir-214
hsa-mir-215
hsa-mir-216a
hsa-mir-216b
hsa-mir-218-1
hsa-mir-218-2
hsa-mir-22
hsa-mir-221
hsa-mir-222
hsa-mir-223
hsa-mir-224
hsa-mir-2278
hsa-mir-2355
hsa-mir-23a
hsa-mir-23b
hsa-mir-23c
hsa-mir-24-1
hsa-mir-24-2
hsa-mir-25
hsa-mir-2682
hsa-mir-26a-1
hsa-mir-26a-2
hsa-mir-26b
hsa-mir-27a
hsa-mir-27b
hsa-mir-28
hsa-mir-2861
hsa-mir-2909
hsa-mir-296
hsa-mir-297
hsa-mir-298
hsa-mir-299
hsa-mir-29a
hsa-mir-29b-1
hsa-mir-29b-2
hsa-mir-29c
hsa-mir-300
hsa-mir-301a
hsa-mir-301b
hsa-mir-302a
hsa-mir-302b
hsa-mir-302c
hsa-mir-302d
hsa-mir-302e
hsa-mir-302f
hsa-mir-3065
hsa-mir-3074
hsa-mir-30a
hsa-mir-30b
hsa-mir-30c-1
hsa-mir-30c-2
hsa-mir-30d
hsa-mir-30e
hsa-mir-31
hsa-mir-3117
hsa-mir-3120
hsa-mir-3126
hsa-mir-3127
hsa-mir-3130-1
hsa-mir-3130-2
hsa-mir-3131
hsa-mir-3135b
hsa-mir-3138
hsa-mir-3142
hsa-mir-3144
hsa-mir-3148
hsa-mir-3149
hsa-mir-3151
hsa-mir-3157
hsa-mir-3161
hsa-mir-3162
hsa-mir-3163
hsa-mir-3171
hsa-mir-3175
hsa-mir-3176
hsa-mir-3177
hsa-mir-3178
hsa-mir-3179-1
hsa-mir-3179-2
hsa-mir-3179-3
hsa-mir-3182
hsa-mir-3185
hsa-mir-3186
hsa-mir-3189
hsa-mir-3195
hsa-mir-3196
hsa-mir-32
hsa-mir-3200
hsa-mir-3201
hsa-mir-320b-1
hsa-mir-320b-2
hsa-mir-320c-1
hsa-mir-320c-2
hsa-mir-320d-1
hsa-mir-320d-2
hsa-mir-320e
hsa-mir-323a
hsa-mir-323b
hsa-mir-324
hsa-mir-325
hsa-mir-326
hsa-mir-328
hsa-mir-329-1
hsa-mir-329-2
hsa-mir-330
hsa-mir-331
hsa-mir-335
hsa-mir-337
hsa-mir-338
hsa-mir-339
hsa-mir-33a
hsa-mir-33b
hsa-mir-340
hsa-mir-342
hsa-mir-345
hsa-mir-346
hsa-mir-34a
hsa-mir-34b
hsa-mir-34c
hsa-mir-361
hsa-mir-3610
hsa-mir-3611
hsa-mir-3613
hsa-mir-3614
hsa-mir-3619
hsa-mir-362
hsa-mir-3620
hsa-mir-3622a
hsa-mir-3622b
hsa-mir-363
hsa-mir-3646
hsa-mir-3651
hsa-mir-3654
hsa-mir-3658
hsa-mir-365a
hsa-mir-365b
hsa-mir-3662
hsa-mir-3663
hsa-mir-3664
hsa-mir-3666
hsa-mir-3667
hsa-mir-367
hsa-mir-3677
hsa-mir-3682
hsa-mir-3686
hsa-mir-369
hsa-mir-370
hsa-mir-3714
hsa-mir-371a
hsa-mir-371b
hsa-mir-372
hsa-mir-373
hsa-mir-374a
hsa-mir-374b
hsa-mir-374c
hsa-mir-376a-1
hsa-mir-376a-2
hsa-mir-376b
hsa-mir-376c
hsa-mir-377
hsa-mir-378a
hsa-mir-378b
hsa-mir-378c
hsa-mir-378d-1
hsa-mir-378d-2
hsa-mir-378e
hsa-mir-378f
hsa-mir-378g
hsa-mir-378h
hsa-mir-378i
hsa-mir-379
hsa-mir-380
hsa-mir-381
hsa-mir-382
hsa-mir-383
hsa-mir-384
hsa-mir-3908
hsa-mir-3909
hsa-mir-3915
hsa-mir-3923
hsa-mir-3925
hsa-mir-3928
hsa-mir-3940
hsa-mir-3945
hsa-mir-3960
hsa-mir-3976
hsa-mir-409
hsa-mir-410
hsa-mir-411
hsa-mir-412
hsa-mir-421
hsa-mir-422a
hsa-mir-423
hsa-mir-424
hsa-mir-425
hsa-mir-4257
hsa-mir-4258
hsa-mir-4262
hsa-mir-4268
hsa-mir-4270
hsa-mir-4271
hsa-mir-4279
hsa-mir-4281
hsa-mir-4282
hsa-mir-4284
hsa-mir-4286
hsa-mir-429
hsa-mir-4290
hsa-mir-4291
hsa-mir-4293
hsa-mir-4294
hsa-mir-4295
hsa-mir-4298
hsa-mir-4301
hsa-mir-4302
hsa-mir-4306
hsa-mir-431
hsa-mir-4310
hsa-mir-4317
hsa-mir-4319
hsa-mir-432
hsa-mir-4324
hsa-mir-4326
hsa-mir-433
hsa-mir-4423
hsa-mir-4429
hsa-mir-4436b-1
hsa-mir-4436b-2
hsa-mir-4443
hsa-mir-4446
hsa-mir-4447
hsa-mir-4448
hsa-mir-4449
hsa-mir-4454
hsa-mir-4455
hsa-mir-4458
hsa-mir-4463
hsa-mir-4466
hsa-mir-4467
hsa-mir-4469
hsa-mir-4476
hsa-mir-4478
hsa-mir-448
hsa-mir-4480
hsa-mir-4487
hsa-mir-4488
hsa-mir-4489
hsa-mir-4490
hsa-mir-4496
hsa-mir-449a
hsa-mir-449b
hsa-mir-449c
hsa-mir-4500
hsa-mir-4505
hsa-mir-4508
hsa-mir-450a-1
hsa-mir-450a-2
hsa-mir-450b
hsa-mir-4511
hsa-mir-4513
hsa-mir-4516
hsa-mir-4518
hsa-mir-451a
hsa-mir-451b
hsa-mir-452
hsa-mir-4521
hsa-mir-4530
hsa-mir-4534
hsa-mir-454
hsa-mir-455
hsa-mir-4633
hsa-mir-4634
hsa-mir-4639
hsa-mir-4644
hsa-mir-4649
hsa-mir-466
hsa-mir-4661
hsa-mir-4666a
hsa-mir-4672
hsa-mir-4687
hsa-mir-4695
hsa-mir-4697
hsa-mir-4701
hsa-mir-4706
hsa-mir-4709
hsa-mir-4717
hsa-mir-4721
hsa-mir-4723
hsa-mir-4728
hsa-mir-4731
hsa-mir-4732
hsa-mir-4736
hsa-mir-4739
hsa-mir-4746
hsa-mir-4753
hsa-mir-4758
hsa-mir-4764
hsa-mir-4772
hsa-mir-4775
hsa-mir-4778
hsa-mir-4782
hsa-mir-4793
hsa-mir-483
hsa-mir-484
hsa-mir-485
hsa-mir-487a
hsa-mir-487b
hsa-mir-488
hsa-mir-489
hsa-mir-490
hsa-mir-491
hsa-mir-492
hsa-mir-493
hsa-mir-494
hsa-mir-495
hsa-mir-496
hsa-mir-497
hsa-mir-499a
hsa-mir-499b
hsa-mir-5003
hsa-mir-5004
hsa-mir-500a
hsa-mir-500b
hsa-mir-501
hsa-mir-5010
hsa-mir-502
hsa-mir-503
hsa-mir-504
hsa-mir-505
hsa-mir-506
hsa-mir-507
hsa-mir-508
hsa-mir-509-1
hsa-mir-509-2
hsa-mir-509-3
hsa-mir-5091
hsa-mir-510
hsa-mir-5100
hsa-mir-511
hsa-mir-512-1
hsa-mir-512-2
hsa-mir-513a-1
hsa-mir-513a-2
hsa-mir-513b
hsa-mir-513c
hsa-mir-514a-1
hsa-mir-514a-2
hsa-mir-514a-3
hsa-mir-514b
hsa-mir-515-1
hsa-mir-515-2
hsa-mir-516a-1
hsa-mir-516a-2
hsa-mir-516b-1
hsa-mir-516b-2
hsa-mir-517a
hsa-mir-517b
hsa-mir-517c
hsa-mir-5189
hsa-mir-518a-1
hsa-mir-518a-2
hsa-mir-518b
hsa-mir-518c
hsa-mir-518d
hsa-mir-518e
hsa-mir-518f
hsa-mir-5193
hsa-mir-519a-1
hsa-mir-519a-2
hsa-mir-519b
hsa-mir-519c
hsa-mir-519d
hsa-mir-519e
hsa-mir-520a
hsa-mir-520c
hsa-mir-520d
hsa-mir-520f
hsa-mir-520g
hsa-mir-520h
hsa-mir-521-1
hsa-mir-521-2
hsa-mir-522
hsa-mir-523
hsa-mir-524
hsa-mir-525
hsa-mir-526b
hsa-mir-527
hsa-mir-532
hsa-mir-539
hsa-mir-541
hsa-mir-542
hsa-mir-543
hsa-mir-544a
hsa-mir-544b
hsa-mir-545
hsa-mir-548a-1
hsa-mir-548a-2
hsa-mir-548a-3
hsa-mir-548ac
hsa-mir-548an
hsa-mir-548b
hsa-mir-548c
hsa-mir-548d-1
hsa-mir-548d-2
hsa-mir-548j
hsa-mir-548k
hsa-mir-548l
hsa-mir-548p
hsa-mir-548t
hsa-mir-550a-1
hsa-mir-550a-2
hsa-mir-550a-3
hsa-mir-550b-1
hsa-mir-550b-2
hsa-mir-551a
hsa-mir-551b
hsa-mir-552
hsa-mir-555
hsa-mir-556
hsa-mir-557
hsa-mir-558
hsa-mir-5582
hsa-mir-5586
hsa-mir-5590
hsa-mir-561
hsa-mir-562
hsa-mir-564
hsa-mir-567
hsa-mir-568
hsa-mir-569
hsa-mir-5699
hsa-mir-570
hsa-mir-571
hsa-mir-572
hsa-mir-573
hsa-mir-574
hsa-mir-575
hsa-mir-576
hsa-mir-577
hsa-mir-578
hsa-mir-579
hsa-mir-581
hsa-mir-582
hsa-mir-583
hsa-mir-584
hsa-mir-585
hsa-mir-586
hsa-mir-587
hsa-mir-589
hsa-mir-590
hsa-mir-591
hsa-mir-592
hsa-mir-593
hsa-mir-595
hsa-mir-596
hsa-mir-597
hsa-mir-598
hsa-mir-599
hsa-mir-600
hsa-mir-601
hsa-mir-602
hsa-mir-603
hsa-mir-604
hsa-mir-605
hsa-mir-606
hsa-mir-6068
hsa-mir-6069
hsa-mir-6075
hsa-mir-608
hsa-mir-6086
hsa-mir-6088
hsa-mir-610
hsa-mir-611
hsa-mir-612
hsa-mir-6124
hsa-mir-6126
hsa-mir-613
hsa-mir-6133
hsa-mir-614
hsa-mir-615
hsa-mir-616
hsa-mir-617
hsa-mir-618
hsa-mir-619
hsa-mir-620
hsa-mir-621
hsa-mir-622
hsa-mir-624
hsa-mir-625
hsa-mir-626
hsa-mir-627
hsa-mir-628
hsa-mir-629
hsa-mir-630
hsa-mir-631
hsa-mir-632
hsa-mir-633
hsa-mir-634
hsa-mir-635
hsa-mir-636
hsa-mir-637
hsa-mir-638
hsa-mir-639
hsa-mir-640
hsa-mir-641
hsa-mir-642a
hsa-mir-642b
hsa-mir-643
hsa-mir-644a
hsa-mir-645
hsa-mir-646
hsa-mir-647
hsa-mir-648
hsa-mir-649
hsa-mir-650
hsa-mir-6508
hsa-mir-651
hsa-mir-652
hsa-mir-654
hsa-mir-655
hsa-mir-656
hsa-mir-657
hsa-mir-658
hsa-mir-659
hsa-mir-660
hsa-mir-661
hsa-mir-662
hsa-mir-663a
hsa-mir-663b
hsa-mir-664a
hsa-mir-664b
hsa-mir-665
hsa-mir-668
hsa-mir-670
hsa-mir-671
hsa-mir-6720
hsa-mir-6721
hsa-mir-6729
hsa-mir-675
hsa-mir-676
hsa-mir-6780b
hsa-mir-6798
hsa-mir-6799
hsa-mir-6826
hsa-mir-6831
hsa-mir-6836
hsa-mir-6838
hsa-mir-6852
hsa-mir-6853
hsa-mir-6861
hsa-mir-6867
hsa-mir-6869
hsa-mir-6873
hsa-mir-6875
hsa-mir-6880
hsa-mir-6886
hsa-mir-7-1
hsa-mir-7-2
hsa-mir-7-3
hsa-mir-708
hsa-mir-7107
hsa-mir-711
hsa-mir-7161
hsa-mir-718
hsa-mir-744
hsa-mir-758
hsa-mir-760
hsa-mir-761
hsa-mir-762
hsa-mir-764
hsa-mir-765
hsa-mir-766
hsa-mir-767
hsa-mir-769
hsa-mir-770
hsa-mir-7702
hsa-mir-7706
hsa-mir-7847
hsa-mir-802
hsa-mir-8084
hsa-mir-873
hsa-mir-874
hsa-mir-875
hsa-mir-876
hsa-mir-877
hsa-mir-885
hsa-mir-888
hsa-mir-889
hsa-mir-891a
hsa-mir-892a
hsa-mir-892b
hsa-mir-9-1
hsa-mir-9-2
hsa-mir-9-3
hsa-mir-920
hsa-mir-921
hsa-mir-922
hsa-mir-92a-1
hsa-mir-92a-2
hsa-mir-92b
hsa-mir-93
hsa-mir-933
hsa-mir-934
hsa-mir-935
hsa-mir-937
hsa-mir-938
hsa-mir-939
hsa-mir-940
hsa-mir-941-1
hsa-mir-941-3
hsa-mir-941-4
hsa-mir-942
hsa-mir-943
hsa-mir-944
hsa-mir-95
hsa-mir-9500
hsa-mir-96
hsa-mir-98
hsa-mir-99a
hsa-mir-99b
