# Supplementary material for: GCAEMDA: Predicting miRNA-disease associations via graph convolutional autoencoder
Source: PLoS Comput Biol. 2021 Dec 10;17(12):e1009655. doi: 10.1371/journal.pcbi.1009655 (PMC8694430; doi:10.1371/journal.pcbi.1009655)
Supplement: S3 Table — (XLSX) [file pcbi.1009655.s003.xlsx]

## Sheet: Sheet1
全国新冠肺炎疫情风险等级
风险地区等级	行政区	数量	明 细
高（15个）	湖南省	3	张家界市（3个）：永定区子午路以南、大桥路以西、大庸路以东合围区域，永定区子午路以南、迎宾路以西、澧水河以北、大桥路以东合围区域，官黎坪街道黄金塔社区；
	河南省	8	开封市（7个）：尉氏县庄头镇前曹村，尉氏县庄头镇后曹村，尉氏县庄头镇于家村，尉氏县庄头镇文家村，尉氏县庄头镇刘家村，尉氏县庄头镇孙庄村，尉氏县庄头镇田家村； 郑州市（1个）：二七区京广路街道；
	江苏省	3	扬州市（2个）：广陵区湾头镇联合村，邗江区双桥街道武塘社区文昌西路以南、文汇西路以北、维扬路以西、新城河路以东区域； 南京市（1个）：江宁区禄口街道；
	云南省	1	瑞丽市（1个）：姐告国门社区；
中（201个）	内蒙古自治区	1	呼伦贝尔市（1个）：海拉尔区奋斗镇神宝小区；
	北京市	2	房山区（1个）：阎村镇乐活家园社区； 昌平区（1个）：龙泽园街道龙跃苑二区；
	上海市	1	浦东新区（1个）：川沙新镇华夏二路1500弄心圆西苑小区；
	山东省	3	烟台市（3个）：经济技术开发区黄河路以西、长江路以北、沂河路以东、双美大厦配套路以南区域，国奥天地小区，海信天山郡小区；
	海南省	3	海口市（3个）：海口市高新区云龙产业园(具体范围为海榆东线以西、休闲步道以东、横四路以北、横六路以南)，琼山区云龙镇，龙华区南宝花园小区；
	湖北省	7	荆门市（1个）：掇刀区兴隆街道； 武汉市（3个）：江夏经济开发区栗庙还建小区，江夏区纸坊街道郭岭里小区，经开区沌口街道； 荆州市（2个）：沙市区崇文街道，沙市区塔桥路以东、江津中路以北、工农路以西、东岳东路以南围合区（沙市区政府和荆州理工职业学院除外）； 黄冈市（1个）：红安县永佳河镇；
	河南省	33	开封市（1个）：尉氏县庄头镇（除高风险外其他地区）； 新密市（1个）：白寨镇三叉口村； 新郑市（6个）：孟庄镇洪府村，孟庄镇鸡王社区，教育园区小乔社区吉祥公寓，教育园区正商瑞钻，教育园区温莎城堡，教育园区永泽-上公馆； 荥阳市（3个）：京城路街道万业金城小区，乔楼镇狮村社区，贾峪镇周垌村； 驻马店（3个）：遂平县濯阳街道魏家胡同三巷以南、小魏庄中心路以东、魏家胡同五巷以北、金山路南段以西合围区域，柏城街道办事处东关社区新洪路一巷区域，遂平县灈阳街道金山社区滨河小区A1区； 商丘市（4个）：梁园区金桂苑小区（青年路与健康路西北角），梁园区大商新玛特（商丘市梁园区凯旋东街与神火大道交叉口东南150米），睢阳区世纪花园小区（金世纪广场西侧），城乡一体化示范区周庄社区； 郑州市（15个）：管城回族区航海东路街道金盾未来花园，二七区福华街街道铁道京广家园，金水区南阳新村街道开元小区，经开区明湖办事…
	福建省	2	厦门市（2个）：思明区莲前街道前埔社区前埔社，思明区莲前街道源泉山庄A区（前埔六里1-20号）；
	湖南省	25	湘潭市（1个）：雨湖区云塘街道杨家湾公安小区； 长沙市（1个）：天心区赤岭路街道乾城嘉园； 宁乡市（2个）：城郊街道馨宁新村小区，城郊街道未来方舟小区2号栋； 湘西州（2个）：古丈县默戎镇默戎苗寨，吉首市峒河街道办事处五里牌社区公租房小区； 益阳市（1个）：赫山区赫山街道铂金汉宫小区二栋、七栋； 株洲市（7个）：石峰区时代路时代雅园8栋，石峰区翰林府1期和3期，荷塘区桂花街道阳光里社区东部美的城23栋，云龙示范区学林街道学府华庭小区，云龙示范区学府港湾小区，云龙示范区锦绣香江小区，云龙示范区大丰安置房； 张家界市（11个）： 武陵源区（1个）：军地坪街道； 永定区（10个）：永定街道、崇文街道、南庄坪街道、官黎坪街道（黄金塔社区除外）、后坪街道、沙堤街道、大庸桥街道、西溪坪街道、阳湖坪街道、枫香岗街道；
	辽宁省	1	大连市（1个）：甘井子区泉水街道A4区27号楼；
	四川省	5	泸州市（1个）：江阳区黄舣镇裕兴路4号厂区办公宿舍； 宜宾市（1个）：南溪区南溪街道江景郦城小区1栋； 成都市（3个）：高新区石羊街道美洲花园68栋，青羊区光华街道优品道曦岸，高新区石羊街道都城雅颂居；
	江苏省	114	扬州市（83个）： 江都区（2个）：仙女镇双沟社区双沟供销大楼，丁沟镇麾南村中心组； 生态科技新城（1个）：泰安镇泰安社区新万福路88号； 蜀冈-瘦西湖风景名胜区（7个）：梅岭街道广储社区梅庄，梅岭街道邗沟社区梅花山庄小区，瘦西湖街道滨湖社区瘦西湖景苑小区，梅岭街道广储社区玉器街28号，梅岭街道广储社区广储庄台，梅岭街道广储社区史可法路10号，梅岭街道漕河社区玉器街86-1号； 经济技术开发区（7个）：八里镇金山花园社区金山花园小区，文汇街道金林社区扬子江中路591号，扬子津街道新河湾社区静安阳光花都小区，文汇街道宝带社区宝带新村（北宝带），施桥镇汪家村仇庄组，文汇街道南宝带小区，扬子津街道阳光新苑北区； 邗江区（37个）：邗上街道冯庄社区金阳苑小区，邗上街道兰庄社区莱福花园小区，双桥街道文扬社区周庄庄台，邗上街道邗上社区香格里拉小区，新盛街道殷湖社区新盛花苑小区，新盛街道新悦社区华鼎星…
	云南省	4	陇川县（1个）：章凤镇迭撒村拉影村民小组； 瑞丽市（3个）：勐卯镇团结村委会弄喊二和金坎片区，弄喊一和东南亚商住城片区，勐龙沙社区南片区(东至团结大沟、南至瑞宏路、西至瑞柠路、北至瑞章路)；
其他重点地区			北京市海淀区，宁夏银川，天津，河南许昌
截至2021年8月9日
		44417
来源：网页搜索（广州本地宝，新型冠状病毒肺炎疫情实时大数据报告，CDC疾控人公众号，国务院客户端）

## Sheet: Sheet1 (3)
DiseaseName
Abortion, Habitual
Abortion, Spontaneous
Acquired Immunodeficiency Syndrome
Acute Coronary Syndrome
Acute Kidney Injury
Acute Lung Injury
Adenocarcinoma, Sebaceous
Adenoviridae Infections
Adrenal Cortex Neoplasms
Adrenocortical Carcinoma
Alcoholism
Alopecia
Alzheimer Disease
Amyloidosis
Amyotrophic Lateral Sclerosis
Anemia
Anemia, Aplastic
Anemia, Sickle Cell
Aneurysm
Angina, Unstable
Anodontia
Antiphospholipid Syndrome
Anus Neoplasms
Anxiety
Anxiety Disorders
Aortic Aneurysm
Aortic Aneurysm, Abdominal
Aortic Aneurysm, Thoracic
Aortic Valve Insufficiency
Aortic Valve Stenosis
Arbovirus Infections
Arrhythmias, Cardiac
Arteriosclerosis Obliterans
Arteriovenous Malformations
Arthritis
Arthritis, Juvenile
Arthritis, Psoriatic
Arthritis, Rheumatoid
Asthenozoospermia
Asthma
Astrocytoma
Atherosclerosis
Atrial Fibrillation
Attention Deficit Disorder with Hyperactivity
Autism Spectrum Disorder
Autistic Disorder
Autoimmune Diseases
Autoimmune Lymphoproliferative Syndrome
Azoospermia
Balkan Nephropathy
Barrett Esophagus
Behcet Syndrome
Bile Duct Neoplasms
Biliary Atresia
Biliary Tract Neoplasms
Bipolar Disorder
Bone Diseases
Bone Neoplasms
Borna Disease
Brain Diseases
Brain Injuries, Traumatic
Brain Ischemia
Brain Neoplasms
Breast Neoplasms
Bronchiolitis Obliterans
Bronchopulmonary Dysplasia
Brucellosis
Burkitt Lymphoma
Burns
Capsule Opacification
Carcinoma, Adenoid Cystic
Carcinoma, Basal Cell
Carcinoma, Ductal
Carcinoma, Ehrlich Tumor
Carcinoma, Embryonal
Carcinoma, Endometrioid
Carcinoma, Hepatocellular
Carcinoma, Islet Cell
Carcinoma, Merkel Cell
Carcinoma, Mucoepidermoid
Carcinoma, Neuroendocrine
Carcinoma, Non-Small-Cell Lung
Carcinoma, Pancreatic Ductal
Carcinoma, Renal Cell
Carcinoma, Signet Ring Cell
Carcinoma, Skin Appendage
Carcinoma, Squamous Cell
Carcinoma, Transitional Cell
Cardio-Renal Syndrome
Cardiomegaly
Cardiomyopathies
Cardiomyopathy, Alcoholic
Cardiomyopathy, Dilated
Cardiomyopathy, Hypertrophic
Cardiotoxicity
Cardiovascular Diseases
Carotid Artery Diseases
Cartilage Diseases
Cataract
Celiac Disease
Cerebellar Neoplasms
Cerebral Hemorrhage
Cerebral Infarction
Chagas Disease
Charcot-Marie-Tooth Disease
Chemical and Drug Induced Liver Injury
Chickenpox
Chikungunya Fever
Child Development Disorders, Pervasive
Chlamydia Infections
Cholangiocarcinoma
Cholestasis
Cholesteatoma
Chondrosarcoma
Chordoma
Chorioamnionitis
Choriocarcinoma
Chronic Pain
Cicatrix, Hypertrophic
Cleidocranial Dysplasia
Cocaine-Related Disorders
Cognitive Dysfunction
Colitis
Colitis, Ulcerative
Coloboma
Colonic Neoplasms
Colorectal Neoplasms
Colorectal Neoplasms, Hereditary Nonpolyposis
Complex Regional Pain Syndromes
Congenital Microtia
Corneal Dystrophies, Hereditary
Corneal Neovascularization
Coronary Artery Disease
Coronary Restenosis
Coronavirus Infections
Costello Syndrome
Creutzfeldt-Jakob Syndrome
Crohn Disease
Cryptosporidiosis
Cystic Fibrosis
Cystitis, Interstitial
Cytomegalovirus Infections
Cytotoxicity Tests, Immunologic
Dementia
Demyelinating Diseases
Dengue
Dental Enamel Hypoplasia
Depressive Disorder
Depressive Disorder, Major
Dermatitis, Allergic Contact
Dermatitis, Atopic
Dermatomyositis
DiGeorge Syndrome
Diabetes Mellitus
Diabetes Mellitus, Type 1
Diabetes Mellitus, Type 2
Diabetes, Gestational
Diabetic Angiopathies
Diabetic Cardiomyopathies
Diabetic Foot
Diabetic Nephropathies
Diabetic Neuropathies
Diabetic Retinopathy
Diarrhea
Digestive System Neoplasms
Distal Myopathies
Down Syndrome
Dyspepsia
Eclampsia
Ectodermal Dysplasia 1, Anhidrotic
Emphysema
Encephalitis
Encephalitis Viruses, Japanese
Encephalomyelitis
Endocardial Cushion Defects
Endocrine Gland Neoplasms
Endometrial Neoplasms
Endometriosis
Endomyocardial Fibrosis
Endotoxemia
Enterocolitis, Necrotizing
Enterovirus Infections
Eosinophilic Esophagitis
Ependymoma
Epilepsy
Epilepsy, Temporal Lobe
Epstein-Barr Virus Infections
Esophageal Neoplasms
Esophagitis
Familial Mediterranean Fever
Familial Primary Pulmonary Hypertension
Fanconi Anemia
Fatigue Syndrome, Chronic
Fatty Liver
Fatty Liver, Alcoholic
Fetal Alcohol Spectrum Disorders
Fever
Fibromatosis, Aggressive
Fibromyalgia
Fibrosarcoma
Focal Epithelial Hyperplasia
Follicular Atresia
Foot-and-Mouth Disease
Fragile X Syndrome
Friedreich Ataxia
Frontotemporal Lobar Degeneration
Gallbladder Neoplasms
Gallstones
Gastritis, Atrophic
Gastrointestinal Neoplasms
Gastrointestinal Stromal Tumors
Gaucher Disease
Gerstmann-Straussler-Scheinker Disease
Gestational Trophoblastic Disease
Giant Cell Tumor of Bone
Glaucoma
Glioblastoma
Glioma
Gliosis
Glomerulonephritis
Glomerulonephritis, IGA
Glomerulosclerosis, Focal Segmental
Gout
Graft Rejection
Graft vs Host Disease
Granulosa Cell Tumor
Graves Disease
Graves Ophthalmopathy
Growth Disorders
Growth Hormone-Secreting Pituitary Adenoma
Guillain-Barre Syndrome
HELLP Syndrome
HIV Infections
HIV-Associated Lipodystrophy Syndrome
Haemophilus Infections
Hamartoma Syndrome, Multiple
Hand, Foot and Mouth Disease
Hantavirus Infections
Head and Neck Neoplasms
Hearing Disorders
Hearing Loss
Hearing Loss, Central
Heart Defects, Congenital
Heart Diseases
Heart Failure
Heart Valve Diseases
Helicobacter pylori
Helplessness, Learned
Hemangioma
Hemangiosarcoma
Hematologic Neoplasms
Hemoglobin SC Disease
Hemoglobinopathies
Hemophilia A
Hemorrhagic Fever, Ebola
Hepatitis B
Hepatitis B, Chronic
Hepatitis C
Hepatitis C, Chronic
Hepatitis E
Hepatitis, Alcoholic
Hepatitis, Autoimmune
Hepatitis, Chronic
Hepatoblastoma
Hernia, Diaphragmatic
Hirschsprung Disease
Hodgkin Disease
Huntington Disease
Hyperaldosteronism
Hypercholesterolemia
Hyperglycemia
Hyperhomocysteinemia
Hyperlipidemias
Hyperlipoproteinemia Type III
Hypersensitivity
Hypertension
Hypertension, Pulmonary
Hypertrophy
Hypoxia
Hypoxia-Ischemia, Brain
Idiopathic Pulmonary Fibrosis
Ileus
Immune System Diseases
Immunologic Deficiency Syndromes
Infection
Infectious bursal disease virus
Inferior Wall Myocardial Infarction
Infertility
Infertility, Male
Inflammation
Inflammatory Bowel Diseases
Influenza, Human
Intermittent Claudication
Intervertebral Disc Degeneration
Intestinal Diseases
Intracranial Aneurysm
Irritable Bowel Syndrome
Ischemia
Ischemic Attack, Transient
Kaposi Varicelliform Eruption
Keloid
Keratitis
Kidney Diseases
Kidney Failure, Chronic
Kidney Neoplasms
Laryngeal Neoplasms
Legg-Calve-Perthes Disease
Leiomyoma
Leiomyosarcoma
Leishmaniasis
Leprosy
Leprosy, Lepromatous
Lesch-Nyhan Syndrome
Leukemia
Leukemia, B-Cell
Leukemia, Biphenotypic, Acute
Leukemia, Erythroblastic, Acute
Leukemia, Lymphocytic, Chronic, B-Cell
Leukemia, Lymphoid
Leukemia, Megakaryoblastic, Acute
Leukemia, Myelogenous, Chronic, BCR-ABL Positive
Leukemia, Myeloid
Leukemia, Myeloid, Acute
Leukemia, Myeloid, Chronic-Phase
Leukemia, Promyelocytic, Acute
Leukemia, T-Cell
Leukemia-Lymphoma, Adult T-Cell
Leukoplakia, Oral
Li-Fraumeni Syndrome
Lichen Planus
Lichen Planus, Oral
Lipid Metabolism, Inborn Errors
Liposarcoma
Liposarcoma, Myxoid
Listeriosis
Liver Cirrhosis
Liver Cirrhosis, Biliary
Liver Diseases
Liver Diseases, Alcoholic
Liver Failure
Liver Failure, Acute
Liver Neoplasms
Long QT Syndrome
Lung Diseases
Lung Diseases, Interstitial
Lung Injury
Lung Neoplasms
Lupus Erythematosus, Systemic
Lupus Nephritis
Lupus Vulgaris
Lyme Disease
Lymphedema
Lymphocytic Choriomeningitis
Lymphohistiocytosis, Hemophagocytic
Lymphoma
Lymphoma, B-Cell
Lymphoma, Extranodal NK-T-Cell
Lymphoma, Follicular
Lymphoma, Large B-Cell, Diffuse
Lymphoma, Large-Cell, Anaplastic
Lymphoma, Mantle-Cell
Lymphoma, Non-Hodgkin
Lymphoma, Primary Effusion
Lymphoma, T-Cell
Lymphoma, T-Cell, Cutaneous
Lymphoproliferative Disorders
Machado-Joseph Disease
Macular Degeneration
Malaria, Cerebral
Marek Disease
Mastitis
Mastocytosis, Systemic
Medulloblastoma
Melanoma
Melanosis
Meningioma
Meningitis
Meningitis, Pneumococcal
Mental Disorders
Metabolic Diseases
Metabolic Syndrome
Mitochondrial Diseases
Mouth Neoplasms
Moyamoya Disease
Mucocutaneous Lymph Node Syndrome
Multiple Endocrine Neoplasia Type 1
Multiple Myeloma
Multiple Sclerosis
Multiple Sulfatase Deficiency Disease
Multiple System Atrophy
Muscular Atrophy
Muscular Atrophy, Spinal
Muscular Diseases
Muscular Dystrophies
Muscular Dystrophy, Duchenne
Muscular Dystrophy, Facioscapulohumeral
Musculoskeletal Abnormalities
Myasthenia Gravis
Myasthenic Syndromes, Congenital
Mycobacterium avium-intracellulare Infection
Mycosis Fungoides
Myelodysplastic Syndromes
Myocardial Infarction
Myocardial Ischemia
Myocardial Reperfusion Injury
Myocarditis
Myopia
Myositis Ossificans
Myotonic Dystrophy
Myxoma
Narcolepsy
Nasopharyngeal Neoplasms
Neoplasms
Neoplasms, Germ Cell and Embryonal
Neoplasms, Neuroepithelial
Neovascularization, Pathologic
Nephrolithiasis
Nephrosclerosis
Nephrotic Syndrome
Nervous System Diseases
Neuralgia
Neuralgia, Postherpetic
Neurilemmoma
Neuroblastoma
Neurodegenerative Diseases
Neuroectodermal Tumors, Primitive
Neuroendocrine Tumors
Neuroma
Neurotoxicity Syndromes
Neutropenia
Nevus
Niemann-Pick Disease, Type C
Non-alcoholic Fatty Liver Disease
Obesity
Obstetric Labor, Premature
Odontogenic Tumors
Oligodendroglioma
Oral Submucous Fibrosis
Oropharyngeal Neoplasms
Ossification of Posterior Longitudinal Ligament
Osteoarthritis
Osteoarthritis, Knee
Osteogenesis Imperfecta
Osteonecrosis
Osteoporosis
Osteoporosis, Postmenopausal
Osteosarcoma
Otitis Media
Ovarian Diseases
Ovarian Neoplasms
Pain
Pancreatic Diseases
Pancreatic Neoplasms
Pancreatitis, Acute Necrotizing
Pancreatitis, Chronic
Panic Disorder
Papillomaviridae
Parathyroid Neoplasms
Parkinson Disease
Pediatric Obesity
Pelvic Inflammatory Disease
Pelvic Organ Prolapse
Pemphigus
Pemphigus, Benign Familial
Periodontal Diseases
Periodontitis
Peripheral Nerve Injuries
Peripheral Nervous System Diseases
Peripheral Vascular Diseases
Peritoneal Fibrosis
Peritoneal Neoplasms
Peritonitis
Pheochromocytoma
Phyllodes Tumor
Pituitary Neoplasms
Pneumonia
Polycystic Kidney Diseases
Polycystic Ovary Syndrome
Polycythemia Vera
Porphyromonas gingivalis
Pre-Eclampsia
Precursor B-Cell Lymphoblastic Leukemia-Lymphoma
Precursor Cell Lymphoblastic Leukemia-Lymphoma
Precursor T-Cell Lymphoblastic Leukemia-Lymphoma
Prediabetic State
Pregnancy Complications
Pregnancy, Ectopic
Primary Myelofibrosis
Primary Ovarian Insufficiency
Prion Diseases
Prolactinoma
Prostatic Neoplasms
Psoriasis
Psychotic Disorders
Pterygium
Pulmonary Disease, Chronic Obstructive
Pulmonary Embolism
Pulmonary Fibrosis
Pulmonary Heart Disease
Purpura, Thrombocytopenic, Idiopathic
Rectal Neoplasms
Reperfusion Injury
Respiratory Distress Syndrome, Adult
Respiratory Syncytial Virus Infections
Retinal Degeneration
Retinal Neovascularization
Retinitis Pigmentosa
Retinoblastoma
Rhabdoid Tumor
Rhabdomyosarcoma
Rhabdomyosarcoma, Alveolar
Rheumatic Heart Disease
Rhinitis, Allergic
Rhinitis, Allergic, Perennial
Rhinitis, Vasomotor
Salivary Gland Neoplasms
Salmonella Infections
Sarcoidosis, Pulmonary
Sarcoma
Sarcoma, Endometrial Stromal
Sarcoma, Ewing
Sarcoma, Kaposi
Sarcoma, Synovial
Schistosomiasis japonica
Schizophrenia
Scleroderma, Localized
Scleroderma, Systemic
Seizures
Seminoma
Sepsis
Sertoli Cell-Only Syndrome
Severe Acute Respiratory Syndrome
Sezary Syndrome
Shock, Hemorrhagic
Shock, Septic
Silicosis
Sjogren's Syndrome
Skin Diseases
Skin Neoplasms
Sleep Apnea, Obstructive
Small Cell Lung Carcinoma
Solitary Fibrous Tumor, Pleural
Spinal Cord Injuries
Spinal Stenosis
Spondylarthritis
Spondylitis, Ankylosing
Staphylococcal Scalded Skin Syndrome
Status Epilepticus
Stomach Neoplasms
Stress Disorders, Post-Traumatic
Stroke
Subarachnoid Hemorrhage
Supraglottitis
Supranuclear Palsy, Progressive
Telangiectasia, Hereditary Hemorrhagic
Testicular Neoplasms
Tetralogy of Fallot
Thrombocythemia, Essential
Thrombocytopenia
Thrombocytosis
Thrombosis
Thymoma
Thyroid Carcinoma, Anaplastic
Thyroid Neoplasms
Thyroiditis, Autoimmune
Tibial Meniscus Injuries
Tongue Neoplasms
Tourette Syndrome
Toxoplasmosis
Triple Negative Breast Neoplasms
Trisomy 13 Syndrome
Tuberculosis
Tuberculosis, Pulmonary
Urinary Bladder Neck Obstruction
Urinary Bladder Neoplasms
Uterine Cervical Neoplasms
Uterine Cervicitis
Uterine Neoplasms
Uveitis
Uveomeningoencephalitic Syndrome
Varicocele
Vascular Diseases
Vascular System Injuries
Vasculitis
Vitiligo
Vulvar Neoplasms
Waldenstrom Macroglobulinemia
White spot syndrome virus 1
Wilms Tumor
Wound Healing
Wounds and Injuries
