# Supplementary material for: GCAEMDA: Predicting miRNA-disease associations via graph convolutional autoencoder
Source: PLoS Comput Biol. 2021 Dec 10;17(12):e1009655. doi: 10.1371/journal.pcbi.1009655 (PMC8694430; doi:10.1371/journal.pcbi.1009655)
Supplement: S4 Table — (XLSX) [file pcbi.1009655.s004.xlsx]

## Sheet: Sheet3
1	0.857143	1	1	0.928571	0.928571	0.857143	1	0.928571	0.857143	0.785714	0.285714	0.47619	0.404762	0.5	0.5	0.309524	0.309524	0.47619	0.47619	0.285714	0.285714	0.5	0.404762	0.52381	0.357143	0.333333	0.571429	0.380952	0.404762	0.333333	0.52381	0.666667	0.380952	0.833333	0.380952	0.47619	0.428571	0.5	0.47619	0.47619	0.5	0.404762	0.47619	0.666667	0.380952	0.5	0.5	0.47619	0.52381
0.857143	1	0.857143	0.857143	0.928571	0.833333	0.857143	0.857143	0.928571	1	0.785714	0.404762	0.47619	0.404762	0.5	0.5	0.380952	0.380952	0.47619	0.47619	0.380952	0.380952	0.595238	0.547619	0.52381	0.380952	0.333333	0.642857	0.380952	0.47619	0.333333	0.52381	0.666667	0.380952	0.833333	0.380952	0.47619	0.47619	0.5	0.47619	0.5	0.547619	0.47619	0.428571	0.666667	0.380952	0.52381	0.52381	0.47619	0.52381
1	0.857143	1	1	0.928571	0.928571	0.857143	1	0.928571	0.857143	0.785714	0.285714	0.47619	0.404762	0.5	0.5	0.309524	0.309524	0.47619	0.47619	0.285714	0.285714	0.5	0.404762	0.52381	0.357143	0.333333	0.571429	0.380952	0.404762	0.333333	0.52381	0.666667	0.380952	0.833333	0.380952	0.47619	0.428571	0.5	0.47619	0.47619	0.5	0.404762	0.47619	0.666667	0.380952	0.5	0.5	0.47619	0.52381
1	0.857143	1	1	0.928571	0.928571	0.857143	1	0.928571	0.857143	0.785714	0.285714	0.47619	0.404762	0.5	0.5	0.309524	0.309524	0.47619	0.47619	0.285714	0.285714	0.5	0.404762	0.52381	0.357143	0.333333	0.571429	0.380952	0.404762	0.333333	0.52381	0.666667	0.380952	0.833333	0.380952	0.47619	0.428571	0.5	0.47619	0.47619	0.5	0.404762	0.47619	0.666667	0.380952	0.5	0.5	0.47619	0.52381
0.928571	0.928571	0.928571	0.928571	1	0.857143	0.785714	0.928571	0.857143	0.928571	0.857143	0.333333	0.47619	0.333333	0.5	0.5	0.380952	0.380952	0.47619	0.47619	0.333333	0.333333	0.571429	0.47619	0.52381	0.309524	0.333333	0.642857	0.380952	0.404762	0.333333	0.52381	0.666667	0.380952	0.761905	0.380952	0.47619	0.404762	0.5	0.47619	0.5	0.47619	0.47619	0.428571	0.666667	0.380952	0.52381	0.52381	0.47619	0.52381
0.928571	0.833333	0.928571	0.928571	0.857143	1	0.928571	0.928571	0.904762	0.833333	0.738095	0.357143	0.47619	0.452381	0.5	0.5	0.285714	0.285714	0.47619	0.47619	0.357143	0.357143	0.5	0.452381	0.52381	0.428571	0.333333	0.547619	0.380952	0.47619	0.333333	0.52381	0.666667	0.380952	0.809524	0.380952	0.47619	0.5	0.52381	0.47619	0.47619	0.5	0.404762	0.47619	0.666667	0.380952	0.5	0.5	0.47619	0.52381
0.857143	0.857143	0.857143	0.857143	0.785714	0.928571	1	0.857143	0.928571	0.857143	0.666667	0.357143	0.47619	0.47619	0.5	0.5	0.238095	0.238095	0.47619	0.47619	0.357143	0.357143	0.5	0.47619	0.52381	0.428571	0.333333	0.547619	0.380952	0.547619	0.333333	0.52381	0.666667	0.380952	0.833333	0.380952	0.47619	0.571429	0.452381	0.47619	0.47619	0.5	0.380952	0.47619	0.666667	0.380952	0.5	0.5	0.47619	0.52381
1	0.857143	1	1	0.928571	0.928571	0.857143	1	0.928571	0.857143	0.785714	0.285714	0.47619	0.404762	0.5	0.5	0.309524	0.309524	0.47619	0.47619	0.285714	0.285714	0.5	0.404762	0.52381	0.357143	0.333333	0.571429	0.380952	0.404762	0.333333	0.52381	0.666667	0.380952	0.833333	0.380952	0.47619	0.428571	0.5	0.47619	0.47619	0.5	0.404762	0.47619	0.666667	0.380952	0.5	0.5	0.47619	0.52381
0.928571	0.928571	0.928571	0.928571	0.857143	0.904762	0.928571	0.928571	1	0.928571	0.714286	0.333333	0.47619	0.47619	0.5	0.5	0.309524	0.309524	0.47619	0.47619	0.333333	0.333333	0.52381	0.47619	0.52381	0.428571	0.333333	0.571429	0.380952	0.47619	0.333333	0.52381	0.666667	0.380952	0.904762	0.380952	0.47619	0.5	0.5	0.47619	0.47619	0.571429	0.404762	0.47619	0.666667	0.380952	0.5	0.5	0.47619	0.52381
0.857143	1	0.857143	0.857143	0.928571	0.833333	0.857143	0.857143	0.928571	1	0.785714	0.404762	0.47619	0.404762	0.5	0.5	0.380952	0.380952	0.47619	0.47619	0.380952	0.380952	0.595238	0.547619	0.52381	0.380952	0.333333	0.642857	0.380952	0.47619	0.333333	0.52381	0.666667	0.380952	0.833333	0.380952	0.47619	0.47619	0.5	0.47619	0.5	0.547619	0.47619	0.428571	0.666667	0.380952	0.52381	0.52381	0.47619	0.52381
0.785714	0.785714	0.785714	0.785714	0.857143	0.738095	0.666667	0.785714	0.714286	0.785714	1	0.380952	0.47619	0.380952	0.452381	0.452381	0.452381	0.452381	0.47619	0.47619	0.357143	0.357143	0.571429	0.5	0.52381	0.309524	0.309524	0.666667	0.380952	0.452381	0.333333	0.52381	0.666667	0.380952	0.619048	0.380952	0.47619	0.47619	0.571429	0.5	0.52381	0.5	0.547619	0.428571	0.666667	0.380952	0.547619	0.547619	0.47619	0.5
0.285714	0.404762	0.285714	0.285714	0.333333	0.357143	0.357143	0.285714	0.333333	0.404762	0.380952	1	0.47619	0.404762	0.452381	0.452381	0.571429	0.571429	0.666667	0.666667	0.666667	0.666667	0.52381	0.452381	0.52381	0.5	0.5	0.261905	0.47619	0.238095	0.380952	0.428571	0.428571	0.428571	0.357143	0.285714	0.380952	0.285714	0.357143	0.309524	0.309524	0.285714	0.238095	0.285714	0.142857	0.380952	0.285714	0.285714	0.428571	0.333333
0.47619	0.47619	0.47619	0.47619	0.47619	0.47619	0.47619	0.47619	0.47619	0.47619	0.47619	0.47619	1	0.333333	0.380952	0.52381	0.380952	0.380952	0.333333	0.333333	0.571429	0.571429	0.52381	0.52381	0.47619	0.47619	0.47619	0.428571	0.52381	0.285714	0.333333	0.52381	0.47619	0.380952	0.52381	0.380952	0.52381	0.571429	0.857143	0.380952	0.428571	0.428571	0.333333	0.380952	0.47619	0.428571	0.47619	0.47619	0.52381	0.52381
0.404762	0.404762	0.404762	0.404762	0.333333	0.452381	0.47619	0.404762	0.47619	0.404762	0.380952	0.404762	0.333333	1	0.47619	0.5	0.452381	0.452381	0.285714	0.285714	0.309524	0.309524	0.452381	0.452381	0.380952	0.738095	0.690476	0.452381	0.428571	0.428571	0.380952	0.380952	0.666667	0.333333	0.47619	0.380952	0.285714	0.5	0.428571	0.309524	0.404762	0.309524	0.214286	0.357143	0.285714	0.238095	0.380952	0.380952	0.47619	0.404762
0.5	0.5	0.5	0.5	0.5	0.5	0.5	0.5	0.5	0.5	0.452381	0.452381	0.380952	0.47619	1	0.833333	0.547619	0.547619	0.47619	0.47619	0.452381	0.452381	0.428571	0.47619	0.47619	0.452381	0.52381	0.5	0.666667	0.380952	0.428571	0.52381	0.52381	0.380952	0.5	0.428571	0.666667	0.380952	0.5	0.404762	0.452381	0.47619	0.357143	0.333333	0.428571	0.380952	0.357143	0.357143	0.285714	0.52381
0.5	0.5	0.5	0.5	0.5	0.5	0.5	0.5	0.5	0.5	0.452381	0.452381	0.52381	0.5	0.833333	1	0.547619	0.547619	0.333333	0.333333	0.380952	0.380952	0.309524	0.357143	0.52381	0.452381	0.52381	0.5	0.380952	0.309524	0.380952	0.571429	0.52381	0.380952	0.5	0.238095	0.619048	0.428571	0.52381	0.357143	0.47619	0.428571	0.357143	0.380952	0.52381	0.380952	0.380952	0.380952	0.52381	0.452381
0.309524	0.380952	0.309524	0.309524	0.380952	0.285714	0.238095	0.309524	0.309524	0.380952	0.452381	0.571429	0.380952	0.452381	0.547619	0.547619	1	1	0.333333	0.333333	0.380952	0.380952	0.452381	0.452381	0.571429	0.404762	0.571429	0.452381	0.619048	0.357143	0.380952	0.52381	0.380952	0.380952	0.333333	0.333333	0.666667	0.428571	0.52381	0.357143	0.428571	0.357143	0.380952	0.428571	0.309524	0.47619	0.452381	0.452381	0.47619	0.333333
0.309524	0.380952	0.309524	0.309524	0.380952	0.285714	0.238095	0.309524	0.309524	0.380952	0.452381	0.571429	0.380952	0.452381	0.547619	0.547619	1	1	0.333333	0.333333	0.380952	0.380952	0.452381	0.452381	0.571429	0.404762	0.571429	0.452381	0.619048	0.357143	0.380952	0.52381	0.380952	0.380952	0.333333	0.333333	0.666667	0.428571	0.52381	0.357143	0.428571	0.357143	0.380952	0.428571	0.309524	0.47619	0.452381	0.452381	0.47619	0.333333
0.47619	0.47619	0.47619	0.47619	0.47619	0.47619	0.47619	0.47619	0.47619	0.47619	0.47619	0.666667	0.333333	0.285714	0.47619	0.333333	0.333333	0.333333	1	1	0.666667	0.666667	0.52381	0.52381	0.47619	0.333333	0.333333	0.380952	0.47619	0.380952	0.714286	0.380952	0.47619	0.619048	0.285714	0.47619	0.428571	0.333333	0.333333	0.47619	0.333333	0.47619	0.47619	0.333333	0.333333	0.285714	0.285714	0.285714	0.47619	0.52381
0.47619	0.47619	0.47619	0.47619	0.47619	0.47619	0.47619	0.47619	0.47619	0.47619	0.47619	0.666667	0.333333	0.285714	0.47619	0.333333	0.333333	0.333333	1	1	0.666667	0.666667	0.52381	0.52381	0.47619	0.333333	0.333333	0.380952	0.47619	0.380952	0.714286	0.380952	0.47619	0.619048	0.285714	0.47619	0.428571	0.333333	0.333333	0.47619	0.333333	0.47619	0.47619	0.333333	0.333333	0.285714	0.285714	0.285714	0.47619	0.52381
0.285714	0.380952	0.285714	0.285714	0.333333	0.357143	0.357143	0.285714	0.333333	0.380952	0.357143	0.666667	0.571429	0.309524	0.452381	0.380952	0.380952	0.380952	0.666667	0.666667	1	1	0.666667	0.738095	0.47619	0.357143	0.52381	0.285714	0.52381	0.333333	0.47619	0.333333	0.333333	0.52381	0.333333	0.47619	0.428571	0.452381	0.452381	0.404762	0.285714	0.404762	0.261905	0.333333	0.238095	0.285714	0.309524	0.309524	0.380952	0.428571
0.285714	0.380952	0.285714	0.285714	0.333333	0.357143	0.357143	0.285714	0.333333	0.380952	0.357143	0.666667	0.571429	0.309524	0.452381	0.380952	0.380952	0.380952	0.666667	0.666667	1	1	0.666667	0.738095	0.47619	0.357143	0.52381	0.285714	0.52381	0.333333	0.47619	0.333333	0.333333	0.52381	0.333333	0.47619	0.428571	0.452381	0.452381	0.404762	0.285714	0.404762	0.261905	0.333333	0.238095	0.285714	0.309524	0.309524	0.380952	0.428571
0.5	0.595238	0.5	0.5	0.571429	0.5	0.5	0.5	0.52381	0.595238	0.571429	0.52381	0.52381	0.452381	0.428571	0.309524	0.452381	0.452381	0.52381	0.52381	0.666667	0.666667	1	0.857143	0.333333	0.452381	0.452381	0.52381	0.52381	0.333333	0.47619	0.52381	0.52381	0.380952	0.452381	0.333333	0.333333	0.428571	0.547619	0.452381	0.333333	0.5	0.452381	0.380952	0.380952	0.333333	0.333333	0.333333	0.333333	0.5
0.404762	0.547619	0.404762	0.404762	0.47619	0.452381	0.47619	0.404762	0.47619	0.547619	0.5	0.452381	0.52381	0.452381	0.47619	0.357143	0.452381	0.452381	0.52381	0.52381	0.738095	0.738095	0.857143	1	0.333333	0.404762	0.47619	0.5	0.52381	0.333333	0.47619	0.52381	0.52381	0.380952	0.404762	0.333333	0.333333	0.5	0.595238	0.595238	0.404762	0.547619	0.428571	0.5	0.452381	0.333333	0.404762	0.404762	0.333333	0.52381
0.52381	0.52381	0.52381	0.52381	0.52381	0.52381	0.52381	0.52381	0.52381	0.52381	0.52381	0.52381	0.47619	0.380952	0.47619	0.52381	0.571429	0.571429	0.47619	0.47619	0.47619	0.47619	0.333333	0.333333	1	0.380952	0.380952	0.47619	0.619048	0.52381	0.47619	0.47619	0.428571	0.619048	0.666667	0.619048	0.52381	0.52381	0.571429	0.52381	0.380952	0.428571	0.380952	0.380952	0.380952	0.333333	0.428571	0.428571	0.52381	0.52381
0.357143	0.380952	0.357143	0.357143	0.309524	0.428571	0.428571	0.357143	0.428571	0.380952	0.309524	0.5	0.47619	0.738095	0.452381	0.452381	0.404762	0.404762	0.333333	0.333333	0.357143	0.357143	0.452381	0.404762	0.380952	1	0.833333	0.309524	0.52381	0.47619	0.333333	0.428571	0.619048	0.380952	0.404762	0.428571	0.380952	0.357143	0.380952	0.190476	0.261905	0.261905	0.166667	0.309524	0.261905	0.428571	0.214286	0.214286	0.619048	0.380952
0.333333	0.333333	0.333333	0.333333	0.333333	0.333333	0.333333	0.333333	0.333333	0.333333	0.309524	0.5	0.47619	0.690476	0.52381	0.52381	0.571429	0.571429	0.333333	0.333333	0.52381	0.52381	0.452381	0.47619	0.380952	0.833333	1	0.357143	0.52381	0.428571	0.333333	0.428571	0.619048	0.380952	0.309524	0.428571	0.380952	0.428571	0.452381	0.261905	0.333333	0.357143	0.238095	0.380952	0.309524	0.428571	0.261905	0.261905	0.619048	0.428571
0.571429	0.642857	0.571429	0.571429	0.642857	0.547619	0.547619	0.571429	0.571429	0.642857	0.666667	0.261905	0.428571	0.452381	0.5	0.5	0.452381	0.452381	0.380952	0.380952	0.285714	0.285714	0.52381	0.5	0.47619	0.309524	0.357143	1	0.52381	0.452381	0.380952	0.857143	0.52381	0.333333	0.595238	0.333333	0.47619	0.404762	0.52381	0.5	0.595238	0.571429	0.690476	0.5	0.738095	0.333333	0.47619	0.47619	0.380952	0.571429
0.380952	0.380952	0.380952	0.380952	0.380952	0.380952	0.380952	0.380952	0.380952	0.380952	0.380952	0.47619	0.52381	0.428571	0.666667	0.380952	0.619048	0.619048	0.47619	0.47619	0.52381	0.52381	0.52381	0.52381	0.619048	0.52381	0.52381	0.52381	1	0.47619	0.380952	0.52381	0.47619	0.52381	0.52381	0.52381	0.47619	0.428571	0.47619	0.47619	0.428571	0.380952	0.285714	0.190476	0.285714	0.380952	0.190476	0.190476	0.380952	0.47619
0.404762	0.47619	0.404762	0.404762	0.404762	0.47619	0.547619	0.404762	0.47619	0.47619	0.452381	0.238095	0.285714	0.428571	0.380952	0.309524	0.357143	0.357143	0.380952	0.380952	0.333333	0.333333	0.333333	0.333333	0.52381	0.47619	0.428571	0.452381	0.47619	1	0.52381	0.238095	0.380952	0.47619	0.452381	0.619048	0.380952	0.380952	0.285714	0.452381	0.380952	0.47619	0.452381	0.285714	0.428571	0.238095	0.309524	0.309524	0.380952	0.52381
0.333333	0.333333	0.333333	0.333333	0.333333	0.333333	0.333333	0.333333	0.333333	0.333333	0.333333	0.380952	0.333333	0.380952	0.428571	0.380952	0.380952	0.380952	0.714286	0.714286	0.47619	0.47619	0.47619	0.47619	0.47619	0.333333	0.333333	0.380952	0.380952	0.52381	1	0.380952	0.47619	0.619048	0.238095	0.52381	0.428571	0.380952	0.333333	0.428571	0.380952	0.428571	0.571429	0.380952	0.333333	0.52381	0.380952	0.380952	0.619048	0.52381
0.52381	0.52381	0.52381	0.52381	0.52381	0.52381	0.52381	0.52381	0.52381	0.52381	0.52381	0.428571	0.52381	0.380952	0.52381	0.571429	0.52381	0.52381	0.380952	0.380952	0.333333	0.333333	0.52381	0.52381	0.47619	0.428571	0.428571	0.857143	0.52381	0.238095	0.380952	1	0.428571	0.333333	0.52381	0.333333	0.47619	0.428571	0.666667	0.52381	0.666667	0.619048	0.571429	0.52381	0.571429	0.47619	0.380952	0.380952	0.52381	0.52381
0.666667	0.666667	0.666667	0.666667	0.666667	0.666667	0.666667	0.666667	0.666667	0.666667	0.666667	0.428571	0.47619	0.666667	0.52381	0.52381	0.380952	0.380952	0.47619	0.47619	0.333333	0.333333	0.52381	0.52381	0.428571	0.619048	0.619048	0.52381	0.47619	0.380952	0.47619	0.428571	1	0.666667	0.47619	0.47619	0.47619	0.380952	0.47619	0.428571	0.47619	0.428571	0.333333	0.333333	0.619048	0.47619	0.52381	0.52381	0.47619	0.52381
0.380952	0.380952	0.380952	0.380952	0.380952	0.380952	0.380952	0.380952	0.380952	0.380952	0.380952	0.428571	0.380952	0.333333	0.380952	0.380952	0.380952	0.380952	0.619048	0.619048	0.52381	0.52381	0.380952	0.380952	0.619048	0.380952	0.380952	0.333333	0.52381	0.47619	0.619048	0.333333	0.666667	1	0.285714	0.809524	0.52381	0.52381	0.333333	0.619048	0.47619	0.619048	0.52381	0.47619	0.47619	0.52381	0.52381	0.52381	0.52381	0.47619
0.833333	0.833333	0.833333	0.833333	0.761905	0.809524	0.833333	0.833333	0.904762	0.833333	0.619048	0.357143	0.52381	0.47619	0.5	0.5	0.333333	0.333333	0.285714	0.285714	0.333333	0.333333	0.452381	0.404762	0.666667	0.404762	0.309524	0.595238	0.52381	0.452381	0.238095	0.52381	0.47619	0.285714	1	0.285714	0.428571	0.428571	0.5	0.47619	0.452381	0.52381	0.380952	0.404762	0.571429	0.285714	0.404762	0.404762	0.380952	0.52381
0.380952	0.380952	0.380952	0.380952	0.380952	0.380952	0.380952	0.380952	0.380952	0.380952	0.380952	0.285714	0.380952	0.380952	0.428571	0.238095	0.333333	0.333333	0.47619	0.47619	0.47619	0.47619	0.333333	0.333333	0.619048	0.428571	0.428571	0.333333	0.52381	0.619048	0.52381	0.333333	0.47619	0.809524	0.285714	1	0.47619	0.52381	0.333333	0.619048	0.52381	0.619048	0.52381	0.52381	0.52381	0.571429	0.52381	0.52381	0.52381	0.428571
0.47619	0.47619	0.47619	0.47619	0.47619	0.47619	0.47619	0.47619	0.47619	0.47619	0.47619	0.380952	0.52381	0.285714	0.666667	0.619048	0.666667	0.666667	0.428571	0.428571	0.428571	0.428571	0.333333	0.333333	0.52381	0.380952	0.380952	0.47619	0.47619	0.380952	0.428571	0.47619	0.47619	0.52381	0.428571	0.47619	1	0.52381	0.47619	0.333333	0.333333	0.333333	0.190476	0.380952	0.47619	0.619048	0.52381	0.52381	0.52381	0.428571
0.428571	0.47619	0.428571	0.428571	0.404762	0.5	0.571429	0.428571	0.5	0.47619	0.47619	0.285714	0.571429	0.5	0.380952	0.428571	0.428571	0.428571	0.333333	0.333333	0.452381	0.452381	0.428571	0.5	0.52381	0.357143	0.428571	0.404762	0.428571	0.380952	0.380952	0.428571	0.380952	0.52381	0.428571	0.52381	0.52381	1	0.547619	0.5	0.380952	0.619048	0.380952	0.547619	0.380952	0.52381	0.547619	0.547619	0.52381	0.428571
0.5	0.5	0.5	0.5	0.5	0.52381	0.452381	0.5	0.5	0.5	0.571429	0.357143	0.857143	0.428571	0.5	0.52381	0.52381	0.52381	0.333333	0.333333	0.452381	0.452381	0.547619	0.595238	0.571429	0.380952	0.452381	0.52381	0.47619	0.285714	0.333333	0.666667	0.47619	0.333333	0.5	0.333333	0.47619	0.547619	1	0.571429	0.52381	0.547619	0.52381	0.595238	0.5	0.428571	0.595238	0.595238	0.52381	0.5
0.47619	0.47619	0.47619	0.47619	0.47619	0.47619	0.47619	0.47619	0.47619	0.47619	0.5	0.309524	0.380952	0.309524	0.404762	0.357143	0.357143	0.357143	0.47619	0.47619	0.404762	0.404762	0.452381	0.595238	0.52381	0.190476	0.261905	0.5	0.47619	0.452381	0.428571	0.52381	0.428571	0.619048	0.47619	0.619048	0.333333	0.5	0.571429	1	0.642857	0.761905	0.595238	0.738095	0.666667	0.47619	0.595238	0.595238	0.333333	0.666667
0.47619	0.5	0.47619	0.47619	0.5	0.47619	0.47619	0.47619	0.47619	0.5	0.52381	0.309524	0.428571	0.404762	0.452381	0.47619	0.428571	0.428571	0.333333	0.333333	0.285714	0.285714	0.333333	0.404762	0.380952	0.261905	0.333333	0.595238	0.428571	0.380952	0.380952	0.666667	0.47619	0.47619	0.452381	0.52381	0.333333	0.380952	0.52381	0.642857	1	0.595238	0.714286	0.571429	0.666667	0.428571	0.761905	0.761905	0.380952	0.547619
0.5	0.547619	0.5	0.5	0.47619	0.5	0.5	0.5	0.571429	0.547619	0.5	0.285714	0.428571	0.309524	0.47619	0.428571	0.357143	0.357143	0.47619	0.47619	0.404762	0.404762	0.5	0.547619	0.428571	0.261905	0.357143	0.571429	0.380952	0.47619	0.428571	0.619048	0.428571	0.619048	0.52381	0.619048	0.333333	0.619048	0.547619	0.761905	0.595238	1	0.666667	0.666667	0.571429	0.52381	0.547619	0.547619	0.333333	0.571429
0.404762	0.47619	0.404762	0.404762	0.47619	0.404762	0.380952	0.404762	0.404762	0.47619	0.547619	0.238095	0.333333	0.214286	0.357143	0.357143	0.380952	0.380952	0.47619	0.47619	0.261905	0.261905	0.452381	0.428571	0.380952	0.166667	0.238095	0.690476	0.285714	0.452381	0.571429	0.571429	0.333333	0.52381	0.380952	0.52381	0.190476	0.380952	0.52381	0.595238	0.714286	0.666667	1	0.547619	0.619048	0.47619	0.642857	0.642857	0.47619	0.5
0.47619	0.428571	0.47619	0.47619	0.428571	0.47619	0.47619	0.47619	0.47619	0.428571	0.428571	0.285714	0.380952	0.357143	0.333333	0.380952	0.428571	0.428571	0.333333	0.333333	0.333333	0.333333	0.380952	0.5	0.380952	0.309524	0.380952	0.5	0.190476	0.285714	0.380952	0.52381	0.333333	0.47619	0.404762	0.52381	0.380952	0.547619	0.595238	0.738095	0.571429	0.666667	0.547619	1	0.690476	0.666667	0.666667	0.666667	0.571429	0.47619
0.666667	0.666667	0.666667	0.666667	0.666667	0.666667	0.666667	0.666667	0.666667	0.666667	0.666667	0.142857	0.47619	0.285714	0.428571	0.52381	0.309524	0.309524	0.333333	0.333333	0.238095	0.238095	0.380952	0.452381	0.380952	0.261905	0.309524	0.738095	0.285714	0.428571	0.333333	0.571429	0.619048	0.47619	0.571429	0.52381	0.47619	0.380952	0.5	0.666667	0.666667	0.571429	0.619048	0.690476	1	0.571429	0.595238	0.595238	0.52381	0.595238
0.380952	0.380952	0.380952	0.380952	0.380952	0.380952	0.380952	0.380952	0.380952	0.380952	0.380952	0.380952	0.428571	0.238095	0.380952	0.380952	0.47619	0.47619	0.285714	0.285714	0.285714	0.285714	0.333333	0.333333	0.333333	0.428571	0.428571	0.333333	0.380952	0.238095	0.52381	0.47619	0.47619	0.52381	0.285714	0.571429	0.619048	0.52381	0.428571	0.47619	0.428571	0.52381	0.47619	0.666667	0.571429	1	0.52381	0.52381	0.52381	0.380952
0.5	0.52381	0.5	0.5	0.52381	0.5	0.5	0.5	0.5	0.52381	0.547619	0.285714	0.47619	0.380952	0.357143	0.380952	0.452381	0.452381	0.285714	0.285714	0.309524	0.309524	0.333333	0.404762	0.428571	0.214286	0.261905	0.47619	0.190476	0.309524	0.380952	0.380952	0.52381	0.52381	0.404762	0.52381	0.52381	0.547619	0.595238	0.595238	0.761905	0.547619	0.642857	0.666667	0.595238	0.52381	1	1	0.380952	0.452381
0.5	0.52381	0.5	0.5	0.52381	0.5	0.5	0.5	0.5	0.52381	0.547619	0.285714	0.47619	0.380952	0.357143	0.380952	0.452381	0.452381	0.285714	0.285714	0.309524	0.309524	0.333333	0.404762	0.428571	0.214286	0.261905	0.47619	0.190476	0.309524	0.380952	0.380952	0.52381	0.52381	0.404762	0.52381	0.52381	0.547619	0.595238	0.595238	0.761905	0.547619	0.642857	0.666667	0.595238	0.52381	1	1	0.380952	0.452381
0.47619	0.47619	0.47619	0.47619	0.47619	0.47619	0.47619	0.47619	0.47619	0.47619	0.47619	0.428571	0.52381	0.47619	0.285714	0.52381	0.47619	0.47619	0.47619	0.47619	0.380952	0.380952	0.333333	0.333333	0.52381	0.619048	0.619048	0.380952	0.380952	0.380952	0.619048	0.52381	0.47619	0.52381	0.380952	0.52381	0.52381	0.52381	0.52381	0.333333	0.380952	0.333333	0.47619	0.571429	0.52381	0.52381	0.380952	0.380952	1	0.428571
0.52381	0.52381	0.52381	0.52381	0.52381	0.52381	0.52381	0.52381	0.52381	0.52381	0.5	0.333333	0.52381	0.404762	0.52381	0.452381	0.333333	0.333333	0.52381	0.52381	0.428571	0.428571	0.5	0.52381	0.52381	0.380952	0.428571	0.571429	0.47619	0.52381	0.52381	0.52381	0.52381	0.47619	0.52381	0.428571	0.428571	0.428571	0.5	0.666667	0.547619	0.571429	0.5	0.47619	0.595238	0.380952	0.452381	0.452381	0.428571	1
0.452381	0.52381	0.452381	0.452381	0.452381	0.5	0.52381	0.452381	0.52381	0.52381	0.428571	0.166667	0.380952	0.333333	0.285714	0.309524	0.309524	0.309524	0.285714	0.285714	0.309524	0.309524	0.428571	0.52381	0.380952	0.357143	0.333333	0.47619	0.238095	0.357143	0.428571	0.571429	0.285714	0.380952	0.452381	0.380952	0.333333	0.595238	0.47619	0.52381	0.404762	0.571429	0.5	0.595238	0.47619	0.380952	0.571429	0.571429	0.52381	0.595238
0.52381	0.595238	0.52381	0.52381	0.52381	0.571429	0.595238	0.52381	0.595238	0.595238	0.52381	0.285714	0.571429	0.357143	0.333333	0.357143	0.261905	0.261905	0.333333	0.333333	0.357143	0.357143	0.547619	0.547619	0.428571	0.404762	0.309524	0.47619	0.380952	0.452381	0.333333	0.428571	0.47619	0.47619	0.5	0.47619	0.47619	0.571429	0.52381	0.52381	0.47619	0.619048	0.571429	0.547619	0.666667	0.714286	0.5	0.5	0.47619	0.619048
0.5	0.452381	0.5	0.5	0.452381	0.5	0.47619	0.5	0.5	0.452381	0.52381	0.333333	0.428571	0.428571	0.642857	0.642857	0.52381	0.52381	0.333333	0.333333	0.309524	0.309524	0.380952	0.452381	0.47619	0.357143	0.380952	0.595238	0.52381	0.357143	0.47619	0.52381	0.47619	0.47619	0.5	0.47619	0.619048	0.404762	0.52381	0.357143	0.547619	0.452381	0.5	0.428571	0.428571	0.52381	0.52381	0.52381	0.333333	0.380952
0.5	0.452381	0.5	0.5	0.452381	0.5	0.47619	0.5	0.5	0.452381	0.52381	0.333333	0.428571	0.428571	0.642857	0.642857	0.52381	0.52381	0.333333	0.333333	0.309524	0.309524	0.380952	0.452381	0.47619	0.357143	0.380952	0.595238	0.52381	0.357143	0.47619	0.52381	0.47619	0.47619	0.5	0.47619	0.619048	0.404762	0.52381	0.357143	0.547619	0.452381	0.5	0.428571	0.428571	0.52381	0.52381	0.52381	0.333333	0.380952
0.5	0.452381	0.5	0.5	0.452381	0.5	0.47619	0.5	0.5	0.452381	0.52381	0.333333	0.428571	0.428571	0.642857	0.642857	0.52381	0.52381	0.333333	0.333333	0.309524	0.309524	0.380952	0.452381	0.47619	0.357143	0.380952	0.595238	0.52381	0.357143	0.47619	0.52381	0.47619	0.47619	0.5	0.47619	0.619048	0.404762	0.52381	0.357143	0.547619	0.452381	0.5	0.428571	0.428571	0.52381	0.52381	0.52381	0.333333	0.380952
0.47619	0.47619	0.47619	0.47619	0.47619	0.47619	0.47619	0.47619	0.47619	0.47619	0.47619	0.47619	0.47619	0.428571	0.857143	0.52381	0.428571	0.428571	0.47619	0.47619	0.47619	0.47619	0.619048	0.619048	0.47619	0.47619	0.47619	0.666667	0.666667	0.380952	0.52381	0.666667	0.52381	0.52381	0.666667	0.47619	0.52381	0.333333	0.619048	0.619048	0.52381	0.47619	0.428571	0.333333	0.380952	0.428571	0.47619	0.47619	0.380952	0.809524
0.452381	0.404762	0.452381	0.452381	0.428571	0.52381	0.452381	0.452381	0.428571	0.404762	0.452381	0.52381	0.52381	0.52381	0.547619	0.571429	0.619048	0.619048	0.47619	0.47619	0.5	0.5	0.52381	0.52381	0.47619	0.571429	0.690476	0.452381	0.666667	0.357143	0.47619	0.666667	0.428571	0.333333	0.452381	0.380952	0.380952	0.547619	0.47619	0.404762	0.333333	0.5	0.452381	0.452381	0.333333	0.380952	0.285714	0.285714	0.714286	0.380952
0.47619	0.47619	0.47619	0.47619	0.47619	0.47619	0.47619	0.47619	0.47619	0.47619	0.47619	0.619048	0.619048	0.380952	0.52381	0.52381	0.380952	0.380952	0.380952	0.380952	0.333333	0.333333	0.380952	0.380952	0.47619	0.428571	0.428571	0.52381	0.666667	0.238095	0.238095	0.666667	0.52381	0.428571	0.666667	0.380952	0.428571	0.333333	0.619048	0.47619	0.52381	0.380952	0.380952	0.380952	0.52381	0.428571	0.52381	0.52381	0.380952	0.47619
0.238095	0.238095	0.238095	0.238095	0.238095	0.309524	0.309524	0.238095	0.238095	0.238095	0.357143	0.309524	0.190476	0.452381	0.357143	0.380952	0.380952	0.380952	0.52381	0.52381	0.452381	0.452381	0.333333	0.452381	0.380952	0.380952	0.452381	0.357143	0.428571	0.5	0.666667	0.428571	0.428571	0.47619	0.214286	0.47619	0.285714	0.380952	0.357143	0.357143	0.357143	0.404762	0.357143	0.285714	0.285714	0.333333	0.214286	0.214286	0.47619	0.333333
0.0952381	0.0952381	0.0952381	0.0952381	0.0952381	0.0952381	0.0952381	0.0952381	0.0952381	0.0952381	0.0952381	0.714286	0.238095	0.47619	0.428571	0.52381	0.857143	0.857143	0.380952	0.380952	0.333333	0.333333	0.190476	0.190476	0.428571	0.619048	0.619048	0.238095	0.47619	0.333333	0.380952	0.380952	0.380952	0.380952	0.142857	0.333333	0.52381	0.0952381	0.238095	0.0952381	0.238095	0.0952381	0.142857	0.190476	0.190476	0.47619	0.0952381	0.0952381	0.47619	0.190476
0.404762	0.47619	0.404762	0.404762	0.47619	0.404762	0.404762	0.404762	0.404762	0.47619	0.547619	0.261905	0.571429	0.404762	0.333333	0.357143	0.333333	0.333333	0.238095	0.238095	0.404762	0.404762	0.428571	0.571429	0.52381	0.190476	0.333333	0.547619	0.285714	0.357143	0.285714	0.47619	0.333333	0.333333	0.404762	0.333333	0.333333	0.642857	0.690476	0.666667	0.52381	0.595238	0.5	0.642857	0.5	0.380952	0.666667	0.666667	0.380952	0.571429
0.666667	0.666667	0.666667	0.666667	0.666667	0.666667	0.666667	0.666667	0.666667	0.666667	0.666667	0.285714	0.666667	0.380952	0.380952	0.333333	0.142857	0.142857	0.380952	0.380952	0.52381	0.52381	0.47619	0.47619	0.52381	0.238095	0.238095	0.47619	0.380952	0.380952	0.238095	0.333333	0.47619	0.428571	0.714286	0.380952	0.380952	0.52381	0.52381	0.619048	0.428571	0.52381	0.333333	0.380952	0.52381	0.285714	0.52381	0.52381	0.333333	0.666667
0.666667	0.666667	0.666667	0.666667	0.666667	0.666667	0.666667	0.666667	0.666667	0.666667	0.666667	0.333333	0.666667	0.285714	0.380952	0.52381	0.285714	0.285714	0.47619	0.47619	0.380952	0.380952	0.380952	0.380952	0.52381	0.285714	0.285714	0.52381	0.380952	0.380952	0.380952	0.380952	0.619048	0.47619	0.619048	0.428571	0.52381	0.666667	0.666667	0.571429	0.52381	0.52381	0.428571	0.52381	0.666667	0.52381	0.666667	0.666667	0.47619	0.666667
0.52381	0.52381	0.52381	0.52381	0.52381	0.52381	0.52381	0.52381	0.52381	0.52381	0.52381	0.47619	0.666667	0.285714	0.380952	0.47619	0.52381	0.52381	0.47619	0.47619	0.47619	0.47619	0.380952	0.380952	0.619048	0.380952	0.380952	0.428571	0.714286	0.333333	0.333333	0.47619	0.47619	0.47619	0.52381	0.47619	0.666667	0.714286	0.666667	0.333333	0.380952	0.380952	0.285714	0.47619	0.52381	0.52381	0.47619	0.47619	0.666667	0.47619
0.619048	0.619048	0.619048	0.619048	0.619048	0.619048	0.619048	0.619048	0.619048	0.619048	0.619048	0.285714	0.428571	0.285714	0.52381	0.47619	0.380952	0.380952	0.428571	0.428571	0.285714	0.285714	0.380952	0.380952	0.52381	0.190476	0.190476	0.428571	0.285714	0.333333	0.380952	0.285714	0.47619	0.380952	0.619048	0.380952	0.666667	0.571429	0.52381	0.666667	0.47619	0.52381	0.380952	0.380952	0.47619	0.619048	0.666667	0.666667	0.285714	0.619048
0.357143	0.357143	0.357143	0.357143	0.357143	0.428571	0.357143	0.357143	0.357143	0.357143	0.380952	0.404762	0.285714	0.571429	0.428571	0.52381	0.404762	0.404762	0.47619	0.47619	0.52381	0.52381	0.357143	0.357143	0.380952	0.52381	0.619048	0.309524	0.238095	0.404762	0.380952	0.142857	0.666667	0.619048	0.285714	0.47619	0.380952	0.571429	0.333333	0.380952	0.285714	0.428571	0.357143	0.333333	0.357143	0.52381	0.404762	0.404762	0.619048	0.357143
0.309524	0.357143	0.309524	0.309524	0.357143	0.309524	0.309524	0.309524	0.309524	0.357143	0.404762	0.404762	0.285714	0.52381	0.357143	0.452381	0.357143	0.357143	0.47619	0.47619	0.52381	0.52381	0.261905	0.333333	0.380952	0.452381	0.619048	0.309524	0.238095	0.404762	0.380952	0.142857	0.666667	0.619048	0.238095	0.47619	0.380952	0.428571	0.333333	0.333333	0.261905	0.309524	0.333333	0.285714	0.357143	0.52381	0.404762	0.404762	0.619048	0.404762
0.428571	0.428571	0.428571	0.428571	0.428571	0.404762	0.404762	0.428571	0.452381	0.428571	0.428571	0.428571	0.285714	0.52381	0.428571	0.52381	0.47619	0.47619	0.47619	0.47619	0.47619	0.47619	0.380952	0.380952	0.380952	0.571429	0.595238	0.285714	0.238095	0.404762	0.380952	0.142857	0.666667	0.619048	0.380952	0.47619	0.380952	0.47619	0.404762	0.5	0.261905	0.571429	0.285714	0.52381	0.404762	0.52381	0.428571	0.428571	0.619048	0.380952
0.380952	0.52381	0.380952	0.380952	0.452381	0.428571	0.452381	0.380952	0.452381	0.52381	0.333333	0.5	0.428571	0.380952	0.642857	0.547619	0.452381	0.452381	0.380952	0.380952	0.452381	0.452381	0.404762	0.547619	0.333333	0.380952	0.428571	0.452381	0.571429	0.333333	0.142857	0.380952	0.52381	0.238095	0.547619	0.190476	0.52381	0.309524	0.404762	0.47619	0.428571	0.428571	0.309524	0.333333	0.5	0.380952	0.357143	0.357143	0.142857	0.428571
0.0952381	0.0952381	0.0952381	0.0952381	0.0952381	0.0952381	0.0952381	0.0952381	0.0952381	0.0952381	0.0952381	0.380952	0.0952381	0.47619	0.333333	0.190476	0.238095	0.238095	0.52381	0.52381	0.380952	0.380952	0.190476	0.190476	0.380952	0.428571	0.428571	0.238095	0.380952	0.666667	0.52381	0.142857	0.238095	0.52381	0.142857	0.714286	0.380952	0.238095	0.047619	0.380952	0.380952	0.333333	0.428571	0.238095	0.238095	0.285714	0.238095	0.238095	0.333333	0.285714
0.0952381	0.0952381	0.0952381	0.0952381	0.0952381	0.0952381	0.0952381	0.0952381	0.0952381	0.0952381	0.0952381	0.380952	0.0952381	0.47619	0.333333	0.190476	0.238095	0.238095	0.52381	0.52381	0.380952	0.380952	0.190476	0.190476	0.380952	0.428571	0.428571	0.238095	0.380952	0.666667	0.52381	0.142857	0.238095	0.52381	0.142857	0.714286	0.380952	0.238095	0.047619	0.380952	0.380952	0.333333	0.428571	0.238095	0.238095	0.285714	0.238095	0.238095	0.333333	0.285714
0.52381	0.52381	0.52381	0.52381	0.52381	0.52381	0.52381	0.52381	0.52381	0.52381	0.52381	0.333333	0.52381	0.333333	0.380952	0.571429	0.238095	0.238095	0.333333	0.333333	0.285714	0.285714	0.238095	0.238095	0.428571	0.238095	0.238095	0.571429	0.428571	0.333333	0.190476	0.428571	0.47619	0.380952	0.666667	0.380952	0.380952	0.380952	0.52381	0.52381	0.714286	0.380952	0.428571	0.428571	0.714286	0.428571	0.52381	0.52381	0.380952	0.47619
0.380952	0.380952	0.380952	0.380952	0.380952	0.380952	0.380952	0.380952	0.380952	0.380952	0.380952	0.666667	0.47619	0.380952	0.619048	0.52381	0.619048	0.619048	0.47619	0.47619	0.47619	0.47619	0.619048	0.619048	0.52381	0.52381	0.52381	0.52381	0.619048	0.285714	0.380952	0.666667	0.428571	0.285714	0.428571	0.285714	0.47619	0.190476	0.52381	0.333333	0.333333	0.333333	0.238095	0.285714	0.238095	0.52381	0.190476	0.190476	0.428571	0.47619
0.619048	0.619048	0.619048	0.619048	0.619048	0.619048	0.619048	0.619048	0.619048	0.619048	0.619048	0.47619	0.809524	0.380952	0.52381	0.571429	0.380952	0.380952	0.333333	0.333333	0.52381	0.52381	0.52381	0.52381	0.47619	0.571429	0.571429	0.619048	0.666667	0.190476	0.333333	0.714286	0.47619	0.380952	0.666667	0.380952	0.47619	0.52381	0.809524	0.47619	0.47619	0.47619	0.380952	0.428571	0.52381	0.428571	0.47619	0.47619	0.52381	0.47619
0.404762	0.47619	0.404762	0.404762	0.47619	0.404762	0.404762	0.404762	0.404762	0.47619	0.404762	0.357143	0.285714	0.380952	0.404762	0.452381	0.357143	0.357143	0.52381	0.52381	0.452381	0.452381	0.357143	0.404762	0.380952	0.380952	0.52381	0.452381	0.285714	0.404762	0.52381	0.428571	0.47619	0.666667	0.333333	0.47619	0.52381	0.595238	0.357143	0.452381	0.357143	0.571429	0.428571	0.452381	0.452381	0.52381	0.404762	0.404762	0.428571	0.5
0.380952	0.380952	0.380952	0.380952	0.380952	0.380952	0.380952	0.380952	0.380952	0.380952	0.380952	0.47619	0.380952	0.47619	0.47619	0.666667	0.47619	0.47619	0.380952	0.380952	0.428571	0.428571	0.380952	0.380952	0.333333	0.428571	0.428571	0.428571	0.333333	0.190476	0.52381	0.333333	0.666667	0.571429	0.380952	0.380952	0.47619	0.333333	0.380952	0.52381	0.47619	0.380952	0.380952	0.380952	0.47619	0.666667	0.52381	0.52381	0.52381	0.52381
0.666667	0.666667	0.666667	0.666667	0.666667	0.666667	0.666667	0.666667	0.666667	0.666667	0.666667	0.238095	0.52381	0.428571	0.285714	0.380952	0.380952	0.380952	0.285714	0.285714	0.285714	0.285714	0.380952	0.380952	0.52381	0.380952	0.380952	0.52381	0.380952	0.285714	0.428571	0.619048	0.47619	0.380952	0.52381	0.380952	0.571429	0.666667	0.666667	0.428571	0.52381	0.47619	0.52381	0.809524	0.666667	0.52381	0.666667	0.666667	0.714286	0.47619
0.666667	0.666667	0.666667	0.666667	0.666667	0.666667	0.666667	0.666667	0.666667	0.666667	0.666667	0.238095	0.52381	0.428571	0.285714	0.380952	0.380952	0.380952	0.285714	0.285714	0.285714	0.285714	0.380952	0.380952	0.52381	0.380952	0.380952	0.52381	0.380952	0.285714	0.428571	0.619048	0.47619	0.380952	0.52381	0.380952	0.571429	0.666667	0.666667	0.428571	0.52381	0.47619	0.52381	0.809524	0.666667	0.52381	0.666667	0.666667	0.714286	0.47619
0.47619	0.47619	0.47619	0.47619	0.47619	0.47619	0.47619	0.47619	0.47619	0.47619	0.47619	0.47619	0.666667	0.285714	0.380952	0.47619	0.380952	0.380952	0.333333	0.333333	0.380952	0.380952	0.380952	0.380952	0.47619	0.428571	0.428571	0.380952	0.428571	0.333333	0.333333	0.52381	0.47619	0.47619	0.52381	0.52381	0.52381	0.52381	0.666667	0.619048	0.619048	0.52381	0.52381	0.714286	0.666667	0.666667	0.619048	0.619048	0.714286	0.47619
0.404762	0.428571	0.404762	0.404762	0.428571	0.404762	0.404762	0.404762	0.404762	0.428571	0.404762	0.5	0.666667	0.309524	0.452381	0.428571	0.428571	0.428571	0.52381	0.52381	0.619048	0.619048	0.428571	0.5	0.666667	0.357143	0.52381	0.452381	0.428571	0.428571	0.428571	0.52381	0.47619	0.666667	0.428571	0.666667	0.333333	0.428571	0.5	0.595238	0.5	0.571429	0.52381	0.52381	0.5	0.47619	0.47619	0.47619	0.47619	0.52381
0.47619	0.47619	0.47619	0.47619	0.47619	0.47619	0.47619	0.47619	0.47619	0.47619	0.47619	0.333333	0.619048	0.238095	0.428571	0.571429	0.238095	0.238095	0.333333	0.333333	0.333333	0.333333	0.333333	0.333333	0.666667	0.238095	0.238095	0.47619	0.428571	0.333333	0.285714	0.52381	0.47619	0.52381	0.619048	0.52381	0.380952	0.52381	0.666667	0.666667	0.666667	0.52381	0.571429	0.52381	0.666667	0.428571	0.666667	0.666667	0.380952	0.52381
0.333333	0.47619	0.333333	0.333333	0.404762	0.380952	0.404762	0.333333	0.404762	0.47619	0.47619	0.404762	0.333333	0.404762	0.357143	0.333333	0.428571	0.428571	0.52381	0.52381	0.380952	0.380952	0.5	0.5	0.47619	0.238095	0.214286	0.52381	0.47619	0.5	0.52381	0.380952	0.380952	0.666667	0.380952	0.666667	0.47619	0.5	0.404762	0.52381	0.642857	0.452381	0.690476	0.47619	0.452381	0.428571	0.619048	0.619048	0.47619	0.452381
0.428571	0.428571	0.428571	0.428571	0.428571	0.428571	0.428571	0.428571	0.428571	0.428571	0.428571	0.380952	0.47619	0.380952	0.333333	0.380952	0.428571	0.428571	0.333333	0.333333	0.428571	0.428571	0.285714	0.285714	0.666667	0.238095	0.238095	0.52381	0.428571	0.52381	0.47619	0.380952	0.380952	0.47619	0.52381	0.47619	0.380952	0.47619	0.380952	0.47619	0.47619	0.333333	0.380952	0.380952	0.380952	0.285714	0.428571	0.428571	0.380952	0.47619
0.52381	0.52381	0.52381	0.52381	0.52381	0.52381	0.52381	0.52381	0.52381	0.52381	0.52381	0.047619	0.380952	0.285714	0.190476	0.380952	0.0952381	0.0952381	0.190476	0.190476	0.142857	0.142857	0.285714	0.285714	0.380952	0.142857	0.142857	0.571429	0.142857	0.238095	0.285714	0.428571	0.333333	0.380952	0.52381	0.428571	0.238095	0.619048	0.52381	0.666667	0.666667	0.714286	0.714286	0.809524	0.666667	0.52381	0.666667	0.666667	0.380952	0.52381
0.52381	0.52381	0.52381	0.52381	0.52381	0.52381	0.52381	0.52381	0.52381	0.52381	0.52381	0.333333	0.380952	0.333333	0.47619	0.190476	0.142857	0.142857	0.52381	0.52381	0.666667	0.666667	0.857143	0.857143	0.428571	0.285714	0.285714	0.47619	0.47619	0.380952	0.333333	0.47619	0.52381	0.52381	0.428571	0.47619	0.238095	0.380952	0.428571	0.52381	0.380952	0.571429	0.380952	0.333333	0.380952	0.190476	0.380952	0.380952	0.285714	0.52381
0.452381	0.47619	0.452381	0.452381	0.47619	0.52381	0.452381	0.452381	0.452381	0.47619	0.47619	0.52381	0.52381	0.452381	0.666667	0.595238	0.428571	0.428571	0.428571	0.428571	0.52381	0.52381	0.428571	0.5	0.380952	0.404762	0.428571	0.357143	0.52381	0.309524	0.142857	0.428571	0.571429	0.238095	0.5	0.190476	0.47619	0.309524	0.452381	0.309524	0.309524	0.357143	0.238095	0.190476	0.357143	0.333333	0.261905	0.261905	0.0952381	0.309524
0.452381	0.52381	0.452381	0.452381	0.452381	0.47619	0.547619	0.452381	0.52381	0.52381	0.452381	0.309524	0.380952	0.47619	0.452381	0.47619	0.452381	0.452381	0.380952	0.380952	0.357143	0.357143	0.47619	0.52381	0.428571	0.428571	0.452381	0.452381	0.285714	0.404762	0.52381	0.571429	0.285714	0.380952	0.452381	0.47619	0.380952	0.642857	0.5	0.52381	0.380952	0.642857	0.547619	0.690476	0.47619	0.380952	0.52381	0.52381	0.666667	0.452381
0.452381	0.52381	0.452381	0.452381	0.452381	0.47619	0.547619	0.452381	0.52381	0.52381	0.452381	0.309524	0.380952	0.47619	0.452381	0.47619	0.452381	0.452381	0.380952	0.380952	0.357143	0.357143	0.47619	0.52381	0.428571	0.428571	0.452381	0.452381	0.285714	0.404762	0.52381	0.571429	0.285714	0.380952	0.452381	0.47619	0.380952	0.642857	0.5	0.52381	0.380952	0.642857	0.547619	0.690476	0.47619	0.380952	0.52381	0.52381	0.666667	0.452381
0.238095	0.238095	0.238095	0.238095	0.238095	0.238095	0.238095	0.238095	0.238095	0.238095	0.238095	0.380952	0.285714	0.47619	0.380952	0.428571	0.52381	0.52381	0.47619	0.47619	0.428571	0.428571	0.333333	0.333333	0.47619	0.52381	0.52381	0.428571	0.571429	0.619048	0.714286	0.428571	0.333333	0.52381	0.238095	0.571429	0.333333	0.285714	0.285714	0.285714	0.428571	0.285714	0.428571	0.238095	0.285714	0.428571	0.142857	0.142857	0.666667	0.380952
0.380952	0.380952	0.380952	0.380952	0.380952	0.380952	0.380952	0.380952	0.380952	0.380952	0.380952	0.47619	0.428571	0.285714	0.666667	0.619048	0.47619	0.47619	0.52381	0.52381	0.571429	0.571429	0.47619	0.47619	0.333333	0.380952	0.380952	0.380952	0.52381	0.238095	0.666667	0.380952	0.47619	0.52381	0.238095	0.428571	0.619048	0.285714	0.428571	0.380952	0.428571	0.428571	0.380952	0.333333	0.380952	0.571429	0.380952	0.380952	0.52381	0.52381
0.333333	0.333333	0.333333	0.333333	0.333333	0.333333	0.333333	0.333333	0.333333	0.333333	0.333333	0.666667	0.238095	0.333333	0.47619	0.47619	0.47619	0.47619	0.666667	0.666667	0.52381	0.52381	0.380952	0.380952	0.47619	0.285714	0.285714	0.428571	0.47619	0.380952	0.380952	0.285714	0.52381	0.52381	0.380952	0.333333	0.47619	0.190476	0.238095	0.47619	0.47619	0.333333	0.238095	0.238095	0.333333	0.333333	0.238095	0.238095	0.238095	0.47619
0.380952	0.452381	0.380952	0.380952	0.452381	0.380952	0.357143	0.380952	0.380952	0.452381	0.52381	0.380952	0.285714	0.380952	0.5	0.357143	0.428571	0.428571	0.52381	0.52381	0.428571	0.428571	0.404762	0.404762	0.380952	0.309524	0.404762	0.52381	0.52381	0.595238	0.52381	0.428571	0.52381	0.619048	0.357143	0.619048	0.52381	0.333333	0.380952	0.333333	0.404762	0.333333	0.428571	0.261905	0.380952	0.380952	0.309524	0.309524	0.285714	0.47619
0.47619	0.47619	0.47619	0.47619	0.47619	0.47619	0.47619	0.47619	0.47619	0.47619	0.47619	0.333333	0.285714	0.380952	0.238095	0.52381	0.333333	0.333333	0.52381	0.52381	0.428571	0.428571	0.380952	0.380952	0.47619	0.285714	0.285714	0.666667	0.285714	0.333333	0.52381	0.52381	0.47619	0.666667	0.47619	0.47619	0.333333	0.47619	0.333333	0.619048	0.666667	0.619048	0.666667	0.666667	0.666667	0.428571	0.666667	0.666667	0.52381	0.428571
0.666667	0.666667	0.666667	0.666667	0.666667	0.666667	0.666667	0.666667	0.666667	0.666667	0.666667	0.47619	0.380952	0.380952	0.47619	0.47619	0.333333	0.333333	0.52381	0.52381	0.47619	0.47619	0.52381	0.52381	0.714286	0.238095	0.238095	0.47619	0.52381	0.52381	0.47619	0.47619	0.428571	0.619048	0.666667	0.619048	0.47619	0.666667	0.52381	0.809524	0.619048	0.666667	0.52381	0.428571	0.47619	0.47619	0.571429	0.571429	0.47619	0.809524
0.52381	0.52381	0.52381	0.52381	0.52381	0.52381	0.52381	0.52381	0.52381	0.52381	0.5	0.333333	0.47619	0.357143	0.5	0.571429	0.547619	0.547619	0.380952	0.380952	0.333333	0.333333	0.380952	0.357143	0.714286	0.380952	0.47619	0.52381	0.428571	0.452381	0.380952	0.47619	0.571429	0.52381	0.595238	0.380952	0.52381	0.5	0.5	0.52381	0.47619	0.452381	0.428571	0.452381	0.642857	0.619048	0.571429	0.571429	0.47619	0.595238
0.428571	0.52381	0.428571	0.428571	0.452381	0.452381	0.452381	0.428571	0.452381	0.52381	0.5	0.619048	0.380952	0.47619	0.547619	0.5	0.404762	0.404762	0.571429	0.571429	0.666667	0.666667	0.5	0.571429	0.619048	0.333333	0.404762	0.595238	0.619048	0.452381	0.47619	0.52381	0.47619	0.52381	0.52381	0.428571	0.47619	0.428571	0.404762	0.404762	0.452381	0.452381	0.404762	0.309524	0.357143	0.333333	0.380952	0.380952	0.380952	0.452381
0.238095	0.261905	0.238095	0.238095	0.261905	0.238095	0.238095	0.238095	0.238095	0.261905	0.333333	0.357143	0.285714	0.357143	0.452381	0.357143	0.5	0.5	0.380952	0.380952	0.404762	0.404762	0.428571	0.5	0.190476	0.309524	0.380952	0.357143	0.380952	0.238095	0.380952	0.238095	0.380952	0.428571	0.166667	0.428571	0.52381	0.309524	0.47619	0.452381	0.547619	0.428571	0.428571	0.47619	0.357143	0.571429	0.52381	0.52381	0.238095	0.428571
0.238095	0.261905	0.238095	0.238095	0.261905	0.238095	0.238095	0.238095	0.238095	0.261905	0.333333	0.357143	0.285714	0.357143	0.452381	0.357143	0.5	0.5	0.380952	0.380952	0.404762	0.404762	0.428571	0.5	0.190476	0.309524	0.380952	0.357143	0.380952	0.238095	0.380952	0.238095	0.380952	0.428571	0.166667	0.428571	0.52381	0.309524	0.47619	0.452381	0.547619	0.428571	0.428571	0.47619	0.357143	0.571429	0.52381	0.52381	0.238095	0.428571
0.380952	0.380952	0.380952	0.380952	0.380952	0.380952	0.380952	0.380952	0.380952	0.380952	0.380952	0.52381	0.714286	0.190476	0.52381	0.666667	0.666667	0.666667	0.238095	0.238095	0.285714	0.285714	0.285714	0.285714	0.428571	0.333333	0.333333	0.380952	0.52381	0.238095	0.238095	0.52381	0.333333	0.190476	0.47619	0.190476	0.47619	0.380952	0.714286	0.285714	0.380952	0.285714	0.238095	0.238095	0.380952	0.380952	0.285714	0.285714	0.380952	0.380952
0.47619	0.47619	0.47619	0.47619	0.47619	0.47619	0.47619	0.47619	0.47619	0.47619	0.47619	0.333333	0.52381	0.52381	0.285714	0.380952	0.52381	0.52381	0.285714	0.285714	0.333333	0.333333	0.285714	0.285714	0.47619	0.666667	0.666667	0.380952	0.428571	0.571429	0.47619	0.52381	0.380952	0.333333	0.380952	0.52381	0.571429	0.571429	0.52381	0.333333	0.333333	0.333333	0.47619	0.52381	0.47619	0.52381	0.380952	0.380952	0.809524	0.428571
0.404762	0.47619	0.404762	0.404762	0.47619	0.428571	0.452381	0.404762	0.404762	0.47619	0.619048	0.261905	0.666667	0.285714	0.380952	0.380952	0.380952	0.380952	0.333333	0.333333	0.380952	0.380952	0.309524	0.452381	0.380952	0.214286	0.333333	0.547619	0.380952	0.452381	0.333333	0.52381	0.380952	0.380952	0.380952	0.380952	0.428571	0.52381	0.52381	0.619048	0.666667	0.5	0.595238	0.595238	0.595238	0.333333	0.666667	0.666667	0.52381	0.595238
0.666667	0.666667	0.666667	0.666667	0.666667	0.666667	0.666667	0.666667	0.666667	0.666667	0.666667	0.238095	0.666667	0.238095	0.380952	0.571429	0.428571	0.428571	0.238095	0.238095	0.238095	0.238095	0.380952	0.380952	0.380952	0.380952	0.380952	0.52381	0.333333	0.142857	0.380952	0.666667	0.380952	0.333333	0.52381	0.285714	0.380952	0.619048	0.809524	0.380952	0.52381	0.52381	0.52381	0.666667	0.666667	0.52381	0.619048	0.619048	0.47619	0.571429
0.619048	0.619048	0.619048	0.619048	0.619048	0.619048	0.619048	0.619048	0.619048	0.619048	0.619048	0.380952	0.666667	0.285714	0.47619	0.47619	0.380952	0.380952	0.380952	0.380952	0.285714	0.285714	0.380952	0.380952	0.52381	0.285714	0.285714	0.47619	0.333333	0.190476	0.380952	0.47619	0.47619	0.52381	0.619048	0.47619	0.52381	0.666667	0.809524	0.666667	0.619048	0.666667	0.52381	0.52381	0.619048	0.52381	0.666667	0.666667	0.333333	0.47619
0.571429	0.571429	0.571429	0.571429	0.571429	0.571429	0.571429	0.571429	0.571429	0.571429	0.571429	0.333333	0.333333	0.47619	0.333333	0.238095	0.285714	0.285714	0.619048	0.619048	0.333333	0.333333	0.47619	0.47619	0.380952	0.47619	0.47619	0.52381	0.428571	0.380952	0.47619	0.52381	0.380952	0.47619	0.428571	0.619048	0.333333	0.47619	0.333333	0.666667	0.52381	0.666667	0.666667	0.714286	0.571429	0.52381	0.52381	0.52381	0.666667	0.52381
0.428571	0.357143	0.428571	0.428571	0.357143	0.452381	0.5	0.428571	0.428571	0.357143	0.428571	0.309524	0.285714	0.642857	0.428571	0.428571	0.309524	0.309524	0.380952	0.380952	0.333333	0.333333	0.309524	0.309524	0.47619	0.571429	0.547619	0.404762	0.380952	0.595238	0.333333	0.190476	0.52381	0.52381	0.428571	0.571429	0.380952	0.404762	0.333333	0.333333	0.357143	0.333333	0.333333	0.357143	0.357143	0.285714	0.380952	0.380952	0.47619	0.380952
0.357143	0.452381	0.357143	0.357143	0.380952	0.428571	0.5	0.357143	0.428571	0.452381	0.404762	0.309524	0.285714	0.380952	0.357143	0.285714	0.238095	0.238095	0.619048	0.619048	0.380952	0.380952	0.428571	0.404762	0.333333	0.333333	0.309524	0.452381	0.428571	0.380952	0.52381	0.666667	0.285714	0.47619	0.404762	0.47619	0.285714	0.547619	0.309524	0.380952	0.452381	0.52381	0.619048	0.380952	0.333333	0.428571	0.380952	0.380952	0.47619	0.333333
0.52381	0.52381	0.52381	0.52381	0.52381	0.52381	0.52381	0.52381	0.52381	0.52381	0.52381	0.52381	0.52381	0.571429	0.428571	0.47619	0.285714	0.285714	0.52381	0.52381	0.52381	0.52381	0.52381	0.52381	0.52381	0.380952	0.380952	0.47619	0.380952	0.238095	0.333333	0.333333	0.52381	0.47619	0.52381	0.52381	0.47619	0.380952	0.380952	0.52381	0.52381	0.428571	0.285714	0.285714	0.52381	0.333333	0.333333	0.333333	0.333333	0.47619
0.357143	0.380952	0.357143	0.357143	0.309524	0.428571	0.5	0.357143	0.428571	0.380952	0.357143	0.428571	0.380952	0.428571	0.428571	0.380952	0.404762	0.404762	0.52381	0.52381	0.452381	0.452381	0.404762	0.404762	0.380952	0.428571	0.333333	0.357143	0.666667	0.428571	0.47619	0.333333	0.52381	0.47619	0.333333	0.47619	0.619048	0.52381	0.357143	0.333333	0.309524	0.380952	0.261905	0.333333	0.404762	0.52381	0.285714	0.285714	0.380952	0.380952
0.380952	0.380952	0.380952	0.380952	0.380952	0.380952	0.380952	0.380952	0.380952	0.380952	0.380952	0.285714	0.428571	0.428571	0.285714	0.47619	0.285714	0.285714	0.380952	0.380952	0.285714	0.285714	0.238095	0.238095	0.428571	0.333333	0.333333	0.380952	0.190476	0.238095	0.380952	0.238095	0.571429	0.52381	0.52381	0.380952	0.428571	0.380952	0.285714	0.571429	0.52381	0.428571	0.428571	0.428571	0.52381	0.619048	0.52381	0.52381	0.333333	0.380952
0.47619	0.595238	0.47619	0.47619	0.547619	0.47619	0.47619	0.47619	0.52381	0.595238	0.619048	0.5	0.380952	0.5	0.47619	0.5	0.738095	0.738095	0.47619	0.47619	0.428571	0.428571	0.452381	0.452381	0.52381	0.404762	0.5	0.547619	0.47619	0.52381	0.428571	0.47619	0.714286	0.619048	0.428571	0.619048	0.666667	0.547619	0.428571	0.428571	0.428571	0.404762	0.428571	0.47619	0.52381	0.666667	0.571429	0.571429	0.619048	0.380952
0.47619	0.47619	0.47619	0.47619	0.47619	0.47619	0.47619	0.47619	0.47619	0.47619	0.47619	0.285714	0.428571	0.238095	0.380952	0.380952	0.238095	0.238095	0.333333	0.333333	0.238095	0.238095	0.333333	0.333333	0.47619	0.0952381	0.0952381	0.714286	0.333333	0.428571	0.380952	0.571429	0.333333	0.47619	0.666667	0.52381	0.333333	0.428571	0.380952	0.809524	0.809524	0.666667	0.714286	0.666667	0.666667	0.428571	0.666667	0.666667	0.380952	0.619048
0.47619	0.47619	0.47619	0.47619	0.47619	0.47619	0.47619	0.47619	0.47619	0.47619	0.47619	0.285714	0.428571	0.238095	0.380952	0.380952	0.238095	0.238095	0.333333	0.333333	0.238095	0.238095	0.333333	0.333333	0.47619	0.0952381	0.0952381	0.714286	0.333333	0.428571	0.380952	0.571429	0.333333	0.47619	0.666667	0.52381	0.333333	0.428571	0.380952	0.809524	0.809524	0.666667	0.714286	0.666667	0.666667	0.428571	0.666667	0.666667	0.380952	0.619048
0.47619	0.47619	0.47619	0.47619	0.47619	0.47619	0.47619	0.47619	0.47619	0.47619	0.47619	0.285714	0.428571	0.238095	0.380952	0.380952	0.238095	0.238095	0.333333	0.333333	0.238095	0.238095	0.333333	0.333333	0.47619	0.0952381	0.0952381	0.714286	0.333333	0.428571	0.380952	0.571429	0.333333	0.47619	0.666667	0.52381	0.333333	0.428571	0.380952	0.809524	0.809524	0.666667	0.714286	0.666667	0.666667	0.428571	0.666667	0.666667	0.380952	0.619048
0.47619	0.47619	0.47619	0.47619	0.47619	0.47619	0.47619	0.47619	0.47619	0.47619	0.47619	0.285714	0.428571	0.238095	0.380952	0.380952	0.238095	0.238095	0.333333	0.333333	0.238095	0.238095	0.333333	0.333333	0.47619	0.0952381	0.0952381	0.714286	0.333333	0.428571	0.380952	0.571429	0.333333	0.47619	0.666667	0.52381	0.333333	0.428571	0.380952	0.809524	0.809524	0.666667	0.714286	0.666667	0.666667	0.428571	0.666667	0.666667	0.380952	0.619048
0.47619	0.47619	0.47619	0.47619	0.47619	0.47619	0.47619	0.47619	0.47619	0.47619	0.47619	0.285714	0.428571	0.238095	0.380952	0.380952	0.238095	0.238095	0.333333	0.333333	0.238095	0.238095	0.333333	0.333333	0.47619	0.0952381	0.0952381	0.714286	0.333333	0.428571	0.380952	0.571429	0.333333	0.47619	0.666667	0.52381	0.333333	0.428571	0.380952	0.809524	0.809524	0.666667	0.714286	0.666667	0.666667	0.428571	0.666667	0.666667	0.380952	0.619048
0.47619	0.47619	0.47619	0.47619	0.47619	0.47619	0.47619	0.47619	0.47619	0.47619	0.47619	0.285714	0.428571	0.238095	0.380952	0.380952	0.238095	0.238095	0.333333	0.333333	0.238095	0.238095	0.333333	0.333333	0.47619	0.0952381	0.0952381	0.714286	0.333333	0.428571	0.380952	0.571429	0.333333	0.47619	0.666667	0.52381	0.333333	0.428571	0.380952	0.809524	0.809524	0.666667	0.714286	0.666667	0.666667	0.428571	0.666667	0.666667	0.380952	0.619048
0.47619	0.47619	0.47619	0.47619	0.47619	0.47619	0.47619	0.47619	0.47619	0.47619	0.47619	0.285714	0.428571	0.238095	0.380952	0.380952	0.238095	0.238095	0.333333	0.333333	0.238095	0.238095	0.333333	0.333333	0.47619	0.0952381	0.0952381	0.714286	0.333333	0.428571	0.380952	0.571429	0.333333	0.47619	0.666667	0.52381	0.333333	0.428571	0.380952	0.809524	0.809524	0.666667	0.714286	0.666667	0.666667	0.428571	0.666667	0.666667	0.380952	0.619048
0.47619	0.47619	0.47619	0.47619	0.47619	0.47619	0.47619	0.47619	0.47619	0.47619	0.47619	0.285714	0.428571	0.238095	0.380952	0.380952	0.238095	0.238095	0.333333	0.333333	0.238095	0.238095	0.333333	0.333333	0.47619	0.0952381	0.0952381	0.714286	0.333333	0.428571	0.380952	0.571429	0.333333	0.47619	0.666667	0.52381	0.333333	0.428571	0.380952	0.809524	0.809524	0.666667	0.714286	0.666667	0.666667	0.428571	0.666667	0.666667	0.380952	0.619048
0.47619	0.47619	0.47619	0.47619	0.47619	0.47619	0.47619	0.47619	0.47619	0.47619	0.47619	0.238095	0.380952	0.333333	0.333333	0.285714	0.190476	0.190476	0.380952	0.380952	0.380952	0.380952	0.428571	0.428571	0.428571	0.190476	0.190476	0.47619	0.333333	0.285714	0.238095	0.333333	0.47619	0.52381	0.52381	0.47619	0.47619	0.380952	0.428571	0.666667	0.47619	0.571429	0.380952	0.428571	0.52381	0.47619	0.52381	0.52381	0.190476	0.52381
0.428571	0.5	0.428571	0.428571	0.428571	0.47619	0.5	0.428571	0.5	0.5	0.428571	0.333333	0.380952	0.309524	0.452381	0.357143	0.357143	0.357143	0.52381	0.52381	0.47619	0.47619	0.595238	0.690476	0.428571	0.261905	0.285714	0.547619	0.380952	0.428571	0.380952	0.47619	0.47619	0.666667	0.5	0.619048	0.52381	0.571429	0.5	0.738095	0.452381	0.666667	0.571429	0.642857	0.571429	0.52381	0.47619	0.47619	0.333333	0.571429
0.190476	0.190476	0.190476	0.190476	0.190476	0.190476	0.190476	0.190476	0.190476	0.190476	0.190476	0.428571	0.190476	0.238095	0.52381	0.333333	0.380952	0.380952	0.428571	0.428571	0.428571	0.428571	0.285714	0.285714	0.333333	0.142857	0.142857	0.333333	0.380952	0.428571	0.428571	0.190476	0.333333	0.571429	0.238095	0.571429	0.571429	0.238095	0.0952381	0.47619	0.47619	0.333333	0.333333	0.238095	0.333333	0.428571	0.285714	0.285714	0.190476	0.380952
0.285714	0.333333	0.285714	0.285714	0.309524	0.309524	0.357143	0.285714	0.285714	0.333333	0.357143	0.452381	0.238095	0.47619	0.428571	0.380952	0.357143	0.357143	0.619048	0.619048	0.547619	0.547619	0.380952	0.452381	0.47619	0.452381	0.571429	0.404762	0.52381	0.642857	0.571429	0.380952	0.380952	0.428571	0.261905	0.428571	0.285714	0.428571	0.261905	0.238095	0.309524	0.333333	0.380952	0.166667	0.261905	0.285714	0.166667	0.166667	0.52381	0.452381
0.357143	0.47619	0.357143	0.357143	0.404762	0.428571	0.47619	0.357143	0.428571	0.47619	0.47619	0.333333	0.428571	0.404762	0.333333	0.309524	0.357143	0.357143	0.47619	0.47619	0.452381	0.452381	0.380952	0.428571	0.380952	0.404762	0.404762	0.380952	0.333333	0.595238	0.52381	0.285714	0.47619	0.52381	0.404762	0.52381	0.380952	0.52381	0.428571	0.452381	0.285714	0.52381	0.357143	0.5	0.428571	0.571429	0.333333	0.333333	0.714286	0.5
0.404762	0.357143	0.404762	0.404762	0.428571	0.333333	0.261905	0.404762	0.333333	0.357143	0.428571	0.52381	0.285714	0.404762	0.428571	0.52381	0.595238	0.595238	0.285714	0.285714	0.309524	0.309524	0.380952	0.238095	0.333333	0.452381	0.5	0.333333	0.428571	0.238095	0.380952	0.285714	0.380952	0.380952	0.333333	0.238095	0.380952	0.309524	0.404762	0.142857	0.309524	0.214286	0.380952	0.214286	0.309524	0.380952	0.261905	0.261905	0.380952	0.190476
0.404762	0.357143	0.404762	0.404762	0.428571	0.333333	0.261905	0.404762	0.333333	0.357143	0.428571	0.52381	0.238095	0.404762	0.5	0.5	0.571429	0.571429	0.428571	0.428571	0.380952	0.380952	0.452381	0.309524	0.333333	0.452381	0.5	0.380952	0.571429	0.309524	0.52381	0.285714	0.380952	0.52381	0.333333	0.380952	0.380952	0.309524	0.380952	0.214286	0.380952	0.285714	0.452381	0.238095	0.309524	0.380952	0.261905	0.261905	0.380952	0.261905
0.428571	0.428571	0.428571	0.428571	0.357143	0.428571	0.428571	0.428571	0.5	0.428571	0.357143	0.404762	0.333333	0.5	0.595238	0.619048	0.404762	0.404762	0.52381	0.52381	0.47619	0.47619	0.47619	0.47619	0.333333	0.595238	0.571429	0.404762	0.380952	0.380952	0.666667	0.47619	0.52381	0.619048	0.47619	0.47619	0.333333	0.47619	0.428571	0.452381	0.428571	0.595238	0.428571	0.5	0.380952	0.47619	0.428571	0.428571	0.47619	0.47619
0.47619	0.47619	0.47619	0.47619	0.47619	0.47619	0.47619	0.47619	0.47619	0.47619	0.47619	0.47619	0.52381	0.333333	0.666667	0.333333	0.333333	0.333333	0.619048	0.619048	0.666667	0.666667	0.666667	0.666667	0.428571	0.428571	0.428571	0.52381	0.666667	0.333333	0.47619	0.52381	0.619048	0.666667	0.52381	0.619048	0.52381	0.380952	0.52381	0.666667	0.52381	0.666667	0.52381	0.47619	0.47619	0.52381	0.47619	0.47619	0.380952	0.619048
0.238095	0.238095	0.238095	0.238095	0.238095	0.238095	0.238095	0.238095	0.238095	0.238095	0.238095	0.666667	0.428571	0.333333	0.333333	0.380952	0.333333	0.333333	0.571429	0.571429	0.666667	0.666667	0.47619	0.47619	0.52381	0.333333	0.333333	0.238095	0.380952	0.380952	0.285714	0.380952	0.238095	0.380952	0.380952	0.333333	0.238095	0.190476	0.285714	0.380952	0.238095	0.238095	0.142857	0.0952381	0.0952381	0.190476	0.0952381	0.0952381	0.380952	0.380952
0.571429	0.571429	0.571429	0.571429	0.571429	0.571429	0.571429	0.571429	0.571429	0.571429	0.571429	0.571429	0.47619	0.333333	0.428571	0.428571	0.238095	0.238095	0.52381	0.52381	0.619048	0.619048	0.428571	0.428571	0.666667	0.380952	0.380952	0.47619	0.47619	0.47619	0.47619	0.333333	0.52381	0.666667	0.52381	0.52381	0.47619	0.47619	0.380952	0.47619	0.333333	0.380952	0.238095	0.428571	0.428571	0.380952	0.428571	0.428571	0.571429	0.47619
0.5	0.571429	0.5	0.5	0.571429	0.5	0.547619	0.5	0.5	0.571429	0.571429	0.357143	0.47619	0.428571	0.428571	0.52381	0.428571	0.428571	0.380952	0.380952	0.333333	0.333333	0.309524	0.285714	0.52381	0.404762	0.452381	0.642857	0.47619	0.47619	0.380952	0.47619	0.666667	0.47619	0.5	0.380952	0.428571	0.404762	0.428571	0.357143	0.547619	0.285714	0.452381	0.333333	0.571429	0.619048	0.571429	0.571429	0.47619	0.547619
0.5	0.571429	0.5	0.5	0.571429	0.5	0.547619	0.5	0.5	0.571429	0.571429	0.357143	0.47619	0.428571	0.428571	0.52381	0.428571	0.428571	0.380952	0.380952	0.333333	0.333333	0.309524	0.285714	0.52381	0.404762	0.452381	0.642857	0.47619	0.47619	0.380952	0.47619	0.666667	0.47619	0.5	0.380952	0.428571	0.404762	0.428571	0.357143	0.547619	0.285714	0.452381	0.333333	0.571429	0.619048	0.571429	0.571429	0.47619	0.547619
0.428571	0.428571	0.428571	0.428571	0.428571	0.428571	0.428571	0.428571	0.428571	0.428571	0.428571	0.238095	0.333333	0.238095	0.47619	0.380952	0.333333	0.333333	0.52381	0.52381	0.285714	0.285714	0.428571	0.428571	0.285714	0.285714	0.285714	0.571429	0.380952	0.333333	0.52381	0.571429	0.380952	0.47619	0.380952	0.47619	0.380952	0.285714	0.380952	0.52381	0.714286	0.52381	0.714286	0.52381	0.571429	0.47619	0.428571	0.428571	0.47619	0.47619
0.380952	0.52381	0.380952	0.380952	0.452381	0.452381	0.52381	0.380952	0.452381	0.52381	0.452381	0.428571	0.666667	0.357143	0.452381	0.428571	0.404762	0.404762	0.333333	0.333333	0.452381	0.452381	0.428571	0.428571	0.47619	0.380952	0.404762	0.380952	0.380952	0.404762	0.47619	0.52381	0.47619	0.52381	0.452381	0.52381	0.666667	0.595238	0.452381	0.309524	0.333333	0.404762	0.357143	0.333333	0.380952	0.666667	0.404762	0.404762	0.666667	0.52381
0.452381	0.52381	0.452381	0.452381	0.452381	0.52381	0.595238	0.452381	0.52381	0.52381	0.52381	0.214286	0.52381	0.285714	0.333333	0.309524	0.238095	0.238095	0.380952	0.380952	0.404762	0.404762	0.452381	0.452381	0.47619	0.214286	0.166667	0.47619	0.380952	0.52381	0.380952	0.52381	0.380952	0.571429	0.47619	0.571429	0.380952	0.619048	0.428571	0.47619	0.428571	0.52381	0.5	0.452381	0.52381	0.333333	0.547619	0.547619	0.380952	0.52381
0.5	0.428571	0.5	0.5	0.428571	0.571429	0.571429	0.5	0.5	0.428571	0.47619	0.5	0.47619	0.428571	0.5	0.52381	0.452381	0.452381	0.52381	0.52381	0.380952	0.380952	0.404762	0.357143	0.47619	0.452381	0.404762	0.428571	0.619048	0.333333	0.380952	0.666667	0.47619	0.47619	0.52381	0.428571	0.380952	0.404762	0.428571	0.261905	0.380952	0.404762	0.428571	0.380952	0.357143	0.52381	0.333333	0.333333	0.52381	0.309524
0.452381	0.595238	0.452381	0.452381	0.52381	0.52381	0.595238	0.452381	0.52381	0.595238	0.428571	0.547619	0.47619	0.357143	0.404762	0.428571	0.452381	0.452381	0.52381	0.52381	0.428571	0.428571	0.52381	0.452381	0.47619	0.404762	0.380952	0.5	0.619048	0.380952	0.380952	0.666667	0.47619	0.47619	0.547619	0.428571	0.380952	0.404762	0.333333	0.285714	0.428571	0.357143	0.404762	0.333333	0.452381	0.52381	0.380952	0.380952	0.52381	0.357143
0.452381	0.595238	0.452381	0.452381	0.52381	0.52381	0.595238	0.452381	0.52381	0.595238	0.428571	0.547619	0.47619	0.357143	0.404762	0.428571	0.452381	0.452381	0.52381	0.52381	0.428571	0.428571	0.52381	0.452381	0.47619	0.404762	0.380952	0.5	0.619048	0.380952	0.380952	0.666667	0.47619	0.47619	0.547619	0.428571	0.380952	0.404762	0.333333	0.285714	0.428571	0.357143	0.404762	0.333333	0.452381	0.52381	0.380952	0.380952	0.52381	0.357143
0.309524	0.309524	0.309524	0.309524	0.238095	0.380952	0.380952	0.309524	0.380952	0.309524	0.238095	0.547619	0.380952	0.52381	0.5	0.547619	0.571429	0.571429	0.428571	0.428571	0.404762	0.404762	0.404762	0.357143	0.52381	0.642857	0.547619	0.380952	0.52381	0.47619	0.47619	0.285714	0.380952	0.571429	0.452381	0.52381	0.571429	0.380952	0.404762	0.309524	0.309524	0.357143	0.357143	0.357143	0.380952	0.333333	0.309524	0.309524	0.52381	0.380952
0.571429	0.52381	0.571429	0.571429	0.52381	0.571429	0.571429	0.571429	0.571429	0.52381	0.5	0.380952	0.47619	0.47619	0.452381	0.5	0.52381	0.52381	0.380952	0.380952	0.428571	0.428571	0.380952	0.452381	0.52381	0.5	0.571429	0.5	0.47619	0.333333	0.428571	0.47619	0.666667	0.52381	0.5	0.380952	0.571429	0.595238	0.5	0.47619	0.428571	0.5	0.452381	0.5	0.619048	0.619048	0.5	0.5	0.619048	0.642857
0.571429	0.5	0.571429	0.571429	0.5	0.571429	0.571429	0.571429	0.571429	0.5	0.428571	0.380952	0.47619	0.404762	0.452381	0.5	0.452381	0.452381	0.380952	0.380952	0.452381	0.452381	0.357143	0.380952	0.52381	0.5	0.571429	0.452381	0.47619	0.285714	0.428571	0.47619	0.666667	0.52381	0.5	0.380952	0.571429	0.52381	0.452381	0.404762	0.357143	0.428571	0.380952	0.428571	0.547619	0.619048	0.452381	0.452381	0.619048	0.595238
0.357143	0.428571	0.357143	0.357143	0.357143	0.428571	0.428571	0.357143	0.428571	0.428571	0.380952	0.666667	0.52381	0.47619	0.428571	0.5	0.52381	0.52381	0.52381	0.52381	0.52381	0.52381	0.5	0.5	0.619048	0.5	0.5	0.357143	0.47619	0.309524	0.47619	0.333333	0.52381	0.714286	0.428571	0.52381	0.52381	0.428571	0.380952	0.285714	0.428571	0.357143	0.380952	0.357143	0.309524	0.380952	0.452381	0.452381	0.380952	0.214286
0.52381	0.547619	0.52381	0.52381	0.47619	0.5	0.52381	0.52381	0.595238	0.547619	0.5	0.428571	0.47619	0.452381	0.571429	0.52381	0.52381	0.52381	0.380952	0.380952	0.333333	0.333333	0.5	0.571429	0.380952	0.47619	0.404762	0.571429	0.52381	0.238095	0.428571	0.809524	0.52381	0.333333	0.595238	0.285714	0.428571	0.452381	0.642857	0.5	0.5	0.547619	0.452381	0.452381	0.52381	0.47619	0.5	0.5	0.380952	0.428571
0.357143	0.357143	0.357143	0.357143	0.285714	0.380952	0.404762	0.357143	0.428571	0.357143	0.261905	0.547619	0.285714	0.547619	0.571429	0.428571	0.5	0.5	0.52381	0.52381	0.404762	0.404762	0.5	0.571429	0.333333	0.571429	0.452381	0.380952	0.666667	0.428571	0.52381	0.428571	0.52381	0.47619	0.428571	0.428571	0.380952	0.380952	0.380952	0.380952	0.380952	0.380952	0.357143	0.452381	0.309524	0.380952	0.333333	0.333333	0.333333	0.357143
0.380952	0.47619	0.380952	0.380952	0.404762	0.452381	0.452381	0.380952	0.428571	0.47619	0.380952	0.619048	0.571429	0.428571	0.452381	0.380952	0.404762	0.404762	0.47619	0.47619	0.595238	0.595238	0.571429	0.571429	0.380952	0.404762	0.452381	0.333333	0.380952	0.309524	0.190476	0.333333	0.52381	0.428571	0.380952	0.380952	0.380952	0.404762	0.380952	0.309524	0.357143	0.309524	0.309524	0.238095	0.261905	0.238095	0.452381	0.452381	0.142857	0.333333
0.47619	0.5	0.47619	0.47619	0.5	0.547619	0.47619	0.47619	0.452381	0.5	0.5	0.52381	0.666667	0.452381	0.47619	0.47619	0.571429	0.571429	0.333333	0.333333	0.47619	0.47619	0.52381	0.452381	0.666667	0.452381	0.5	0.428571	0.52381	0.285714	0.47619	0.47619	0.52381	0.714286	0.452381	0.666667	0.666667	0.619048	0.52381	0.333333	0.452381	0.428571	0.404762	0.428571	0.357143	0.52381	0.571429	0.571429	0.47619	0.309524
0.47619	0.47619	0.47619	0.47619	0.47619	0.5	0.428571	0.47619	0.47619	0.47619	0.452381	0.5	0.52381	0.47619	0.761905	0.666667	0.619048	0.619048	0.571429	0.571429	0.52381	0.52381	0.47619	0.47619	0.52381	0.380952	0.452381	0.428571	0.619048	0.380952	0.380952	0.380952	0.47619	0.333333	0.547619	0.380952	0.619048	0.404762	0.571429	0.428571	0.357143	0.428571	0.261905	0.357143	0.333333	0.380952	0.380952	0.380952	0.238095	0.47619
0.380952	0.357143	0.380952	0.380952	0.357143	0.380952	0.380952	0.380952	0.380952	0.357143	0.333333	0.52381	0.380952	0.47619	0.404762	0.428571	0.5	0.5	0.380952	0.380952	0.428571	0.428571	0.357143	0.404762	0.52381	0.52381	0.571429	0.380952	0.52381	0.404762	0.333333	0.428571	0.380952	0.52381	0.380952	0.666667	0.52381	0.380952	0.52381	0.428571	0.47619	0.357143	0.404762	0.452381	0.428571	0.428571	0.52381	0.52381	0.333333	0.428571
0.380952	0.333333	0.380952	0.380952	0.404762	0.309524	0.261905	0.380952	0.333333	0.333333	0.404762	0.52381	0.333333	0.428571	0.452381	0.547619	0.619048	0.619048	0.238095	0.238095	0.309524	0.309524	0.452381	0.380952	0.428571	0.52381	0.547619	0.333333	0.428571	0.166667	0.333333	0.428571	0.428571	0.333333	0.333333	0.47619	0.428571	0.285714	0.452381	0.357143	0.333333	0.333333	0.309524	0.428571	0.357143	0.47619	0.309524	0.309524	0.380952	0.214286
0.380952	0.380952	0.380952	0.380952	0.380952	0.380952	0.380952	0.380952	0.380952	0.380952	0.380952	0.238095	0.333333	0.380952	0.238095	0.380952	0.285714	0.285714	0.47619	0.47619	0.380952	0.380952	0.428571	0.428571	0.428571	0.380952	0.380952	0.47619	0.333333	0.380952	0.666667	0.47619	0.380952	0.666667	0.285714	0.666667	0.333333	0.47619	0.380952	0.619048	0.619048	0.666667	0.666667	0.714286	0.52381	0.52381	0.52381	0.52381	0.619048	0.47619
0.52381	0.5	0.52381	0.52381	0.52381	0.5	0.428571	0.52381	0.5	0.5	0.571429	0.404762	0.666667	0.380952	0.428571	0.428571	0.380952	0.380952	0.428571	0.428571	0.428571	0.428571	0.452381	0.47619	0.666667	0.309524	0.333333	0.452381	0.52381	0.47619	0.333333	0.52381	0.333333	0.428571	0.571429	0.428571	0.380952	0.452381	0.452381	0.5	0.333333	0.452381	0.380952	0.333333	0.452381	0.333333	0.333333	0.333333	0.47619	0.619048
0.333333	0.47619	0.333333	0.333333	0.404762	0.404762	0.428571	0.333333	0.404762	0.47619	0.404762	0.452381	0.666667	0.428571	0.428571	0.428571	0.357143	0.357143	0.428571	0.428571	0.5	0.5	0.452381	0.547619	0.666667	0.357143	0.357143	0.333333	0.52381	0.5	0.333333	0.52381	0.333333	0.428571	0.47619	0.428571	0.380952	0.52381	0.5	0.595238	0.404762	0.52381	0.309524	0.404762	0.333333	0.333333	0.404762	0.404762	0.47619	0.595238
0.333333	0.333333	0.333333	0.333333	0.333333	0.333333	0.333333	0.333333	0.333333	0.333333	0.333333	0.428571	0.333333	0.666667	0.190476	0.428571	0.428571	0.428571	0.380952	0.380952	0.333333	0.333333	0.285714	0.285714	0.571429	0.666667	0.666667	0.333333	0.333333	0.47619	0.52381	0.380952	0.380952	0.52381	0.333333	0.47619	0.285714	0.380952	0.428571	0.238095	0.333333	0.285714	0.238095	0.428571	0.333333	0.333333	0.238095	0.238095	0.52381	0.285714
0.52381	0.52381	0.52381	0.52381	0.52381	0.52381	0.52381	0.52381	0.52381	0.52381	0.52381	0.285714	0.47619	0.238095	0.380952	0.380952	0.333333	0.333333	0.238095	0.238095	0.285714	0.285714	0.428571	0.428571	0.285714	0.333333	0.333333	0.428571	0.333333	0.0952381	0.380952	0.428571	0.571429	0.380952	0.333333	0.428571	0.47619	0.52381	0.571429	0.52381	0.571429	0.666667	0.619048	0.714286	0.714286	0.857143	0.666667	0.666667	0.47619	0.52381
0.47619	0.47619	0.47619	0.47619	0.47619	0.47619	0.404762	0.47619	0.47619	0.47619	0.47619	0.452381	0.47619	0.404762	0.666667	0.619048	0.619048	0.619048	0.47619	0.47619	0.52381	0.52381	0.571429	0.571429	0.47619	0.428571	0.547619	0.52381	0.619048	0.357143	0.380952	0.714286	0.380952	0.285714	0.452381	0.285714	0.619048	0.428571	0.5	0.357143	0.404762	0.452381	0.452381	0.333333	0.357143	0.47619	0.309524	0.309524	0.380952	0.47619
0.52381	0.52381	0.52381	0.52381	0.52381	0.52381	0.452381	0.52381	0.52381	0.52381	0.52381	0.452381	0.380952	0.428571	0.690476	0.595238	0.642857	0.642857	0.333333	0.333333	0.428571	0.428571	0.47619	0.47619	0.428571	0.47619	0.595238	0.5	0.619048	0.357143	0.47619	0.666667	0.52381	0.380952	0.452381	0.380952	0.809524	0.5	0.47619	0.333333	0.380952	0.428571	0.428571	0.428571	0.404762	0.666667	0.404762	0.404762	0.571429	0.452381
0.261905	0.404762	0.261905	0.261905	0.333333	0.333333	0.404762	0.261905	0.333333	0.404762	0.357143	0.547619	0.333333	0.357143	0.309524	0.380952	0.452381	0.452381	0.666667	0.666667	0.5	0.5	0.404762	0.404762	0.47619	0.333333	0.357143	0.357143	0.47619	0.309524	0.666667	0.52381	0.47619	0.666667	0.357143	0.52381	0.380952	0.404762	0.261905	0.333333	0.5	0.380952	0.47619	0.333333	0.309524	0.52381	0.380952	0.380952	0.666667	0.214286
0.404762	0.47619	0.404762	0.404762	0.47619	0.404762	0.333333	0.404762	0.404762	0.47619	0.404762	0.404762	0.142857	0.380952	0.357143	0.428571	0.428571	0.428571	0.47619	0.47619	0.333333	0.333333	0.309524	0.261905	0.380952	0.333333	0.380952	0.47619	0.285714	0.5	0.619048	0.142857	0.380952	0.52381	0.452381	0.52381	0.380952	0.214286	0.190476	0.261905	0.309524	0.214286	0.404762	0.261905	0.380952	0.238095	0.333333	0.333333	0.428571	0.285714
0.690476	0.738095	0.690476	0.690476	0.666667	0.738095	0.761905	0.690476	0.761905	0.738095	0.619048	0.428571	0.47619	0.52381	0.404762	0.5	0.285714	0.285714	0.47619	0.47619	0.5	0.5	0.52381	0.52381	0.52381	0.380952	0.404762	0.47619	0.333333	0.380952	0.428571	0.428571	0.52381	0.52381	0.690476	0.380952	0.380952	0.666667	0.5	0.547619	0.47619	0.52381	0.452381	0.52381	0.52381	0.380952	0.595238	0.595238	0.52381	0.47619
0.809524	0.809524	0.809524	0.809524	0.809524	0.809524	0.809524	0.809524	0.809524	0.809524	0.809524	0.333333	0.47619	0.380952	0.333333	0.52381	0.0952381	0.0952381	0.47619	0.47619	0.47619	0.47619	0.380952	0.380952	0.52381	0.238095	0.238095	0.47619	0.333333	0.380952	0.428571	0.428571	0.52381	0.52381	0.666667	0.380952	0.380952	0.666667	0.52381	0.714286	0.52381	0.666667	0.47619	0.52381	0.666667	0.380952	0.666667	0.666667	0.52381	0.666667
0.52381	0.52381	0.52381	0.52381	0.52381	0.52381	0.452381	0.52381	0.52381	0.52381	0.52381	0.404762	0.52381	0.357143	0.619048	0.666667	0.666667	0.666667	0.238095	0.238095	0.380952	0.380952	0.404762	0.404762	0.428571	0.404762	0.52381	0.5	0.47619	0.380952	0.47619	0.666667	0.380952	0.380952	0.452381	0.380952	0.809524	0.571429	0.5	0.333333	0.452381	0.428571	0.5	0.47619	0.47619	0.666667	0.404762	0.404762	0.666667	0.452381
0.619048	0.619048	0.619048	0.619048	0.619048	0.619048	0.619048	0.619048	0.619048	0.619048	0.619048	0.47619	0.52381	0.380952	0.380952	0.428571	0.380952	0.380952	0.619048	0.619048	0.47619	0.47619	0.333333	0.333333	0.52381	0.380952	0.380952	0.380952	0.571429	0.380952	0.333333	0.285714	0.619048	0.619048	0.52381	0.666667	0.666667	0.571429	0.47619	0.52381	0.571429	0.52381	0.333333	0.47619	0.714286	0.666667	0.52381	0.52381	0.52381	0.47619
0.380952	0.5	0.380952	0.380952	0.452381	0.452381	0.452381	0.380952	0.452381	0.5	0.452381	0.619048	0.380952	0.380952	0.52381	0.547619	0.595238	0.595238	0.428571	0.428571	0.47619	0.47619	0.547619	0.47619	0.380952	0.380952	0.380952	0.452381	0.47619	0.261905	0.285714	0.380952	0.380952	0.238095	0.452381	0.142857	0.380952	0.357143	0.428571	0.214286	0.214286	0.285714	0.285714	0.190476	0.333333	0.333333	0.214286	0.214286	0.285714	0.333333
0.428571	0.428571	0.428571	0.428571	0.428571	0.428571	0.428571	0.428571	0.428571	0.428571	0.428571	0.190476	0.428571	0.52381	0.190476	0.238095	0.380952	0.380952	0.285714	0.285714	0.190476	0.190476	0.238095	0.238095	0.380952	0.52381	0.52381	0.380952	0.333333	0.571429	0.47619	0.380952	0.333333	0.380952	0.285714	0.571429	0.428571	0.714286	0.47619	0.333333	0.333333	0.428571	0.47619	0.666667	0.428571	0.571429	0.47619	0.47619	0.666667	0.333333
0.642857	0.571429	0.642857	0.642857	0.571429	0.642857	0.642857	0.642857	0.642857	0.571429	0.547619	0.380952	0.52381	0.428571	0.809524	0.833333	0.5	0.5	0.285714	0.285714	0.309524	0.309524	0.428571	0.380952	0.47619	0.47619	0.47619	0.642857	0.52381	0.333333	0.238095	0.714286	0.52381	0.238095	0.642857	0.238095	0.619048	0.357143	0.5	0.428571	0.47619	0.428571	0.404762	0.380952	0.595238	0.380952	0.357143	0.357143	0.380952	0.547619
0.5	0.5	0.5	0.5	0.5	0.5	0.428571	0.5	0.5	0.5	0.47619	0.333333	0.666667	0.285714	0.5	0.404762	0.452381	0.452381	0.52381	0.52381	0.452381	0.452381	0.571429	0.571429	0.52381	0.380952	0.404762	0.52381	0.47619	0.404762	0.380952	0.52381	0.47619	0.47619	0.52381	0.47619	0.47619	0.285714	0.5	0.52381	0.357143	0.5	0.52381	0.428571	0.5	0.47619	0.309524	0.309524	0.333333	0.52381
0.428571	0.452381	0.428571	0.428571	0.452381	0.428571	0.357143	0.428571	0.428571	0.452381	0.5	0.404762	0.380952	0.547619	0.47619	0.380952	0.5	0.5	0.52381	0.52381	0.47619	0.47619	0.5	0.47619	0.809524	0.333333	0.404762	0.595238	0.666667	0.380952	0.52381	0.52381	0.52381	0.666667	0.452381	0.666667	0.428571	0.5	0.619048	0.5	0.452381	0.47619	0.547619	0.452381	0.357143	0.380952	0.52381	0.52381	0.333333	0.380952
0.5	0.5	0.5	0.5	0.5	0.47619	0.428571	0.5	0.5	0.5	0.428571	0.5	0.380952	0.547619	0.5	0.404762	0.547619	0.547619	0.52381	0.52381	0.5	0.5	0.47619	0.47619	0.809524	0.452381	0.428571	0.595238	0.666667	0.333333	0.52381	0.52381	0.52381	0.666667	0.52381	0.666667	0.428571	0.452381	0.452381	0.452381	0.404762	0.428571	0.452381	0.452381	0.380952	0.380952	0.47619	0.47619	0.333333	0.404762
0.428571	0.428571	0.428571	0.428571	0.428571	0.428571	0.428571	0.428571	0.428571	0.428571	0.404762	0.428571	0.380952	0.547619	0.595238	0.5	0.52381	0.52381	0.52381	0.52381	0.571429	0.571429	0.47619	0.5	0.809524	0.428571	0.595238	0.5	0.666667	0.333333	0.52381	0.52381	0.52381	0.666667	0.452381	0.666667	0.428571	0.547619	0.428571	0.452381	0.333333	0.452381	0.357143	0.452381	0.357143	0.380952	0.404762	0.404762	0.333333	0.47619
0.428571	0.357143	0.428571	0.428571	0.380952	0.428571	0.428571	0.428571	0.428571	0.357143	0.380952	0.428571	0.380952	0.547619	0.52381	0.428571	0.452381	0.452381	0.52381	0.52381	0.5	0.5	0.47619	0.428571	0.809524	0.5	0.52381	0.47619	0.666667	0.285714	0.52381	0.52381	0.52381	0.666667	0.452381	0.666667	0.428571	0.47619	0.380952	0.452381	0.261905	0.452381	0.285714	0.452381	0.357143	0.380952	0.333333	0.333333	0.333333	0.47619
0.452381	0.571429	0.452381	0.452381	0.5	0.452381	0.452381	0.452381	0.52381	0.571429	0.5	0.452381	0.52381	0.380952	0.47619	0.357143	0.47619	0.47619	0.52381	0.52381	0.738095	0.738095	0.833333	0.833333	0.333333	0.380952	0.47619	0.5	0.52381	0.357143	0.47619	0.52381	0.52381	0.380952	0.452381	0.333333	0.333333	0.47619	0.595238	0.52381	0.357143	0.571429	0.452381	0.428571	0.452381	0.333333	0.357143	0.357143	0.333333	0.571429
0.428571	0.333333	0.428571	0.428571	0.357143	0.5	0.428571	0.428571	0.404762	0.333333	0.380952	0.452381	0.428571	0.428571	0.5	0.47619	0.52381	0.52381	0.52381	0.52381	0.52381	0.52381	0.5	0.571429	0.52381	0.5	0.47619	0.52381	0.809524	0.404762	0.380952	0.428571	0.619048	0.47619	0.47619	0.333333	0.47619	0.380952	0.380952	0.404762	0.261905	0.380952	0.285714	0.333333	0.357143	0.285714	0.238095	0.238095	0.238095	0.452381
0.357143	0.357143	0.357143	0.357143	0.357143	0.428571	0.357143	0.357143	0.357143	0.357143	0.380952	0.47619	0.428571	0.5	0.52381	0.5	0.5	0.5	0.52381	0.52381	0.52381	0.52381	0.52381	0.666667	0.52381	0.428571	0.452381	0.5	0.809524	0.428571	0.380952	0.428571	0.619048	0.47619	0.428571	0.333333	0.47619	0.452381	0.380952	0.452381	0.261905	0.380952	0.285714	0.380952	0.357143	0.285714	0.309524	0.309524	0.238095	0.380952
0.428571	0.428571	0.428571	0.428571	0.428571	0.5	0.428571	0.428571	0.428571	0.428571	0.428571	0.47619	0.428571	0.5	0.52381	0.5	0.5	0.5	0.52381	0.52381	0.5	0.5	0.595238	0.595238	0.52381	0.428571	0.452381	0.547619	0.809524	0.5	0.380952	0.428571	0.619048	0.47619	0.5	0.333333	0.47619	0.452381	0.380952	0.380952	0.238095	0.380952	0.285714	0.309524	0.357143	0.285714	0.261905	0.261905	0.238095	0.380952
0.428571	0.428571	0.428571	0.428571	0.428571	0.5	0.428571	0.428571	0.428571	0.428571	0.428571	0.47619	0.428571	0.5	0.52381	0.5	0.5	0.5	0.52381	0.52381	0.5	0.5	0.595238	0.595238	0.52381	0.428571	0.452381	0.547619	0.809524	0.5	0.380952	0.428571	0.619048	0.47619	0.5	0.333333	0.47619	0.452381	0.380952	0.380952	0.238095	0.380952	0.285714	0.309524	0.357143	0.285714	0.261905	0.261905	0.238095	0.380952
0.333333	0.380952	0.333333	0.333333	0.309524	0.404762	0.404762	0.333333	0.404762	0.380952	0.333333	0.47619	0.428571	0.52381	0.571429	0.547619	0.5	0.5	0.52381	0.52381	0.5	0.5	0.52381	0.571429	0.52381	0.571429	0.47619	0.52381	0.809524	0.428571	0.380952	0.428571	0.619048	0.47619	0.47619	0.333333	0.47619	0.380952	0.47619	0.428571	0.357143	0.452381	0.309524	0.333333	0.380952	0.285714	0.333333	0.333333	0.238095	0.452381
0.285714	0.333333	0.285714	0.285714	0.261905	0.357143	0.428571	0.285714	0.357143	0.333333	0.285714	0.380952	0.428571	0.47619	0.452381	0.428571	0.452381	0.452381	0.52381	0.52381	0.47619	0.47619	0.428571	0.52381	0.52381	0.404762	0.404762	0.428571	0.809524	0.52381	0.380952	0.428571	0.619048	0.47619	0.428571	0.333333	0.47619	0.47619	0.357143	0.380952	0.309524	0.47619	0.190476	0.333333	0.333333	0.285714	0.285714	0.285714	0.238095	0.357143
0.452381	0.47619	0.452381	0.452381	0.5	0.452381	0.380952	0.452381	0.428571	0.47619	0.452381	0.380952	0.428571	0.309524	0.333333	0.357143	0.380952	0.380952	0.380952	0.380952	0.404762	0.404762	0.333333	0.380952	0.47619	0.261905	0.309524	0.52381	0.333333	0.333333	0.380952	0.380952	0.380952	0.52381	0.47619	0.52381	0.47619	0.404762	0.309524	0.380952	0.47619	0.333333	0.52381	0.404762	0.5	0.428571	0.547619	0.547619	0.380952	0.380952
0.47619	0.47619	0.47619	0.47619	0.47619	0.47619	0.47619	0.47619	0.47619	0.47619	0.47619	0.47619	0.428571	0.52381	0.47619	0.380952	0.333333	0.333333	0.619048	0.619048	0.714286	0.714286	0.714286	0.714286	0.47619	0.52381	0.52381	0.47619	0.52381	0.428571	0.619048	0.47619	0.52381	0.619048	0.333333	0.619048	0.47619	0.52381	0.571429	0.52381	0.428571	0.571429	0.380952	0.333333	0.380952	0.333333	0.285714	0.285714	0.47619	0.666667
0.857143	0.857143	0.857143	0.857143	0.857143	0.857143	0.857143	0.857143	0.857143	0.857143	0.857143	0.285714	0.47619	0.333333	0.380952	0.380952	0.285714	0.285714	0.380952	0.380952	0.333333	0.333333	0.47619	0.47619	0.666667	0.380952	0.380952	0.619048	0.47619	0.571429	0.380952	0.47619	0.52381	0.52381	0.666667	0.52381	0.52381	0.619048	0.47619	0.666667	0.52381	0.619048	0.52381	0.666667	0.666667	0.380952	0.714286	0.714286	0.52381	0.666667
0.52381	0.52381	0.52381	0.52381	0.571429	0.52381	0.47619	0.52381	0.5	0.52381	0.5	0.547619	0.333333	0.428571	0.5	0.428571	0.357143	0.357143	0.666667	0.666667	0.47619	0.47619	0.571429	0.452381	0.47619	0.404762	0.404762	0.595238	0.619048	0.333333	0.52381	0.52381	0.52381	0.666667	0.47619	0.666667	0.380952	0.357143	0.309524	0.452381	0.452381	0.357143	0.47619	0.428571	0.428571	0.380952	0.452381	0.452381	0.47619	0.47619
0.619048	0.619048	0.619048	0.619048	0.619048	0.619048	0.619048	0.619048	0.619048	0.619048	0.619048	0.238095	0.571429	0.47619	0.285714	0.428571	0.238095	0.238095	0.238095	0.238095	0.285714	0.285714	0.380952	0.380952	0.52381	0.333333	0.333333	0.47619	0.285714	0.52381	0.428571	0.333333	0.47619	0.380952	0.619048	0.428571	0.380952	0.666667	0.666667	0.666667	0.47619	0.571429	0.47619	0.666667	0.47619	0.52381	0.619048	0.619048	0.52381	0.619048
0.380952	0.52381	0.380952	0.380952	0.452381	0.428571	0.452381	0.380952	0.452381	0.52381	0.52381	0.380952	0.666667	0.428571	0.285714	0.309524	0.333333	0.333333	0.380952	0.380952	0.452381	0.452381	0.452381	0.5	0.52381	0.214286	0.238095	0.428571	0.333333	0.357143	0.238095	0.380952	0.428571	0.380952	0.47619	0.428571	0.380952	0.595238	0.547619	0.452381	0.452381	0.404762	0.452381	0.380952	0.380952	0.333333	0.595238	0.595238	0.380952	0.428571
0.404762	0.428571	0.404762	0.404762	0.404762	0.380952	0.380952	0.404762	0.452381	0.428571	0.452381	0.380952	0.47619	0.333333	0.428571	0.380952	0.261905	0.261905	0.380952	0.380952	0.428571	0.428571	0.595238	0.595238	0.571429	0.380952	0.333333	0.357143	0.47619	0.309524	0.0952381	0.428571	0.428571	0.238095	0.5	0.190476	0.285714	0.309524	0.452381	0.5	0.285714	0.452381	0.238095	0.285714	0.333333	0.190476	0.285714	0.285714	0.238095	0.333333
0.333333	0.404762	0.333333	0.333333	0.404762	0.333333	0.333333	0.333333	0.333333	0.404762	0.357143	0.5	0.333333	0.357143	0.47619	0.428571	0.52381	0.52381	0.47619	0.47619	0.547619	0.547619	0.357143	0.404762	0.666667	0.309524	0.428571	0.47619	0.47619	0.47619	0.333333	0.333333	0.428571	0.52381	0.404762	0.47619	0.52381	0.428571	0.357143	0.380952	0.428571	0.285714	0.380952	0.333333	0.357143	0.333333	0.452381	0.452381	0.333333	0.5
0.357143	0.357143	0.357143	0.357143	0.357143	0.357143	0.285714	0.357143	0.357143	0.357143	0.428571	0.404762	0.285714	0.404762	0.404762	0.357143	0.5	0.5	0.47619	0.47619	0.261905	0.261905	0.380952	0.404762	0.380952	0.5	0.571429	0.47619	0.52381	0.52381	0.47619	0.428571	0.428571	0.333333	0.380952	0.428571	0.428571	0.214286	0.404762	0.428571	0.357143	0.404762	0.47619	0.380952	0.47619	0.380952	0.261905	0.261905	0.47619	0.404762
0.452381	0.52381	0.452381	0.452381	0.52381	0.452381	0.452381	0.452381	0.452381	0.52381	0.595238	0.309524	0.47619	0.380952	0.452381	0.380952	0.428571	0.428571	0.47619	0.47619	0.547619	0.547619	0.690476	0.761905	0.333333	0.309524	0.404762	0.642857	0.52381	0.380952	0.47619	0.666667	0.52381	0.428571	0.380952	0.380952	0.285714	0.47619	0.595238	0.595238	0.571429	0.571429	0.595238	0.571429	0.571429	0.380952	0.547619	0.547619	0.47619	0.642857
0.52381	0.547619	0.52381	0.52381	0.595238	0.5	0.452381	0.52381	0.5	0.547619	0.666667	0.309524	0.47619	0.357143	0.47619	0.404762	0.428571	0.428571	0.47619	0.47619	0.452381	0.452381	0.642857	0.690476	0.333333	0.285714	0.333333	0.595238	0.52381	0.285714	0.47619	0.666667	0.52381	0.428571	0.428571	0.380952	0.285714	0.428571	0.52381	0.5	0.52381	0.571429	0.52381	0.47619	0.452381	0.380952	0.5	0.5	0.47619	0.52381
0.333333	0.452381	0.333333	0.333333	0.404762	0.404762	0.404762	0.333333	0.380952	0.452381	0.5	0.214286	0.428571	0.333333	0.261905	0.357143	0.357143	0.357143	0.190476	0.190476	0.380952	0.380952	0.309524	0.452381	0.380952	0.261905	0.357143	0.452381	0.285714	0.404762	0.380952	0.380952	0.380952	0.380952	0.309524	0.428571	0.380952	0.714286	0.547619	0.452381	0.52381	0.619048	0.595238	0.571429	0.5	0.52381	0.642857	0.642857	0.52381	0.428571
0.380952	0.52381	0.380952	0.380952	0.452381	0.428571	0.5	0.380952	0.452381	0.52381	0.5	0.404762	0.52381	0.333333	0.47619	0.404762	0.47619	0.47619	0.666667	0.666667	0.5	0.5	0.595238	0.595238	0.47619	0.309524	0.357143	0.404762	0.47619	0.452381	0.666667	0.52381	0.428571	0.47619	0.404762	0.428571	0.428571	0.571429	0.47619	0.452381	0.452381	0.52381	0.47619	0.357143	0.333333	0.380952	0.404762	0.404762	0.47619	0.47619
0.666667	0.595238	0.666667	0.666667	0.595238	0.642857	0.595238	0.666667	0.666667	0.595238	0.47619	0.595238	0.809524	0.404762	0.52381	0.52381	0.452381	0.452381	0.52381	0.52381	0.5	0.5	0.52381	0.380952	0.47619	0.5	0.52381	0.357143	0.47619	0.285714	0.333333	0.380952	0.47619	0.333333	0.619048	0.380952	0.666667	0.357143	0.52381	0.309524	0.238095	0.309524	0.214286	0.333333	0.428571	0.52381	0.357143	0.357143	0.380952	0.452381
0.380952	0.47619	0.380952	0.380952	0.452381	0.452381	0.452381	0.380952	0.428571	0.47619	0.595238	0.333333	0.428571	0.47619	0.357143	0.428571	0.357143	0.357143	0.333333	0.333333	0.452381	0.452381	0.52381	0.595238	0.380952	0.357143	0.380952	0.52381	0.333333	0.47619	0.333333	0.380952	0.52381	0.333333	0.5	0.238095	0.190476	0.452381	0.47619	0.52381	0.404762	0.452381	0.404762	0.428571	0.452381	0.333333	0.5	0.5	0.333333	0.52381
0.452381	0.452381	0.452381	0.452381	0.452381	0.452381	0.380952	0.452381	0.452381	0.452381	0.52381	0.595238	0.380952	0.5	0.571429	0.595238	0.571429	0.571429	0.619048	0.619048	0.52381	0.52381	0.5	0.5	0.666667	0.404762	0.452381	0.428571	0.47619	0.333333	0.666667	0.619048	0.380952	0.47619	0.452381	0.428571	0.47619	0.428571	0.52381	0.309524	0.380952	0.452381	0.428571	0.309524	0.261905	0.47619	0.285714	0.285714	0.666667	0.309524
0.261905	0.357143	0.261905	0.261905	0.285714	0.333333	0.380952	0.261905	0.309524	0.357143	0.309524	0.47619	0.333333	0.452381	0.357143	0.357143	0.5	0.5	0.52381	0.52381	0.547619	0.547619	0.452381	0.452381	0.333333	0.428571	0.5	0.261905	0.47619	0.309524	0.619048	0.380952	0.666667	0.666667	0.238095	0.47619	0.380952	0.452381	0.404762	0.333333	0.452381	0.380952	0.380952	0.380952	0.214286	0.47619	0.47619	0.47619	0.47619	0.285714
0.190476	0.261905	0.190476	0.190476	0.190476	0.238095	0.309524	0.190476	0.261905	0.261905	0.261905	0.357143	0.238095	0.357143	0.404762	0.380952	0.452381	0.452381	0.714286	0.714286	0.47619	0.47619	0.404762	0.47619	0.380952	0.380952	0.428571	0.285714	0.47619	0.47619	0.714286	0.238095	0.47619	0.619048	0.214286	0.47619	0.333333	0.428571	0.357143	0.452381	0.309524	0.5	0.404762	0.380952	0.309524	0.380952	0.261905	0.261905	0.47619	0.357143
0.52381	0.52381	0.52381	0.52381	0.595238	0.452381	0.404762	0.52381	0.452381	0.52381	0.666667	0.47619	0.380952	0.47619	0.333333	0.357143	0.547619	0.547619	0.428571	0.428571	0.309524	0.309524	0.52381	0.380952	0.47619	0.380952	0.452381	0.52381	0.380952	0.547619	0.428571	0.380952	0.47619	0.47619	0.452381	0.619048	0.380952	0.285714	0.52381	0.52381	0.452381	0.452381	0.571429	0.452381	0.52381	0.52381	0.428571	0.428571	0.571429	0.380952
0.428571	0.428571	0.428571	0.428571	0.428571	0.428571	0.47619	0.428571	0.428571	0.428571	0.5	0.428571	0.52381	0.357143	0.52381	0.619048	0.547619	0.547619	0.190476	0.190476	0.261905	0.261905	0.309524	0.380952	0.52381	0.380952	0.380952	0.571429	0.47619	0.404762	0.380952	0.809524	0.285714	0.285714	0.428571	0.285714	0.52381	0.47619	0.642857	0.428571	0.547619	0.5	0.52381	0.5	0.547619	0.52381	0.428571	0.428571	0.571429	0.5
0.452381	0.452381	0.452381	0.452381	0.452381	0.452381	0.5	0.452381	0.452381	0.452381	0.52381	0.333333	0.571429	0.357143	0.52381	0.619048	0.452381	0.452381	0.0952381	0.0952381	0.238095	0.238095	0.285714	0.357143	0.428571	0.333333	0.333333	0.52381	0.428571	0.333333	0.238095	0.714286	0.285714	0.190476	0.452381	0.190476	0.428571	0.547619	0.666667	0.380952	0.52381	0.5	0.52381	0.47619	0.571429	0.333333	0.5	0.5	0.428571	0.452381
0.52381	0.52381	0.52381	0.52381	0.52381	0.52381	0.52381	0.52381	0.52381	0.52381	0.52381	0.380952	0.52381	0.333333	0.47619	0.333333	0.380952	0.380952	0.380952	0.380952	0.47619	0.47619	0.428571	0.428571	0.571429	0.333333	0.333333	0.428571	0.333333	0.52381	0.428571	0.285714	0.428571	0.52381	0.47619	0.52381	0.666667	0.47619	0.380952	0.428571	0.428571	0.380952	0.238095	0.380952	0.428571	0.47619	0.571429	0.571429	0.380952	0.47619
0.380952	0.452381	0.380952	0.380952	0.380952	0.452381	0.52381	0.380952	0.452381	0.452381	0.404762	0.380952	0.52381	0.428571	0.5	0.428571	0.404762	0.404762	0.380952	0.380952	0.5	0.5	0.452381	0.452381	0.571429	0.380952	0.428571	0.333333	0.333333	0.428571	0.428571	0.285714	0.428571	0.52381	0.428571	0.52381	0.666667	0.642857	0.309524	0.357143	0.357143	0.404762	0.285714	0.333333	0.309524	0.47619	0.428571	0.428571	0.380952	0.380952
0.428571	0.357143	0.428571	0.428571	0.380952	0.428571	0.428571	0.428571	0.428571	0.357143	0.380952	0.428571	0.380952	0.547619	0.52381	0.428571	0.452381	0.452381	0.52381	0.52381	0.5	0.5	0.47619	0.428571	0.809524	0.5	0.52381	0.47619	0.666667	0.285714	0.52381	0.52381	0.52381	0.666667	0.452381	0.666667	0.428571	0.47619	0.380952	0.452381	0.261905	0.452381	0.285714	0.452381	0.357143	0.380952	0.333333	0.333333	0.333333	0.47619
0.714286	0.595238	0.714286	0.714286	0.642857	0.666667	0.595238	0.714286	0.666667	0.595238	0.595238	0.357143	0.666667	0.428571	0.642857	0.642857	0.452381	0.452381	0.47619	0.47619	0.285714	0.285714	0.47619	0.452381	0.47619	0.52381	0.47619	0.5	0.52381	0.238095	0.380952	0.666667	0.666667	0.428571	0.571429	0.428571	0.47619	0.428571	0.595238	0.452381	0.452381	0.5	0.380952	0.5	0.52381	0.380952	0.452381	0.452381	0.47619	0.380952
0.642857	0.666667	0.642857	0.642857	0.666667	0.642857	0.571429	0.642857	0.642857	0.666667	0.714286	0.5	0.666667	0.380952	0.571429	0.571429	0.52381	0.52381	0.47619	0.47619	0.380952	0.380952	0.547619	0.52381	0.47619	0.428571	0.47619	0.571429	0.52381	0.238095	0.380952	0.666667	0.666667	0.428571	0.547619	0.428571	0.47619	0.428571	0.571429	0.452381	0.52381	0.47619	0.52381	0.452381	0.52381	0.380952	0.52381	0.52381	0.47619	0.380952
0.595238	0.738095	0.595238	0.595238	0.666667	0.595238	0.595238	0.595238	0.666667	0.738095	0.642857	0.5	0.666667	0.452381	0.642857	0.642857	0.5	0.5	0.47619	0.47619	0.452381	0.452381	0.5	0.595238	0.47619	0.428571	0.52381	0.571429	0.52381	0.357143	0.380952	0.666667	0.666667	0.428571	0.571429	0.428571	0.47619	0.52381	0.595238	0.5	0.52381	0.642857	0.452381	0.547619	0.595238	0.380952	0.5	0.5	0.47619	0.428571
0.666667	0.666667	0.666667	0.666667	0.666667	0.666667	0.642857	0.666667	0.666667	0.666667	0.666667	0.214286	0.52381	0.285714	0.5	0.547619	0.428571	0.428571	0.380952	0.380952	0.214286	0.214286	0.428571	0.428571	0.47619	0.261905	0.357143	0.666667	0.238095	0.404762	0.380952	0.52381	0.52381	0.428571	0.595238	0.428571	0.47619	0.452381	0.619048	0.547619	0.595238	0.642857	0.571429	0.571429	0.738095	0.380952	0.571429	0.571429	0.47619	0.595238
0.52381	0.52381	0.52381	0.52381	0.52381	0.52381	0.52381	0.52381	0.52381	0.52381	0.52381	0.428571	0.285714	0.47619	0.333333	0.52381	0.285714	0.285714	0.666667	0.666667	0.47619	0.47619	0.47619	0.47619	0.619048	0.333333	0.333333	0.666667	0.428571	0.52381	0.619048	0.52381	0.333333	0.47619	0.571429	0.47619	0.333333	0.47619	0.333333	0.52381	0.380952	0.52381	0.52381	0.428571	0.380952	0.285714	0.380952	0.380952	0.666667	0.52381
0.380952	0.380952	0.380952	0.380952	0.380952	0.380952	0.380952	0.380952	0.380952	0.380952	0.380952	0.380952	0.333333	0.619048	0.333333	0.52381	0.380952	0.380952	0.52381	0.52381	0.52381	0.52381	0.52381	0.52381	0.52381	0.52381	0.52381	0.52381	0.380952	0.428571	0.666667	0.380952	0.52381	0.619048	0.380952	0.47619	0.47619	0.428571	0.380952	0.380952	0.380952	0.380952	0.428571	0.380952	0.380952	0.333333	0.47619	0.47619	0.47619	0.52381
0.238095	0.238095	0.238095	0.238095	0.238095	0.238095	0.238095	0.238095	0.238095	0.238095	0.238095	0.52381	0.285714	0.47619	0.380952	0.333333	0.52381	0.52381	0.47619	0.47619	0.571429	0.571429	0.428571	0.428571	0.333333	0.666667	0.666667	0.238095	0.428571	0.47619	0.619048	0.285714	0.47619	0.714286	0.0952381	0.666667	0.52381	0.285714	0.285714	0.380952	0.380952	0.380952	0.380952	0.333333	0.333333	0.52381	0.238095	0.238095	0.666667	0.380952
0.428571	0.428571	0.428571	0.428571	0.428571	0.428571	0.428571	0.428571	0.428571	0.428571	0.428571	0.285714	0.380952	0.52381	0.380952	0.333333	0.380952	0.380952	0.333333	0.333333	0.333333	0.333333	0.285714	0.285714	0.619048	0.428571	0.428571	0.428571	0.333333	0.52381	0.47619	0.285714	0.428571	0.571429	0.428571	0.666667	0.666667	0.52381	0.333333	0.47619	0.333333	0.333333	0.285714	0.380952	0.428571	0.52381	0.52381	0.52381	0.52381	0.428571
0.428571	0.47619	0.428571	0.428571	0.428571	0.5	0.5	0.428571	0.47619	0.47619	0.404762	0.52381	0.571429	0.52381	0.571429	0.595238	0.547619	0.547619	0.47619	0.47619	0.619048	0.619048	0.52381	0.547619	0.571429	0.52381	0.666667	0.404762	0.47619	0.309524	0.47619	0.47619	0.52381	0.47619	0.47619	0.47619	0.47619	0.595238	0.595238	0.380952	0.309524	0.5	0.261905	0.404762	0.357143	0.333333	0.357143	0.357143	0.47619	0.428571
0.428571	0.47619	0.428571	0.428571	0.428571	0.5	0.5	0.428571	0.47619	0.47619	0.404762	0.52381	0.571429	0.52381	0.571429	0.595238	0.547619	0.547619	0.47619	0.47619	0.619048	0.619048	0.52381	0.547619	0.571429	0.52381	0.666667	0.404762	0.47619	0.309524	0.47619	0.47619	0.52381	0.47619	0.47619	0.47619	0.47619	0.595238	0.595238	0.380952	0.309524	0.5	0.261905	0.404762	0.357143	0.333333	0.357143	0.357143	0.47619	0.428571
0.428571	0.47619	0.428571	0.428571	0.428571	0.5	0.5	0.428571	0.47619	0.47619	0.404762	0.52381	0.571429	0.52381	0.571429	0.595238	0.547619	0.547619	0.47619	0.47619	0.619048	0.619048	0.52381	0.547619	0.571429	0.52381	0.666667	0.404762	0.47619	0.309524	0.47619	0.47619	0.52381	0.47619	0.47619	0.47619	0.47619	0.595238	0.595238	0.380952	0.309524	0.5	0.261905	0.404762	0.357143	0.333333	0.357143	0.357143	0.47619	0.428571
0.452381	0.452381	0.452381	0.452381	0.52381	0.404762	0.333333	0.452381	0.404762	0.452381	0.52381	0.404762	0.428571	0.190476	0.5	0.404762	0.571429	0.571429	0.380952	0.380952	0.380952	0.380952	0.547619	0.404762	0.333333	0.261905	0.285714	0.428571	0.52381	0.285714	0.47619	0.333333	0.380952	0.428571	0.333333	0.380952	0.666667	0.285714	0.428571	0.309524	0.404762	0.333333	0.547619	0.309524	0.380952	0.52381	0.404762	0.404762	0.380952	0.380952
0.452381	0.452381	0.452381	0.452381	0.52381	0.404762	0.333333	0.452381	0.404762	0.452381	0.52381	0.404762	0.428571	0.190476	0.5	0.404762	0.571429	0.571429	0.380952	0.380952	0.380952	0.380952	0.547619	0.404762	0.333333	0.261905	0.285714	0.428571	0.52381	0.285714	0.47619	0.333333	0.380952	0.428571	0.333333	0.380952	0.666667	0.285714	0.428571	0.309524	0.404762	0.333333	0.547619	0.309524	0.380952	0.52381	0.404762	0.404762	0.380952	0.380952
0.452381	0.452381	0.452381	0.452381	0.52381	0.404762	0.333333	0.452381	0.404762	0.452381	0.52381	0.404762	0.428571	0.190476	0.5	0.404762	0.571429	0.571429	0.380952	0.380952	0.380952	0.380952	0.547619	0.404762	0.333333	0.261905	0.285714	0.428571	0.52381	0.285714	0.47619	0.333333	0.380952	0.428571	0.333333	0.380952	0.666667	0.285714	0.428571	0.309524	0.404762	0.333333	0.547619	0.309524	0.380952	0.52381	0.404762	0.404762	0.380952	0.380952
0.428571	0.428571	0.428571	0.428571	0.357143	0.452381	0.47619	0.428571	0.5	0.428571	0.333333	0.547619	0.285714	0.595238	0.595238	0.5	0.47619	0.47619	0.47619	0.47619	0.404762	0.404762	0.5	0.571429	0.333333	0.571429	0.452381	0.380952	0.666667	0.452381	0.380952	0.428571	0.666667	0.47619	0.5	0.47619	0.380952	0.404762	0.380952	0.452381	0.452381	0.404762	0.285714	0.428571	0.380952	0.380952	0.404762	0.404762	0.238095	0.428571
0.47619	0.47619	0.47619	0.47619	0.404762	0.52381	0.547619	0.47619	0.547619	0.47619	0.333333	0.547619	0.285714	0.595238	0.642857	0.547619	0.404762	0.404762	0.47619	0.47619	0.380952	0.380952	0.452381	0.5	0.333333	0.571429	0.47619	0.380952	0.666667	0.452381	0.380952	0.428571	0.666667	0.47619	0.547619	0.47619	0.380952	0.357143	0.333333	0.380952	0.404762	0.333333	0.261905	0.357143	0.380952	0.380952	0.333333	0.333333	0.238095	0.428571
0.5	0.5	0.5	0.5	0.428571	0.547619	0.571429	0.5	0.571429	0.5	0.357143	0.47619	0.333333	0.52381	0.619048	0.571429	0.47619	0.47619	0.47619	0.47619	0.357143	0.357143	0.380952	0.428571	0.428571	0.5	0.404762	0.380952	0.619048	0.47619	0.52381	0.428571	0.52381	0.47619	0.547619	0.47619	0.52381	0.428571	0.357143	0.380952	0.404762	0.333333	0.285714	0.357143	0.380952	0.52381	0.404762	0.404762	0.380952	0.452381
0.357143	0.357143	0.357143	0.357143	0.357143	0.357143	0.357143	0.357143	0.357143	0.357143	0.380952	0.52381	0.380952	0.5	0.5	0.5	0.571429	0.571429	0.47619	0.47619	0.52381	0.52381	0.380952	0.333333	0.47619	0.428571	0.52381	0.309524	0.380952	0.285714	0.333333	0.238095	0.52381	0.47619	0.309524	0.619048	0.666667	0.404762	0.428571	0.261905	0.404762	0.285714	0.333333	0.333333	0.357143	0.52381	0.47619	0.47619	0.47619	0.238095
0.52381	0.619048	0.52381	0.52381	0.595238	0.547619	0.547619	0.52381	0.595238	0.619048	0.52381	0.52381	0.47619	0.357143	0.47619	0.428571	0.5	0.5	0.380952	0.380952	0.404762	0.404762	0.642857	0.5	0.380952	0.452381	0.333333	0.5	0.52381	0.261905	0.52381	0.619048	0.380952	0.47619	0.595238	0.428571	0.47619	0.357143	0.5	0.380952	0.452381	0.428571	0.452381	0.404762	0.404762	0.47619	0.452381	0.452381	0.380952	0.357143
0.52381	0.619048	0.52381	0.52381	0.547619	0.571429	0.595238	0.52381	0.595238	0.619048	0.47619	0.52381	0.47619	0.52381	0.52381	0.357143	0.452381	0.452381	0.52381	0.52381	0.5	0.5	0.714286	0.666667	0.333333	0.5	0.428571	0.642857	0.619048	0.309524	0.571429	0.809524	0.52381	0.47619	0.595238	0.428571	0.428571	0.47619	0.47619	0.47619	0.52381	0.5	0.52381	0.47619	0.452381	0.47619	0.5	0.5	0.380952	0.47619
0.261905	0.309524	0.261905	0.261905	0.333333	0.261905	0.238095	0.261905	0.238095	0.309524	0.404762	0.452381	0.285714	0.428571	0.357143	0.452381	0.452381	0.452381	0.285714	0.285714	0.357143	0.357143	0.309524	0.238095	0.380952	0.452381	0.52381	0.261905	0.428571	0.380952	0.428571	0.285714	0.333333	0.285714	0.238095	0.428571	0.380952	0.309524	0.333333	0.166667	0.238095	0.190476	0.357143	0.238095	0.309524	0.428571	0.142857	0.142857	0.47619	0.214286
0.380952	0.452381	0.380952	0.380952	0.380952	0.357143	0.380952	0.380952	0.452381	0.452381	0.309524	0.428571	0.238095	0.47619	0.47619	0.547619	0.52381	0.52381	0.380952	0.380952	0.309524	0.309524	0.333333	0.261905	0.571429	0.595238	0.5	0.452381	0.47619	0.5	0.380952	0.380952	0.52381	0.52381	0.452381	0.333333	0.666667	0.285714	0.333333	0.190476	0.261905	0.309524	0.285714	0.238095	0.404762	0.428571	0.238095	0.238095	0.428571	0.404762
0.47619	0.47619	0.47619	0.47619	0.47619	0.47619	0.47619	0.47619	0.47619	0.47619	0.47619	0.47619	1	0.333333	0.380952	0.52381	0.380952	0.380952	0.333333	0.333333	0.571429	0.571429	0.52381	0.52381	0.47619	0.47619	0.47619	0.428571	0.52381	0.285714	0.333333	0.52381	0.47619	0.380952	0.52381	0.380952	0.52381	0.571429	0.857143	0.380952	0.428571	0.428571	0.333333	0.380952	0.47619	0.428571	0.47619	0.47619	0.52381	0.52381
0.452381	0.5	0.452381	0.452381	0.428571	0.52381	0.52381	0.452381	0.52381	0.5	0.404762	0.428571	0.428571	0.52381	0.642857	0.595238	0.595238	0.595238	0.285714	0.285714	0.309524	0.309524	0.428571	0.404762	0.47619	0.595238	0.52381	0.428571	0.714286	0.309524	0.238095	0.571429	0.52381	0.238095	0.52381	0.285714	0.47619	0.380952	0.428571	0.238095	0.333333	0.357143	0.285714	0.285714	0.357143	0.380952	0.285714	0.285714	0.380952	0.309524
0.452381	0.5	0.452381	0.452381	0.428571	0.52381	0.52381	0.452381	0.52381	0.5	0.404762	0.428571	0.428571	0.52381	0.642857	0.595238	0.595238	0.595238	0.285714	0.285714	0.309524	0.309524	0.428571	0.404762	0.47619	0.595238	0.52381	0.428571	0.714286	0.309524	0.238095	0.571429	0.52381	0.238095	0.52381	0.285714	0.47619	0.380952	0.428571	0.238095	0.333333	0.357143	0.285714	0.285714	0.357143	0.380952	0.285714	0.285714	0.380952	0.309524
0.452381	0.5	0.452381	0.452381	0.5	0.428571	0.404762	0.452381	0.452381	0.5	0.5	0.452381	0.52381	0.452381	0.428571	0.309524	0.47619	0.47619	0.52381	0.52381	0.738095	0.738095	0.833333	0.833333	0.333333	0.380952	0.547619	0.5	0.52381	0.285714	0.47619	0.52381	0.52381	0.380952	0.380952	0.333333	0.333333	0.452381	0.595238	0.52381	0.357143	0.5	0.452381	0.428571	0.452381	0.333333	0.357143	0.357143	0.333333	0.642857
0.452381	0.571429	0.452381	0.452381	0.52381	0.52381	0.52381	0.452381	0.5	0.571429	0.428571	0.452381	0.52381	0.404762	0.5	0.380952	0.404762	0.404762	0.52381	0.52381	0.738095	0.738095	0.761905	0.761905	0.333333	0.380952	0.47619	0.5	0.52381	0.309524	0.47619	0.52381	0.52381	0.380952	0.428571	0.333333	0.333333	0.452381	0.52381	0.452381	0.357143	0.5	0.380952	0.357143	0.380952	0.333333	0.357143	0.357143	0.333333	0.571429
0.571429	0.452381	0.571429	0.571429	0.5	0.547619	0.47619	0.571429	0.52381	0.452381	0.47619	0.357143	0.428571	0.452381	0.666667	0.619048	0.595238	0.595238	0.333333	0.333333	0.261905	0.261905	0.333333	0.380952	0.619048	0.547619	0.47619	0.452381	0.666667	0.357143	0.238095	0.571429	0.666667	0.333333	0.52381	0.380952	0.619048	0.333333	0.571429	0.452381	0.47619	0.428571	0.261905	0.452381	0.47619	0.380952	0.428571	0.428571	0.380952	0.452381
0.404762	0.52381	0.404762	0.404762	0.47619	0.47619	0.47619	0.404762	0.452381	0.52381	0.47619	0.428571	0.380952	0.47619	0.285714	0.285714	0.547619	0.547619	0.285714	0.285714	0.452381	0.452381	0.357143	0.309524	0.52381	0.547619	0.5	0.380952	0.380952	0.571429	0.47619	0.380952	0.380952	0.380952	0.404762	0.47619	0.571429	0.452381	0.380952	0.238095	0.285714	0.214286	0.428571	0.333333	0.357143	0.47619	0.404762	0.404762	0.666667	0.357143
0.238095	0.238095	0.238095	0.238095	0.238095	0.261905	0.238095	0.238095	0.238095	0.238095	0.261905	0.404762	0.285714	0.452381	0.5	0.595238	0.52381	0.52381	0.285714	0.285714	0.357143	0.357143	0.238095	0.309524	0.380952	0.5	0.666667	0.261905	0.428571	0.428571	0.428571	0.285714	0.333333	0.285714	0.238095	0.428571	0.380952	0.380952	0.333333	0.238095	0.357143	0.333333	0.380952	0.357143	0.309524	0.428571	0.238095	0.238095	0.47619	0.214286
0.52381	0.52381	0.52381	0.52381	0.52381	0.52381	0.52381	0.52381	0.52381	0.52381	0.52381	0.0952381	0.428571	0.285714	0.238095	0.428571	0.0952381	0.0952381	0.190476	0.190476	0.142857	0.142857	0.238095	0.238095	0.380952	0.0952381	0.0952381	0.571429	0.190476	0.238095	0.285714	0.428571	0.333333	0.380952	0.666667	0.380952	0.238095	0.47619	0.47619	0.714286	0.714286	0.666667	0.714286	0.666667	0.714286	0.47619	0.666667	0.666667	0.333333	0.52381
0.380952	0.380952	0.380952	0.380952	0.380952	0.380952	0.309524	0.380952	0.380952	0.380952	0.452381	0.357143	0.380952	0.333333	0.404762	0.380952	0.666667	0.666667	0.285714	0.285714	0.238095	0.238095	0.404762	0.404762	0.380952	0.285714	0.357143	0.5	0.47619	0.428571	0.380952	0.47619	0.47619	0.333333	0.404762	0.333333	0.714286	0.309524	0.52381	0.452381	0.404762	0.333333	0.380952	0.452381	0.5	0.52381	0.452381	0.452381	0.380952	0.5
0.357143	0.357143	0.357143	0.357143	0.285714	0.357143	0.357143	0.357143	0.428571	0.357143	0.285714	0.452381	0.238095	0.452381	0.619048	0.595238	0.47619	0.47619	0.571429	0.571429	0.47619	0.47619	0.404762	0.404762	0.333333	0.595238	0.571429	0.333333	0.47619	0.380952	0.571429	0.333333	0.52381	0.619048	0.404762	0.47619	0.333333	0.428571	0.357143	0.428571	0.428571	0.571429	0.404762	0.5	0.357143	0.52381	0.380952	0.380952	0.47619	0.404762
0.380952	0.428571	0.380952	0.380952	0.357143	0.380952	0.452381	0.380952	0.452381	0.428571	0.428571	0.404762	0.52381	0.571429	0.52381	0.452381	0.642857	0.642857	0.52381	0.52381	0.5	0.5	0.47619	0.547619	0.47619	0.5	0.595238	0.404762	0.666667	0.47619	0.52381	0.47619	0.52381	0.47619	0.452381	0.666667	0.47619	0.642857	0.5	0.380952	0.452381	0.547619	0.380952	0.428571	0.357143	0.52381	0.380952	0.380952	0.619048	0.404762
0.52381	0.595238	0.52381	0.52381	0.595238	0.5	0.452381	0.52381	0.52381	0.595238	0.52381	0.404762	0.380952	0.5	0.428571	0.452381	0.571429	0.571429	0.428571	0.428571	0.380952	0.380952	0.428571	0.428571	0.47619	0.404762	0.47619	0.52381	0.380952	0.5	0.428571	0.380952	0.47619	0.47619	0.52381	0.619048	0.380952	0.380952	0.52381	0.5	0.404762	0.428571	0.52381	0.452381	0.52381	0.52381	0.380952	0.380952	0.571429	0.5
0.357143	0.428571	0.357143	0.357143	0.357143	0.380952	0.452381	0.357143	0.428571	0.428571	0.357143	0.5	0.47619	0.571429	0.595238	0.5	0.5	0.5	0.47619	0.47619	0.5	0.5	0.571429	0.619048	0.333333	0.47619	0.5	0.452381	0.619048	0.47619	0.428571	0.47619	0.52381	0.428571	0.452381	0.428571	0.47619	0.404762	0.404762	0.380952	0.261905	0.452381	0.261905	0.428571	0.333333	0.428571	0.309524	0.309524	0.238095	0.380952
0.357143	0.309524	0.357143	0.357143	0.309524	0.357143	0.357143	0.357143	0.357143	0.309524	0.309524	0.571429	0.47619	0.547619	0.52381	0.452381	0.571429	0.571429	0.47619	0.47619	0.5	0.5	0.5	0.619048	0.380952	0.52381	0.619048	0.452381	0.619048	0.333333	0.428571	0.571429	0.47619	0.333333	0.357143	0.285714	0.47619	0.309524	0.452381	0.47619	0.333333	0.428571	0.333333	0.52381	0.357143	0.47619	0.309524	0.309524	0.380952	0.428571
0.380952	0.452381	0.380952	0.380952	0.452381	0.380952	0.380952	0.380952	0.380952	0.452381	0.428571	0.5	0.47619	0.309524	0.428571	0.452381	0.47619	0.47619	0.380952	0.380952	0.404762	0.404762	0.428571	0.380952	0.52381	0.404762	0.452381	0.52381	0.47619	0.357143	0.52381	0.52381	0.428571	0.47619	0.380952	0.47619	0.52381	0.309524	0.428571	0.357143	0.52381	0.333333	0.5	0.404762	0.52381	0.666667	0.428571	0.428571	0.52381	0.571429
0.357143	0.428571	0.357143	0.357143	0.428571	0.357143	0.404762	0.357143	0.357143	0.428571	0.404762	0.5	0.47619	0.404762	0.52381	0.547619	0.5	0.5	0.380952	0.380952	0.404762	0.404762	0.428571	0.357143	0.52381	0.452381	0.52381	0.452381	0.47619	0.357143	0.52381	0.52381	0.428571	0.47619	0.357143	0.47619	0.52381	0.380952	0.452381	0.309524	0.452381	0.404762	0.47619	0.404762	0.428571	0.666667	0.357143	0.357143	0.52381	0.5
0.309524	0.333333	0.309524	0.309524	0.333333	0.309524	0.309524	0.309524	0.309524	0.333333	0.404762	0.452381	0.380952	0.452381	0.595238	0.5	0.666667	0.666667	0.333333	0.333333	0.333333	0.333333	0.380952	0.380952	0.380952	0.404762	0.452381	0.5	0.619048	0.428571	0.52381	0.47619	0.333333	0.428571	0.309524	0.380952	0.714286	0.452381	0.5	0.309524	0.52381	0.380952	0.47619	0.357143	0.380952	0.52381	0.452381	0.452381	0.380952	0.47619
0.47619	0.52381	0.47619	0.47619	0.52381	0.452381	0.404762	0.47619	0.47619	0.52381	0.452381	0.428571	0.285714	0.47619	0.357143	0.47619	0.595238	0.595238	0.571429	0.571429	0.428571	0.428571	0.5	0.5	0.52381	0.380952	0.47619	0.595238	0.333333	0.333333	0.571429	0.380952	0.52381	0.619048	0.47619	0.47619	0.333333	0.428571	0.428571	0.52381	0.404762	0.452381	0.5	0.547619	0.5	0.47619	0.5	0.5	0.47619	0.428571
0.619048	0.666667	0.619048	0.619048	0.666667	0.595238	0.547619	0.619048	0.619048	0.666667	0.595238	0.47619	0.380952	0.47619	0.47619	0.5	0.547619	0.547619	0.619048	0.619048	0.428571	0.428571	0.571429	0.571429	0.571429	0.333333	0.428571	0.547619	0.380952	0.238095	0.47619	0.333333	0.714286	0.52381	0.52381	0.47619	0.619048	0.47619	0.571429	0.571429	0.452381	0.5	0.428571	0.52381	0.619048	0.47619	0.5	0.5	0.47619	0.5
0.428571	0.571429	0.428571	0.428571	0.5	0.428571	0.428571	0.428571	0.5	0.571429	0.428571	0.52381	0.666667	0.404762	0.595238	0.571429	0.666667	0.666667	0.238095	0.238095	0.357143	0.357143	0.404762	0.404762	0.52381	0.309524	0.452381	0.47619	0.52381	0.333333	0.333333	0.52381	0.52381	0.428571	0.52381	0.380952	0.666667	0.428571	0.547619	0.404762	0.428571	0.357143	0.357143	0.333333	0.452381	0.52381	0.5	0.5	0.380952	0.5
0.404762	0.404762	0.404762	0.404762	0.380952	0.452381	0.52381	0.404762	0.47619	0.404762	0.404762	0.595238	0.47619	0.52381	0.47619	0.5	0.357143	0.357143	0.666667	0.666667	0.595238	0.595238	0.571429	0.5	0.619048	0.5	0.404762	0.47619	0.47619	0.357143	0.47619	0.52381	0.47619	0.47619	0.47619	0.47619	0.428571	0.428571	0.380952	0.309524	0.285714	0.357143	0.238095	0.309524	0.238095	0.333333	0.309524	0.309524	0.380952	0.357143
0.666667	0.666667	0.666667	0.666667	0.666667	0.666667	0.666667	0.666667	0.666667	0.666667	0.666667	0.380952	0.47619	0.380952	0.47619	0.380952	0.238095	0.238095	0.52381	0.52381	0.47619	0.47619	0.52381	0.52381	0.666667	0.380952	0.380952	0.666667	0.47619	0.52381	0.380952	0.52381	0.571429	0.52381	0.52381	0.52381	0.52381	0.619048	0.52381	0.571429	0.428571	0.52381	0.380952	0.571429	0.571429	0.380952	0.52381	0.52381	0.52381	0.52381
0.333333	0.404762	0.333333	0.333333	0.404762	0.333333	0.333333	0.333333	0.333333	0.404762	0.380952	0.285714	0.190476	0.452381	0.285714	0.309524	0.357143	0.357143	0.333333	0.333333	0.357143	0.357143	0.309524	0.309524	0.428571	0.428571	0.452381	0.428571	0.190476	0.52381	0.47619	0.0952381	0.428571	0.52381	0.238095	0.666667	0.47619	0.333333	0.333333	0.357143	0.357143	0.238095	0.428571	0.428571	0.47619	0.428571	0.47619	0.47619	0.52381	0.380952
0.52381	0.52381	0.52381	0.52381	0.52381	0.5	0.452381	0.52381	0.52381	0.52381	0.52381	0.380952	0.47619	0.333333	0.5	0.52381	0.595238	0.595238	0.380952	0.380952	0.404762	0.404762	0.52381	0.452381	0.333333	0.333333	0.428571	0.595238	0.52381	0.380952	0.52381	0.666667	0.238095	0.333333	0.52381	0.333333	0.47619	0.404762	0.571429	0.5	0.452381	0.5	0.571429	0.571429	0.547619	0.380952	0.380952	0.380952	0.47619	0.52381
0.52381	0.52381	0.52381	0.52381	0.52381	0.5	0.452381	0.52381	0.52381	0.52381	0.52381	0.380952	0.47619	0.333333	0.5	0.52381	0.595238	0.595238	0.380952	0.380952	0.404762	0.404762	0.52381	0.452381	0.333333	0.333333	0.428571	0.595238	0.52381	0.380952	0.52381	0.666667	0.238095	0.333333	0.52381	0.333333	0.47619	0.404762	0.571429	0.5	0.452381	0.5	0.571429	0.571429	0.547619	0.380952	0.380952	0.380952	0.47619	0.52381
0.238095	0.238095	0.238095	0.238095	0.238095	0.238095	0.238095	0.238095	0.238095	0.238095	0.238095	0.666667	0.52381	0.428571	0.333333	0.380952	0.52381	0.52381	0.380952	0.380952	0.52381	0.52381	0.333333	0.333333	0.666667	0.52381	0.52381	0.238095	0.619048	0.380952	0.333333	0.333333	0.428571	0.428571	0.380952	0.52381	0.52381	0.238095	0.380952	0.380952	0.285714	0.285714	0.238095	0.238095	0.238095	0.380952	0.238095	0.238095	0.380952	0.285714
0.380952	0.52381	0.380952	0.380952	0.452381	0.357143	0.380952	0.380952	0.452381	0.52381	0.47619	0.571429	0.380952	0.5	0.404762	0.428571	0.595238	0.595238	0.52381	0.52381	0.404762	0.404762	0.404762	0.428571	0.619048	0.452381	0.428571	0.547619	0.52381	0.52381	0.428571	0.52381	0.380952	0.428571	0.452381	0.619048	0.47619	0.452381	0.452381	0.357143	0.52381	0.380952	0.47619	0.261905	0.452381	0.428571	0.404762	0.404762	0.47619	0.452381
0.380952	0.52381	0.380952	0.380952	0.452381	0.357143	0.380952	0.380952	0.452381	0.52381	0.47619	0.571429	0.380952	0.5	0.404762	0.428571	0.595238	0.595238	0.52381	0.52381	0.404762	0.404762	0.404762	0.428571	0.619048	0.452381	0.428571	0.547619	0.52381	0.52381	0.428571	0.52381	0.380952	0.428571	0.452381	0.619048	0.47619	0.452381	0.452381	0.357143	0.52381	0.380952	0.47619	0.261905	0.452381	0.428571	0.404762	0.404762	0.47619	0.452381
0.595238	0.595238	0.595238	0.595238	0.595238	0.571429	0.547619	0.595238	0.595238	0.595238	0.595238	0.261905	0.47619	0.404762	0.404762	0.52381	0.357143	0.357143	0.333333	0.333333	0.309524	0.309524	0.357143	0.357143	0.52381	0.357143	0.333333	0.547619	0.333333	0.47619	0.380952	0.380952	0.52381	0.47619	0.52381	0.52381	0.47619	0.571429	0.52381	0.452381	0.5	0.5	0.595238	0.52381	0.642857	0.52381	0.642857	0.642857	0.52381	0.52381
0.452381	0.5	0.452381	0.452381	0.5	0.452381	0.452381	0.452381	0.452381	0.5	0.52381	0.380952	0.666667	0.5	0.428571	0.428571	0.452381	0.452381	0.333333	0.333333	0.357143	0.357143	0.428571	0.5	0.619048	0.404762	0.47619	0.571429	0.666667	0.357143	0.380952	0.619048	0.52381	0.571429	0.428571	0.571429	0.47619	0.52381	0.571429	0.52381	0.47619	0.404762	0.428571	0.52381	0.452381	0.428571	0.571429	0.571429	0.52381	0.547619
0.52381	0.452381	0.52381	0.52381	0.452381	0.52381	0.52381	0.52381	0.52381	0.452381	0.380952	0.47619	0.52381	0.452381	0.452381	0.47619	0.380952	0.380952	0.52381	0.52381	0.52381	0.52381	0.428571	0.5	0.52381	0.47619	0.52381	0.452381	0.380952	0.285714	0.333333	0.333333	0.52381	0.47619	0.52381	0.52381	0.47619	0.428571	0.357143	0.52381	0.380952	0.380952	0.285714	0.404762	0.5	0.333333	0.357143	0.357143	0.333333	0.595238
0.52381	0.452381	0.52381	0.52381	0.452381	0.52381	0.52381	0.52381	0.52381	0.452381	0.380952	0.47619	0.52381	0.452381	0.452381	0.47619	0.380952	0.380952	0.52381	0.52381	0.52381	0.52381	0.428571	0.5	0.52381	0.47619	0.52381	0.452381	0.380952	0.285714	0.333333	0.333333	0.52381	0.47619	0.52381	0.52381	0.47619	0.428571	0.357143	0.52381	0.380952	0.380952	0.285714	0.404762	0.5	0.333333	0.357143	0.357143	0.333333	0.595238
0.452381	0.52381	0.452381	0.452381	0.52381	0.452381	0.452381	0.452381	0.452381	0.52381	0.452381	0.452381	0.52381	0.47619	0.47619	0.5	0.380952	0.380952	0.52381	0.52381	0.547619	0.547619	0.47619	0.52381	0.52381	0.404762	0.52381	0.5	0.380952	0.285714	0.333333	0.333333	0.52381	0.47619	0.452381	0.52381	0.47619	0.428571	0.428571	0.47619	0.404762	0.357143	0.333333	0.357143	0.452381	0.333333	0.380952	0.380952	0.333333	0.595238
0.571429	0.642857	0.571429	0.571429	0.571429	0.571429	0.571429	0.571429	0.642857	0.642857	0.571429	0.452381	0.52381	0.428571	0.547619	0.642857	0.595238	0.595238	0.285714	0.285714	0.333333	0.333333	0.452381	0.404762	0.52381	0.357143	0.452381	0.595238	0.52381	0.452381	0.333333	0.619048	0.47619	0.333333	0.666667	0.333333	0.428571	0.47619	0.571429	0.47619	0.428571	0.547619	0.47619	0.595238	0.595238	0.428571	0.428571	0.428571	0.571429	0.428571
0.595238	0.666667	0.595238	0.595238	0.595238	0.595238	0.595238	0.595238	0.666667	0.666667	0.595238	0.52381	0.47619	0.47619	0.619048	0.619048	0.595238	0.595238	0.333333	0.333333	0.404762	0.404762	0.5	0.452381	0.666667	0.404762	0.5	0.52381	0.666667	0.52381	0.333333	0.47619	0.619048	0.428571	0.690476	0.428571	0.428571	0.47619	0.571429	0.5	0.357143	0.547619	0.404762	0.52381	0.52381	0.380952	0.380952	0.380952	0.52381	0.5
0.571429	0.52381	0.571429	0.571429	0.52381	0.619048	0.547619	0.571429	0.571429	0.52381	0.47619	0.47619	0.619048	0.428571	0.595238	0.571429	0.52381	0.52381	0.52381	0.52381	0.47619	0.47619	0.5	0.47619	0.666667	0.404762	0.5	0.52381	0.52381	0.285714	0.428571	0.809524	0.47619	0.52381	0.571429	0.52381	0.333333	0.5	0.642857	0.52381	0.333333	0.571429	0.452381	0.52381	0.428571	0.333333	0.404762	0.404762	0.52381	0.47619
0.619048	0.619048	0.619048	0.619048	0.619048	0.619048	0.619048	0.619048	0.619048	0.619048	0.619048	0.285714	0.52381	0.380952	0.285714	0.380952	0.47619	0.47619	0.333333	0.333333	0.285714	0.285714	0.333333	0.333333	0.52381	0.52381	0.52381	0.52381	0.380952	0.428571	0.47619	0.666667	0.333333	0.380952	0.52381	0.52381	0.571429	0.52381	0.619048	0.47619	0.47619	0.47619	0.619048	0.666667	0.619048	0.52381	0.52381	0.52381	0.857143	0.47619
0.47619	0.47619	0.47619	0.47619	0.47619	0.47619	0.47619	0.47619	0.47619	0.47619	0.47619	0.285714	0.285714	0.190476	0.47619	0.285714	0.238095	0.238095	0.52381	0.52381	0.428571	0.428571	0.571429	0.571429	0.333333	0.190476	0.190476	0.619048	0.333333	0.238095	0.380952	0.619048	0.428571	0.52381	0.380952	0.47619	0.47619	0.52381	0.428571	0.714286	0.619048	0.857143	0.666667	0.619048	0.47619	0.52381	0.52381	0.52381	0.333333	0.52381
0.261905	0.357143	0.261905	0.261905	0.285714	0.333333	0.357143	0.261905	0.333333	0.357143	0.333333	0.333333	0.285714	0.52381	0.357143	0.357143	0.333333	0.333333	0.333333	0.333333	0.333333	0.333333	0.357143	0.357143	0.380952	0.428571	0.428571	0.380952	0.380952	0.452381	0.571429	0.52381	0.0952381	0.428571	0.333333	0.52381	0.285714	0.452381	0.380952	0.309524	0.380952	0.333333	0.452381	0.380952	0.238095	0.285714	0.380952	0.380952	0.571429	0.357143
0.47619	0.47619	0.47619	0.47619	0.47619	0.47619	0.47619	0.47619	0.47619	0.47619	0.47619	0.52381	0.714286	0.285714	0.52381	0.52381	0.47619	0.47619	0.380952	0.380952	0.428571	0.428571	0.380952	0.380952	0.47619	0.428571	0.428571	0.333333	0.52381	0.190476	0.380952	0.428571	0.619048	0.52381	0.47619	0.52381	0.619048	0.428571	0.666667	0.52381	0.47619	0.52381	0.380952	0.428571	0.619048	0.714286	0.47619	0.47619	0.380952	0.47619
0.666667	0.666667	0.666667	0.666667	0.666667	0.666667	0.666667	0.666667	0.666667	0.666667	0.666667	0.380952	0.619048	0.380952	0.333333	0.380952	0.285714	0.285714	0.47619	0.47619	0.619048	0.619048	0.428571	0.428571	0.714286	0.238095	0.238095	0.333333	0.380952	0.380952	0.333333	0.285714	0.571429	0.52381	0.619048	0.47619	0.47619	0.666667	0.52381	0.52381	0.380952	0.47619	0.285714	0.428571	0.52381	0.47619	0.571429	0.571429	0.380952	0.52381
0.380952	0.52381	0.380952	0.380952	0.452381	0.452381	0.52381	0.380952	0.452381	0.52381	0.452381	0.380952	0.47619	0.404762	0.52381	0.52381	0.380952	0.380952	0.333333	0.333333	0.357143	0.357143	0.380952	0.309524	0.333333	0.333333	0.261905	0.452381	0.52381	0.452381	0.428571	0.47619	0.428571	0.380952	0.452381	0.380952	0.52381	0.47619	0.380952	0.309524	0.452381	0.285714	0.357143	0.214286	0.380952	0.428571	0.309524	0.309524	0.380952	0.47619
0.428571	0.428571	0.428571	0.428571	0.452381	0.428571	0.357143	0.428571	0.404762	0.428571	0.452381	0.47619	0.52381	0.357143	0.5	0.595238	0.642857	0.642857	0.380952	0.380952	0.357143	0.357143	0.357143	0.404762	0.47619	0.404762	0.452381	0.404762	0.52381	0.261905	0.333333	0.428571	0.52381	0.52381	0.428571	0.333333	0.428571	0.309524	0.595238	0.47619	0.52381	0.5	0.380952	0.452381	0.452381	0.47619	0.5	0.5	0.428571	0.357143
0.47619	0.47619	0.47619	0.47619	0.5	0.47619	0.404762	0.47619	0.452381	0.47619	0.5	0.404762	0.47619	0.380952	0.5	0.666667	0.642857	0.642857	0.380952	0.380952	0.285714	0.285714	0.380952	0.428571	0.380952	0.404762	0.452381	0.47619	0.380952	0.190476	0.380952	0.571429	0.52381	0.47619	0.452381	0.285714	0.428571	0.357143	0.595238	0.47619	0.595238	0.5	0.452381	0.52381	0.52381	0.47619	0.547619	0.547619	0.52381	0.357143
0.452381	0.452381	0.452381	0.452381	0.47619	0.452381	0.380952	0.452381	0.428571	0.452381	0.47619	0.309524	0.47619	0.285714	0.595238	0.595238	0.595238	0.595238	0.333333	0.333333	0.285714	0.285714	0.428571	0.47619	0.333333	0.309524	0.357143	0.52381	0.571429	0.285714	0.380952	0.52381	0.333333	0.428571	0.428571	0.428571	0.47619	0.309524	0.595238	0.547619	0.690476	0.571429	0.547619	0.571429	0.547619	0.52381	0.52381	0.52381	0.428571	0.452381
0.52381	0.52381	0.52381	0.52381	0.547619	0.52381	0.452381	0.52381	0.5	0.52381	0.547619	0.333333	0.52381	0.5	0.47619	0.5	0.571429	0.571429	0.285714	0.285714	0.309524	0.309524	0.404762	0.452381	0.666667	0.5	0.547619	0.428571	0.47619	0.52381	0.380952	0.380952	0.52381	0.333333	0.571429	0.47619	0.52381	0.404762	0.595238	0.547619	0.5	0.5	0.404762	0.52381	0.428571	0.380952	0.547619	0.547619	0.47619	0.47619
0.428571	0.428571	0.428571	0.428571	0.428571	0.428571	0.428571	0.428571	0.428571	0.428571	0.428571	0.52381	0.380952	0.380952	0.428571	0.190476	0.238095	0.238095	0.47619	0.47619	0.47619	0.47619	0.47619	0.47619	0.380952	0.380952	0.380952	0.428571	0.380952	0.380952	0.285714	0.285714	0.52381	0.52381	0.333333	0.52381	0.571429	0.380952	0.238095	0.380952	0.285714	0.333333	0.190476	0.333333	0.380952	0.380952	0.428571	0.428571	0.285714	0.428571
0.452381	0.404762	0.452381	0.452381	0.47619	0.380952	0.309524	0.452381	0.380952	0.404762	0.47619	0.452381	0.238095	0.452381	0.47619	0.47619	0.5	0.5	0.52381	0.52381	0.428571	0.428571	0.5	0.357143	0.380952	0.452381	0.5	0.404762	0.428571	0.380952	0.666667	0.285714	0.52381	0.666667	0.380952	0.47619	0.47619	0.380952	0.380952	0.357143	0.452381	0.380952	0.52381	0.309524	0.380952	0.52381	0.404762	0.404762	0.47619	0.404762
0.452381	0.404762	0.452381	0.452381	0.47619	0.380952	0.309524	0.452381	0.380952	0.404762	0.47619	0.452381	0.238095	0.452381	0.47619	0.47619	0.5	0.5	0.52381	0.52381	0.428571	0.428571	0.5	0.357143	0.380952	0.452381	0.5	0.404762	0.428571	0.380952	0.666667	0.285714	0.52381	0.666667	0.380952	0.47619	0.47619	0.380952	0.380952	0.357143	0.452381	0.380952	0.52381	0.309524	0.380952	0.52381	0.404762	0.404762	0.47619	0.404762
0.285714	0.285714	0.285714	0.285714	0.285714	0.285714	0.309524	0.285714	0.285714	0.285714	0.285714	0.547619	0.238095	0.452381	0.595238	0.571429	0.452381	0.452381	0.571429	0.571429	0.571429	0.571429	0.428571	0.404762	0.333333	0.404762	0.380952	0.309524	0.428571	0.333333	0.428571	0.142857	0.47619	0.571429	0.333333	0.380952	0.428571	0.357143	0.309524	0.428571	0.428571	0.404762	0.357143	0.333333	0.261905	0.238095	0.428571	0.428571	0.190476	0.333333
0.309524	0.309524	0.309524	0.309524	0.309524	0.309524	0.333333	0.309524	0.309524	0.309524	0.309524	0.547619	0.190476	0.47619	0.619048	0.595238	0.47619	0.47619	0.52381	0.52381	0.5	0.5	0.357143	0.333333	0.285714	0.428571	0.404762	0.333333	0.47619	0.333333	0.428571	0.190476	0.52381	0.571429	0.309524	0.380952	0.428571	0.333333	0.333333	0.404762	0.452381	0.380952	0.357143	0.333333	0.285714	0.333333	0.428571	0.428571	0.190476	0.357143
0.309524	0.309524	0.309524	0.309524	0.309524	0.309524	0.333333	0.309524	0.309524	0.309524	0.309524	0.571429	0.428571	0.47619	0.571429	0.547619	0.47619	0.47619	0.380952	0.380952	0.5	0.5	0.428571	0.404762	0.571429	0.452381	0.428571	0.357143	0.47619	0.357143	0.238095	0.285714	0.285714	0.380952	0.380952	0.380952	0.619048	0.357143	0.404762	0.404762	0.428571	0.380952	0.357143	0.380952	0.261905	0.428571	0.428571	0.428571	0.238095	0.309524
0.309524	0.309524	0.309524	0.309524	0.309524	0.309524	0.333333	0.309524	0.309524	0.309524	0.309524	0.547619	0.190476	0.47619	0.619048	0.595238	0.47619	0.47619	0.52381	0.52381	0.5	0.5	0.357143	0.333333	0.285714	0.428571	0.404762	0.333333	0.47619	0.333333	0.428571	0.190476	0.52381	0.571429	0.309524	0.380952	0.428571	0.333333	0.333333	0.404762	0.452381	0.380952	0.357143	0.333333	0.285714	0.333333	0.428571	0.428571	0.190476	0.357143
0.47619	0.47619	0.47619	0.47619	0.47619	0.47619	0.47619	0.47619	0.47619	0.47619	0.47619	0.52381	0.619048	0.380952	0.52381	0.428571	0.47619	0.47619	0.52381	0.52381	0.666667	0.666667	0.809524	0.809524	0.47619	0.52381	0.52381	0.52381	0.47619	0.238095	0.52381	0.666667	0.47619	0.380952	0.52381	0.333333	0.47619	0.333333	0.666667	0.47619	0.380952	0.52381	0.428571	0.380952	0.333333	0.47619	0.333333	0.333333	0.47619	0.666667
0.333333	0.333333	0.333333	0.333333	0.333333	0.333333	0.333333	0.333333	0.333333	0.333333	0.333333	0.52381	0.619048	0.380952	0.52381	0.380952	0.52381	0.52381	0.571429	0.571429	0.666667	0.666667	0.666667	0.666667	0.47619	0.52381	0.52381	0.380952	0.619048	0.238095	0.428571	0.52381	0.47619	0.333333	0.380952	0.285714	0.47619	0.190476	0.52381	0.333333	0.333333	0.380952	0.333333	0.333333	0.333333	0.428571	0.238095	0.238095	0.333333	0.52381
0.333333	0.333333	0.333333	0.333333	0.333333	0.333333	0.333333	0.333333	0.333333	0.333333	0.380952	0.380952	0.238095	0.404762	0.452381	0.47619	0.452381	0.452381	0.47619	0.47619	0.452381	0.452381	0.357143	0.5	0.52381	0.285714	0.452381	0.404762	0.380952	0.380952	0.285714	0.142857	0.333333	0.428571	0.404762	0.333333	0.285714	0.404762	0.309524	0.47619	0.428571	0.428571	0.285714	0.452381	0.404762	0.142857	0.404762	0.404762	0.285714	0.404762
0.452381	0.452381	0.452381	0.452381	0.380952	0.428571	0.452381	0.452381	0.52381	0.452381	0.309524	0.404762	0.285714	0.452381	0.5	0.404762	0.452381	0.452381	0.47619	0.47619	0.404762	0.404762	0.452381	0.404762	0.333333	0.619048	0.52381	0.380952	0.428571	0.452381	0.47619	0.285714	0.333333	0.571429	0.452381	0.714286	0.666667	0.333333	0.357143	0.309524	0.333333	0.47619	0.404762	0.380952	0.452381	0.666667	0.238095	0.238095	0.52381	0.380952
0.452381	0.52381	0.452381	0.452381	0.452381	0.452381	0.452381	0.452381	0.52381	0.52381	0.380952	0.380952	0.428571	0.309524	0.5	0.404762	0.404762	0.404762	0.380952	0.380952	0.452381	0.452381	0.47619	0.404762	0.52381	0.333333	0.309524	0.47619	0.380952	0.547619	0.380952	0.285714	0.285714	0.380952	0.595238	0.380952	0.47619	0.357143	0.333333	0.428571	0.285714	0.380952	0.309524	0.309524	0.428571	0.285714	0.333333	0.333333	0.190476	0.47619
0.309524	0.452381	0.309524	0.309524	0.380952	0.380952	0.452381	0.309524	0.380952	0.452381	0.452381	0.452381	0.428571	0.309524	0.380952	0.285714	0.333333	0.333333	0.380952	0.380952	0.5	0.5	0.5	0.404762	0.52381	0.190476	0.214286	0.404762	0.380952	0.452381	0.380952	0.285714	0.285714	0.380952	0.452381	0.380952	0.47619	0.357143	0.261905	0.285714	0.357143	0.309524	0.309524	0.166667	0.285714	0.285714	0.333333	0.333333	0.190476	0.285714
0.380952	0.452381	0.380952	0.380952	0.452381	0.452381	0.380952	0.380952	0.380952	0.452381	0.52381	0.452381	0.428571	0.285714	0.428571	0.333333	0.404762	0.404762	0.380952	0.380952	0.5	0.5	0.47619	0.380952	0.52381	0.166667	0.238095	0.404762	0.380952	0.452381	0.380952	0.285714	0.285714	0.380952	0.452381	0.380952	0.47619	0.309524	0.261905	0.285714	0.357143	0.309524	0.309524	0.190476	0.285714	0.285714	0.333333	0.333333	0.190476	0.285714
0.380952	0.452381	0.380952	0.380952	0.452381	0.452381	0.380952	0.380952	0.380952	0.452381	0.52381	0.452381	0.428571	0.285714	0.428571	0.333333	0.404762	0.404762	0.380952	0.380952	0.5	0.5	0.47619	0.380952	0.52381	0.166667	0.238095	0.404762	0.380952	0.452381	0.380952	0.285714	0.285714	0.380952	0.452381	0.380952	0.47619	0.309524	0.261905	0.285714	0.357143	0.309524	0.309524	0.190476	0.285714	0.285714	0.333333	0.333333	0.190476	0.285714
0.452381	0.52381	0.452381	0.452381	0.452381	0.452381	0.452381	0.452381	0.52381	0.52381	0.380952	0.380952	0.428571	0.309524	0.5	0.404762	0.404762	0.404762	0.380952	0.380952	0.452381	0.452381	0.47619	0.404762	0.52381	0.333333	0.309524	0.47619	0.380952	0.547619	0.380952	0.285714	0.285714	0.380952	0.595238	0.380952	0.47619	0.357143	0.333333	0.428571	0.285714	0.380952	0.309524	0.309524	0.428571	0.285714	0.333333	0.333333	0.190476	0.47619
0.452381	0.52381	0.452381	0.452381	0.452381	0.452381	0.452381	0.452381	0.52381	0.52381	0.380952	0.380952	0.428571	0.309524	0.5	0.404762	0.404762	0.404762	0.380952	0.380952	0.452381	0.452381	0.47619	0.404762	0.52381	0.333333	0.309524	0.47619	0.380952	0.547619	0.380952	0.285714	0.285714	0.380952	0.595238	0.380952	0.47619	0.357143	0.333333	0.428571	0.285714	0.380952	0.309524	0.309524	0.428571	0.285714	0.333333	0.333333	0.190476	0.47619
0.5	0.5	0.5	0.5	0.47619	0.5	0.5	0.5	0.5	0.5	0.47619	0.452381	0.666667	0.5	0.404762	0.452381	0.428571	0.428571	0.47619	0.47619	0.5	0.5	0.5	0.47619	0.619048	0.333333	0.404762	0.52381	0.428571	0.404762	0.333333	0.285714	0.333333	0.52381	0.5	0.571429	0.52381	0.595238	0.5	0.452381	0.428571	0.452381	0.404762	0.404762	0.52381	0.380952	0.47619	0.47619	0.52381	0.5
0.52381	0.52381	0.52381	0.52381	0.52381	0.52381	0.52381	0.52381	0.52381	0.52381	0.5	0.52381	0.47619	0.571429	0.452381	0.428571	0.52381	0.52381	0.428571	0.428571	0.452381	0.452381	0.452381	0.452381	0.619048	0.428571	0.52381	0.428571	0.52381	0.571429	0.380952	0.380952	0.52381	0.428571	0.595238	0.47619	0.52381	0.452381	0.452381	0.428571	0.380952	0.357143	0.380952	0.380952	0.380952	0.333333	0.404762	0.404762	0.52381	0.357143
0.52381	0.404762	0.52381	0.52381	0.452381	0.452381	0.380952	0.52381	0.452381	0.404762	0.52381	0.404762	0.380952	0.428571	0.547619	0.619048	0.690476	0.690476	0.47619	0.47619	0.380952	0.380952	0.404762	0.404762	0.47619	0.428571	0.47619	0.380952	0.428571	0.261905	0.619048	0.52381	0.666667	0.666667	0.404762	0.52381	0.666667	0.428571	0.52381	0.357143	0.404762	0.5	0.357143	0.52381	0.452381	0.809524	0.404762	0.404762	0.714286	0.285714
0.52381	0.52381	0.52381	0.52381	0.52381	0.595238	0.666667	0.52381	0.595238	0.52381	0.571429	0.333333	0.380952	0.428571	0.52381	0.452381	0.261905	0.261905	0.428571	0.428571	0.357143	0.357143	0.47619	0.47619	0.52381	0.333333	0.309524	0.595238	0.47619	0.642857	0.380952	0.666667	0.380952	0.428571	0.571429	0.428571	0.285714	0.642857	0.5	0.547619	0.52381	0.666667	0.52381	0.404762	0.52381	0.333333	0.52381	0.52381	0.333333	0.714286
0.357143	0.357143	0.357143	0.357143	0.357143	0.357143	0.357143	0.357143	0.357143	0.357143	0.357143	0.285714	0.285714	0.357143	0.380952	0.380952	0.285714	0.285714	0.52381	0.52381	0.452381	0.452381	0.428571	0.547619	0.47619	0.333333	0.428571	0.5	0.380952	0.357143	0.47619	0.619048	0.380952	0.619048	0.309524	0.619048	0.47619	0.547619	0.47619	0.690476	0.547619	0.714286	0.52381	0.619048	0.47619	0.47619	0.47619	0.47619	0.47619	0.595238
0.380952	0.452381	0.380952	0.380952	0.452381	0.380952	0.380952	0.380952	0.380952	0.452381	0.452381	0.309524	0.428571	0.547619	0.452381	0.428571	0.452381	0.452381	0.380952	0.380952	0.380952	0.380952	0.5	0.571429	0.52381	0.52381	0.690476	0.5	0.52381	0.571429	0.333333	0.333333	0.52381	0.52381	0.357143	0.571429	0.380952	0.404762	0.404762	0.428571	0.380952	0.380952	0.404762	0.452381	0.52381	0.285714	0.380952	0.380952	0.47619	0.47619
0.380952	0.452381	0.380952	0.380952	0.452381	0.380952	0.380952	0.380952	0.380952	0.452381	0.452381	0.309524	0.428571	0.547619	0.452381	0.428571	0.452381	0.452381	0.380952	0.380952	0.380952	0.380952	0.5	0.571429	0.52381	0.52381	0.690476	0.5	0.52381	0.571429	0.333333	0.333333	0.52381	0.52381	0.357143	0.571429	0.380952	0.404762	0.404762	0.428571	0.380952	0.380952	0.404762	0.452381	0.52381	0.285714	0.380952	0.380952	0.47619	0.47619
0.666667	0.666667	0.666667	0.666667	0.666667	0.666667	0.666667	0.666667	0.666667	0.666667	0.666667	0.47619	0.380952	0.380952	0.47619	0.52381	0.190476	0.190476	0.52381	0.52381	0.52381	0.52381	0.52381	0.52381	0.52381	0.238095	0.238095	0.52381	0.47619	0.52381	0.571429	0.52381	0.428571	0.619048	0.666667	0.47619	0.285714	0.52381	0.52381	0.857143	0.666667	0.714286	0.571429	0.47619	0.52381	0.333333	0.52381	0.52381	0.47619	0.809524
0.666667	0.666667	0.666667	0.666667	0.666667	0.666667	0.666667	0.666667	0.666667	0.666667	0.666667	0.285714	0.47619	0.380952	0.333333	0.47619	0.428571	0.428571	0.428571	0.428571	0.333333	0.333333	0.285714	0.285714	0.571429	0.333333	0.333333	0.428571	0.333333	0.380952	0.380952	0.333333	0.714286	0.666667	0.52381	0.47619	0.52381	0.666667	0.47619	0.52381	0.47619	0.47619	0.47619	0.47619	0.619048	0.619048	0.809524	0.809524	0.47619	0.52381
0.52381	0.52381	0.52381	0.52381	0.52381	0.52381	0.52381	0.52381	0.52381	0.52381	0.52381	0.333333	0.428571	0.238095	0.47619	0.380952	0.333333	0.333333	0.380952	0.380952	0.285714	0.285714	0.428571	0.428571	0.52381	0.142857	0.142857	0.666667	0.333333	0.428571	0.52381	0.52381	0.380952	0.52381	0.714286	0.47619	0.47619	0.428571	0.380952	0.666667	0.619048	0.52381	0.52381	0.52381	0.52381	0.428571	0.666667	0.666667	0.380952	0.666667
0.47619	0.47619	0.47619	0.47619	0.47619	0.47619	0.47619	0.47619	0.47619	0.47619	0.47619	0.52381	0.52381	0.52381	0.47619	0.52381	0.619048	0.619048	0.47619	0.47619	0.285714	0.285714	0.428571	0.428571	0.47619	0.666667	0.666667	0.52381	0.666667	0.380952	0.47619	0.666667	0.428571	0.333333	0.52381	0.380952	0.380952	0.380952	0.52381	0.47619	0.380952	0.47619	0.47619	0.428571	0.380952	0.380952	0.238095	0.238095	0.714286	0.47619
0.619048	0.547619	0.619048	0.619048	0.547619	0.619048	0.619048	0.619048	0.619048	0.547619	0.428571	0.309524	0.380952	0.357143	0.452381	0.428571	0.309524	0.309524	0.380952	0.380952	0.285714	0.285714	0.380952	0.357143	0.380952	0.309524	0.309524	0.52381	0.380952	0.452381	0.52381	0.571429	0.238095	0.428571	0.642857	0.428571	0.285714	0.404762	0.5	0.619048	0.547619	0.5	0.595238	0.619048	0.595238	0.285714	0.619048	0.619048	0.47619	0.595238
0.380952	0.380952	0.380952	0.380952	0.380952	0.380952	0.380952	0.380952	0.380952	0.380952	0.380952	0.238095	0.571429	0.190476	0.285714	0.380952	0.142857	0.142857	0.238095	0.238095	0.380952	0.380952	0.333333	0.333333	0.428571	0.047619	0.047619	0.380952	0.285714	0.380952	0.142857	0.238095	0.190476	0.238095	0.52381	0.285714	0.285714	0.428571	0.428571	0.428571	0.380952	0.285714	0.238095	0.238095	0.380952	0.142857	0.380952	0.380952	0.238095	0.380952
0.52381	0.52381	0.52381	0.52381	0.52381	0.52381	0.52381	0.52381	0.52381	0.52381	0.52381	0.380952	0.52381	0.333333	0.52381	0.52381	0.47619	0.47619	0.333333	0.333333	0.380952	0.380952	0.333333	0.333333	0.380952	0.285714	0.285714	0.333333	0.380952	0.142857	0.333333	0.380952	0.666667	0.52381	0.428571	0.47619	0.666667	0.380952	0.47619	0.47619	0.52381	0.47619	0.333333	0.428571	0.666667	0.666667	0.52381	0.52381	0.428571	0.428571
0.5	0.5	0.5	0.5	0.5	0.5	0.5	0.5	0.5	0.5	0.47619	0.261905	0.380952	0.214286	0.452381	0.380952	0.380952	0.380952	0.380952	0.380952	0.428571	0.428571	0.452381	0.452381	0.333333	0.261905	0.428571	0.595238	0.285714	0.357143	0.52381	0.52381	0.380952	0.571429	0.452381	0.52381	0.380952	0.52381	0.47619	0.595238	0.571429	0.642857	0.666667	0.595238	0.642857	0.52381	0.642857	0.642857	0.333333	0.642857
0.404762	0.452381	0.404762	0.404762	0.47619	0.404762	0.333333	0.404762	0.380952	0.452381	0.547619	0.309524	0.190476	0.428571	0.357143	0.380952	0.380952	0.380952	0.619048	0.619048	0.333333	0.333333	0.47619	0.47619	0.666667	0.238095	0.285714	0.571429	0.428571	0.5	0.619048	0.333333	0.380952	0.619048	0.380952	0.619048	0.428571	0.357143	0.404762	0.52381	0.452381	0.47619	0.571429	0.47619	0.428571	0.333333	0.5	0.5	0.52381	0.404762
0.619048	0.619048	0.619048	0.619048	0.619048	0.619048	0.619048	0.619048	0.619048	0.619048	0.619048	0.380952	0.52381	0.285714	0.428571	0.428571	0.238095	0.238095	0.47619	0.47619	0.47619	0.47619	0.428571	0.428571	0.380952	0.238095	0.238095	0.380952	0.380952	0.380952	0.333333	0.238095	0.619048	0.47619	0.47619	0.52381	0.52381	0.380952	0.47619	0.571429	0.52381	0.52381	0.333333	0.428571	0.666667	0.52381	0.52381	0.52381	0.333333	0.52381
0.547619	0.547619	0.547619	0.547619	0.547619	0.547619	0.547619	0.547619	0.547619	0.547619	0.52381	0.142857	0.47619	0.285714	0.452381	0.452381	0.190476	0.190476	0.333333	0.333333	0.285714	0.285714	0.333333	0.452381	0.380952	0.261905	0.309524	0.571429	0.333333	0.333333	0.238095	0.52381	0.52381	0.47619	0.452381	0.52381	0.333333	0.428571	0.47619	0.738095	0.571429	0.666667	0.547619	0.666667	0.738095	0.47619	0.619048	0.619048	0.380952	0.642857
0.285714	0.285714	0.285714	0.285714	0.285714	0.285714	0.285714	0.285714	0.285714	0.285714	0.285714	0.52381	0.428571	0.238095	0.47619	0.333333	0.238095	0.238095	0.380952	0.380952	0.47619	0.47619	0.47619	0.47619	0.428571	0.285714	0.285714	0.285714	0.380952	0.238095	0.0952381	0.285714	0.380952	0.285714	0.380952	0.238095	0.380952	0.142857	0.285714	0.380952	0.238095	0.238095	0.0952381	0.0952381	0.238095	0.190476	0.285714	0.285714	0.0952381	0.333333
0.714286	0.714286	0.714286	0.714286	0.714286	0.714286	0.714286	0.714286	0.714286	0.714286	0.714286	0.52381	0.619048	0.47619	0.619048	0.666667	0.52381	0.52381	0.380952	0.380952	0.333333	0.333333	0.428571	0.428571	0.666667	0.428571	0.428571	0.47619	0.47619	0.428571	0.333333	0.52381	0.666667	0.380952	0.666667	0.333333	0.619048	0.333333	0.666667	0.52381	0.52381	0.380952	0.238095	0.238095	0.52381	0.47619	0.52381	0.52381	0.333333	0.666667
0.666667	0.666667	0.666667	0.666667	0.666667	0.666667	0.666667	0.666667	0.666667	0.666667	0.666667	0.142857	0.52381	0.238095	0.285714	0.380952	0.142857	0.142857	0.238095	0.238095	0.238095	0.238095	0.285714	0.285714	0.47619	0.142857	0.142857	0.571429	0.238095	0.285714	0.238095	0.428571	0.380952	0.428571	0.714286	0.428571	0.380952	0.619048	0.571429	0.52381	0.52381	0.52381	0.52381	0.619048	0.666667	0.333333	0.809524	0.809524	0.380952	0.52381
0.333333	0.333333	0.333333	0.333333	0.333333	0.333333	0.333333	0.333333	0.333333	0.333333	0.333333	0.52381	0.333333	0.428571	0.238095	0.52381	0.52381	0.52381	0.666667	0.666667	0.428571	0.428571	0.333333	0.333333	0.52381	0.428571	0.428571	0.428571	0.333333	0.333333	0.666667	0.571429	0.428571	0.619048	0.380952	0.47619	0.380952	0.333333	0.380952	0.47619	0.47619	0.47619	0.619048	0.52381	0.47619	0.47619	0.428571	0.428571	0.809524	0.380952
0.380952	0.52381	0.380952	0.380952	0.452381	0.452381	0.52381	0.380952	0.452381	0.52381	0.47619	0.404762	0.428571	0.333333	0.571429	0.5	0.547619	0.547619	0.380952	0.380952	0.333333	0.333333	0.47619	0.547619	0.47619	0.309524	0.380952	0.595238	0.428571	0.547619	0.47619	0.52381	0.52381	0.52381	0.47619	0.47619	0.619048	0.52381	0.452381	0.5	0.595238	0.547619	0.428571	0.452381	0.5	0.47619	0.5	0.5	0.333333	0.52381
0.52381	0.52381	0.52381	0.52381	0.52381	0.52381	0.52381	0.52381	0.52381	0.52381	0.52381	0.142857	0.380952	0.333333	0.238095	0.285714	0.333333	0.333333	0.333333	0.333333	0.238095	0.238095	0.380952	0.380952	0.47619	0.333333	0.333333	0.52381	0.333333	0.380952	0.571429	0.52381	0.333333	0.52381	0.380952	0.52381	0.428571	0.666667	0.52381	0.47619	0.52381	0.619048	0.666667	0.809524	0.52381	0.52381	0.666667	0.666667	0.666667	0.52381
0.666667	0.666667	0.666667	0.666667	0.666667	0.666667	0.666667	0.666667	0.666667	0.666667	0.666667	0.238095	0.52381	0.238095	0.190476	0.190476	0.142857	0.142857	0.380952	0.380952	0.428571	0.428571	0.571429	0.571429	0.428571	0.238095	0.238095	0.47619	0.238095	0.285714	0.238095	0.47619	0.380952	0.333333	0.52381	0.333333	0.333333	0.666667	0.571429	0.52381	0.333333	0.666667	0.47619	0.619048	0.47619	0.380952	0.666667	0.666667	0.333333	0.52381
0.666667	0.666667	0.666667	0.666667	0.666667	0.666667	0.666667	0.666667	0.666667	0.666667	0.666667	0.238095	0.52381	0.238095	0.190476	0.190476	0.142857	0.142857	0.380952	0.380952	0.428571	0.428571	0.571429	0.571429	0.428571	0.238095	0.238095	0.47619	0.238095	0.285714	0.238095	0.47619	0.380952	0.333333	0.52381	0.333333	0.333333	0.666667	0.571429	0.52381	0.333333	0.666667	0.47619	0.619048	0.47619	0.380952	0.666667	0.666667	0.333333	0.52381
0.666667	0.666667	0.666667	0.666667	0.666667	0.666667	0.666667	0.666667	0.666667	0.666667	0.666667	0.238095	0.52381	0.238095	0.190476	0.190476	0.142857	0.142857	0.380952	0.380952	0.428571	0.428571	0.571429	0.571429	0.428571	0.238095	0.238095	0.47619	0.238095	0.285714	0.238095	0.47619	0.380952	0.333333	0.52381	0.333333	0.333333	0.666667	0.571429	0.52381	0.333333	0.666667	0.47619	0.619048	0.47619	0.380952	0.666667	0.666667	0.333333	0.52381
0.238095	0.238095	0.238095	0.238095	0.238095	0.238095	0.238095	0.238095	0.238095	0.238095	0.238095	0.666667	0.428571	0.47619	0.380952	0.52381	0.809524	0.809524	0.380952	0.380952	0.428571	0.428571	0.285714	0.285714	0.380952	0.666667	0.666667	0.190476	0.428571	0.190476	0.52381	0.333333	0.47619	0.571429	0.190476	0.380952	0.666667	0.238095	0.428571	0.238095	0.333333	0.238095	0.238095	0.333333	0.333333	0.666667	0.238095	0.238095	0.52381	0.238095
0.714286	0.714286	0.714286	0.714286	0.714286	0.714286	0.714286	0.714286	0.714286	0.714286	0.714286	0.238095	0.619048	0.333333	0.333333	0.333333	0.142857	0.142857	0.380952	0.380952	0.52381	0.52381	0.52381	0.52381	0.571429	0.238095	0.238095	0.333333	0.333333	0.428571	0.238095	0.285714	0.52381	0.380952	0.666667	0.333333	0.428571	0.52381	0.52381	0.52381	0.380952	0.47619	0.285714	0.380952	0.52381	0.333333	0.571429	0.571429	0.333333	0.52381
0.380952	0.404762	0.380952	0.380952	0.333333	0.452381	0.52381	0.380952	0.452381	0.404762	0.452381	0.309524	0.47619	0.547619	0.5	0.404762	0.5	0.5	0.47619	0.47619	0.404762	0.404762	0.428571	0.547619	0.47619	0.452381	0.47619	0.571429	0.666667	0.452381	0.571429	0.809524	0.47619	0.52381	0.47619	0.52381	0.380952	0.666667	0.52381	0.5	0.52381	0.642857	0.428571	0.547619	0.47619	0.380952	0.380952	0.380952	0.571429	0.452381
0.238095	0.309524	0.238095	0.238095	0.238095	0.309524	0.380952	0.238095	0.309524	0.309524	0.285714	0.309524	0.333333	0.5	0.285714	0.309524	0.428571	0.428571	0.285714	0.285714	0.380952	0.380952	0.238095	0.309524	0.714286	0.47619	0.452381	0.309524	0.428571	0.595238	0.47619	0.380952	0.285714	0.380952	0.357143	0.47619	0.52381	0.47619	0.285714	0.261905	0.190476	0.285714	0.261905	0.261905	0.261905	0.285714	0.285714	0.285714	0.47619	0.404762
0.47619	0.47619	0.47619	0.47619	0.47619	0.47619	0.47619	0.47619	0.47619	0.47619	0.47619	0.238095	0.380952	0.52381	0.190476	0.285714	0.428571	0.428571	0.428571	0.428571	0.238095	0.238095	0.285714	0.285714	0.52381	0.52381	0.52381	0.380952	0.333333	0.52381	0.619048	0.380952	0.380952	0.52381	0.333333	0.52381	0.428571	0.666667	0.47619	0.333333	0.333333	0.47619	0.47619	0.666667	0.428571	0.52381	0.52381	0.52381	0.666667	0.380952
0.571429	0.571429	0.571429	0.571429	0.571429	0.571429	0.571429	0.571429	0.571429	0.571429	0.571429	0.142857	0.428571	0.238095	0.190476	0.285714	0.285714	0.285714	0.238095	0.238095	0.190476	0.190476	0.333333	0.333333	0.428571	0.238095	0.238095	0.52381	0.190476	0.285714	0.380952	0.52381	0.285714	0.380952	0.428571	0.380952	0.380952	0.666667	0.571429	0.47619	0.47619	0.619048	0.666667	0.857143	0.571429	0.52381	0.666667	0.666667	0.571429	0.47619
0.404762	0.428571	0.404762	0.404762	0.357143	0.428571	0.428571	0.404762	0.47619	0.428571	0.285714	0.452381	0.333333	0.52381	0.571429	0.428571	0.309524	0.309524	0.666667	0.666667	0.404762	0.404762	0.452381	0.404762	0.47619	0.52381	0.404762	0.428571	0.619048	0.428571	0.52381	0.380952	0.571429	0.666667	0.452381	0.619048	0.52381	0.380952	0.309524	0.357143	0.333333	0.404762	0.357143	0.357143	0.357143	0.333333	0.309524	0.309524	0.333333	0.52381
0.404762	0.404762	0.404762	0.404762	0.404762	0.428571	0.428571	0.404762	0.428571	0.404762	0.428571	0.404762	0.333333	0.595238	0.52381	0.452381	0.333333	0.333333	0.428571	0.428571	0.380952	0.380952	0.380952	0.428571	0.380952	0.52381	0.52381	0.428571	0.380952	0.452381	0.380952	0.428571	0.809524	0.619048	0.333333	0.47619	0.52381	0.47619	0.404762	0.428571	0.428571	0.547619	0.333333	0.452381	0.452381	0.666667	0.52381	0.52381	0.333333	0.595238
0.666667	0.666667	0.666667	0.666667	0.666667	0.666667	0.666667	0.666667	0.666667	0.666667	0.666667	0.52381	0.809524	0.285714	0.571429	0.666667	0.428571	0.428571	0.47619	0.47619	0.52381	0.52381	0.47619	0.47619	0.52381	0.333333	0.333333	0.47619	0.52381	0.333333	0.333333	0.52381	0.47619	0.333333	0.619048	0.380952	0.666667	0.52381	0.666667	0.380952	0.52381	0.380952	0.285714	0.380952	0.666667	0.52381	0.52381	0.52381	0.52381	0.47619
0.52381	0.52381	0.52381	0.52381	0.52381	0.52381	0.52381	0.52381	0.52381	0.52381	0.52381	0.52381	0.47619	0.380952	0.333333	0.238095	0.285714	0.285714	0.52381	0.52381	0.619048	0.619048	0.809524	0.809524	0.52381	0.52381	0.52381	0.380952	0.47619	0.285714	0.285714	0.52381	0.52381	0.380952	0.428571	0.333333	0.428571	0.380952	0.52381	0.333333	0.238095	0.380952	0.238095	0.428571	0.380952	0.47619	0.285714	0.285714	0.52381	0.47619
0.52381	0.52381	0.52381	0.52381	0.52381	0.52381	0.52381	0.52381	0.52381	0.52381	0.52381	0.52381	0.47619	0.380952	0.333333	0.238095	0.285714	0.285714	0.52381	0.52381	0.619048	0.619048	0.809524	0.809524	0.52381	0.52381	0.52381	0.380952	0.47619	0.285714	0.285714	0.52381	0.52381	0.380952	0.428571	0.333333	0.428571	0.380952	0.52381	0.333333	0.238095	0.380952	0.238095	0.428571	0.380952	0.47619	0.285714	0.285714	0.52381	0.47619
0.52381	0.52381	0.52381	0.52381	0.52381	0.52381	0.52381	0.52381	0.52381	0.52381	0.52381	0.52381	0.47619	0.380952	0.333333	0.238095	0.285714	0.285714	0.52381	0.52381	0.619048	0.619048	0.809524	0.809524	0.52381	0.52381	0.52381	0.380952	0.47619	0.285714	0.285714	0.52381	0.52381	0.380952	0.428571	0.333333	0.428571	0.380952	0.52381	0.333333	0.238095	0.380952	0.238095	0.428571	0.380952	0.47619	0.285714	0.285714	0.52381	0.47619
0.52381	0.52381	0.52381	0.52381	0.52381	0.52381	0.52381	0.52381	0.52381	0.52381	0.52381	0.52381	0.47619	0.380952	0.333333	0.238095	0.285714	0.285714	0.52381	0.52381	0.619048	0.619048	0.809524	0.809524	0.52381	0.52381	0.52381	0.380952	0.47619	0.285714	0.285714	0.52381	0.52381	0.380952	0.428571	0.333333	0.428571	0.380952	0.52381	0.333333	0.238095	0.380952	0.238095	0.428571	0.380952	0.47619	0.285714	0.285714	0.52381	0.47619
0.52381	0.52381	0.52381	0.52381	0.52381	0.52381	0.52381	0.52381	0.52381	0.52381	0.52381	0.52381	0.47619	0.380952	0.333333	0.238095	0.285714	0.285714	0.52381	0.52381	0.619048	0.619048	0.809524	0.809524	0.52381	0.52381	0.52381	0.380952	0.47619	0.285714	0.285714	0.52381	0.52381	0.380952	0.428571	0.333333	0.428571	0.380952	0.52381	0.333333	0.238095	0.380952	0.238095	0.428571	0.380952	0.47619	0.285714	0.285714	0.52381	0.47619
0.52381	0.52381	0.52381	0.52381	0.52381	0.52381	0.52381	0.52381	0.52381	0.52381	0.52381	0.52381	0.47619	0.380952	0.333333	0.238095	0.285714	0.285714	0.52381	0.52381	0.619048	0.619048	0.809524	0.809524	0.52381	0.52381	0.52381	0.380952	0.47619	0.285714	0.285714	0.52381	0.52381	0.380952	0.428571	0.333333	0.428571	0.380952	0.52381	0.333333	0.238095	0.380952	0.238095	0.428571	0.380952	0.47619	0.285714	0.285714	0.52381	0.47619
0.571429	0.571429	0.571429	0.571429	0.571429	0.571429	0.571429	0.571429	0.571429	0.571429	0.571429	0.47619	0.47619	0.380952	0.380952	0.285714	0.333333	0.333333	0.47619	0.47619	0.52381	0.52381	0.666667	0.666667	0.47619	0.571429	0.571429	0.428571	0.52381	0.285714	0.333333	0.47619	0.619048	0.428571	0.380952	0.380952	0.428571	0.52381	0.52381	0.333333	0.285714	0.47619	0.333333	0.52381	0.428571	0.666667	0.428571	0.428571	0.52381	0.52381
0.5	0.47619	0.5	0.5	0.47619	0.5	0.5	0.5	0.5	0.47619	0.404762	0.357143	0.619048	0.380952	0.714286	0.690476	0.452381	0.452381	0.428571	0.428571	0.380952	0.380952	0.428571	0.428571	0.380952	0.5	0.5	0.595238	0.47619	0.285714	0.571429	0.666667	0.380952	0.47619	0.5	0.428571	0.428571	0.452381	0.547619	0.452381	0.5	0.571429	0.5	0.47619	0.52381	0.47619	0.428571	0.428571	0.428571	0.595238
0.47619	0.404762	0.47619	0.47619	0.404762	0.47619	0.47619	0.47619	0.47619	0.404762	0.452381	0.380952	0.666667	0.309524	0.714286	0.690476	0.52381	0.52381	0.428571	0.428571	0.404762	0.404762	0.5	0.5	0.333333	0.452381	0.52381	0.547619	0.52381	0.309524	0.571429	0.619048	0.380952	0.380952	0.47619	0.380952	0.52381	0.404762	0.571429	0.5	0.452381	0.5	0.47619	0.452381	0.47619	0.52381	0.333333	0.333333	0.47619	0.595238
0.333333	0.357143	0.333333	0.333333	0.285714	0.357143	0.357143	0.333333	0.357143	0.357143	0.333333	0.47619	0.380952	0.452381	0.52381	0.428571	0.52381	0.52381	0.666667	0.666667	0.5	0.5	0.452381	0.595238	0.571429	0.404762	0.47619	0.404762	0.666667	0.595238	0.666667	0.380952	0.238095	0.47619	0.357143	0.47619	0.47619	0.52381	0.404762	0.5	0.404762	0.52381	0.404762	0.428571	0.428571	0.333333	0.309524	0.309524	0.380952	0.52381
0.666667	0.666667	0.666667	0.666667	0.666667	0.666667	0.666667	0.666667	0.666667	0.666667	0.666667	0.52381	0.380952	0.52381	0.47619	0.52381	0.380952	0.380952	0.619048	0.619048	0.52381	0.52381	0.52381	0.52381	0.52381	0.428571	0.428571	0.428571	0.333333	0.238095	0.47619	0.333333	0.809524	0.666667	0.47619	0.47619	0.47619	0.47619	0.52381	0.52381	0.52381	0.47619	0.333333	0.380952	0.666667	0.47619	0.571429	0.571429	0.47619	0.52381
0.333333	0.333333	0.333333	0.333333	0.333333	0.333333	0.333333	0.333333	0.333333	0.333333	0.333333	0.47619	0.238095	0.380952	0.238095	0.333333	0.47619	0.47619	0.380952	0.380952	0.380952	0.380952	0.238095	0.238095	0.285714	0.52381	0.52381	0.285714	0.285714	0.190476	0.52381	0.285714	0.52381	0.52381	0.238095	0.380952	0.47619	0.571429	0.285714	0.428571	0.428571	0.52381	0.47619	0.52381	0.47619	0.666667	0.52381	0.52381	0.47619	0.285714
0.404762	0.47619	0.404762	0.404762	0.47619	0.404762	0.404762	0.404762	0.404762	0.47619	0.52381	0.214286	0.428571	0.261905	0.261905	0.261905	0.333333	0.333333	0.285714	0.285714	0.357143	0.357143	0.47619	0.47619	0.333333	0.142857	0.190476	0.571429	0.285714	0.380952	0.428571	0.52381	0.238095	0.428571	0.357143	0.428571	0.238095	0.5	0.571429	0.547619	0.619048	0.52381	0.666667	0.595238	0.52381	0.380952	0.738095	0.738095	0.380952	0.5
0.52381	0.452381	0.52381	0.52381	0.47619	0.5	0.452381	0.52381	0.52381	0.452381	0.452381	0.357143	0.52381	0.357143	0.666667	0.690476	0.595238	0.595238	0.190476	0.190476	0.238095	0.238095	0.380952	0.452381	0.333333	0.452381	0.47619	0.547619	0.571429	0.238095	0.238095	0.714286	0.380952	0.142857	0.52381	0.142857	0.47619	0.333333	0.52381	0.5	0.52381	0.5	0.380952	0.547619	0.571429	0.380952	0.357143	0.357143	0.428571	0.452381
0.52381	0.452381	0.52381	0.52381	0.47619	0.5	0.452381	0.52381	0.52381	0.452381	0.452381	0.357143	0.52381	0.357143	0.666667	0.690476	0.595238	0.595238	0.190476	0.190476	0.238095	0.238095	0.380952	0.452381	0.333333	0.452381	0.47619	0.547619	0.571429	0.238095	0.238095	0.714286	0.380952	0.142857	0.52381	0.142857	0.47619	0.333333	0.52381	0.5	0.52381	0.5	0.380952	0.547619	0.571429	0.380952	0.357143	0.357143	0.428571	0.452381
0.428571	0.357143	0.428571	0.428571	0.357143	0.428571	0.357143	0.428571	0.428571	0.357143	0.380952	0.428571	0.238095	0.428571	0.380952	0.428571	0.547619	0.547619	0.380952	0.380952	0.380952	0.380952	0.357143	0.333333	0.285714	0.52381	0.52381	0.309524	0.285714	0.261905	0.52381	0.285714	0.52381	0.52381	0.380952	0.380952	0.47619	0.52381	0.380952	0.428571	0.380952	0.595238	0.404762	0.547619	0.428571	0.666667	0.428571	0.428571	0.47619	0.285714
0.404762	0.47619	0.404762	0.404762	0.404762	0.47619	0.547619	0.404762	0.47619	0.47619	0.47619	0.380952	0.47619	0.452381	0.47619	0.47619	0.333333	0.333333	0.333333	0.333333	0.380952	0.380952	0.404762	0.547619	0.52381	0.333333	0.333333	0.452381	0.47619	0.404762	0.190476	0.666667	0.52381	0.333333	0.452381	0.380952	0.47619	0.52381	0.5	0.642857	0.571429	0.547619	0.357143	0.52381	0.571429	0.47619	0.5	0.5	0.380952	0.47619
0.547619	0.547619	0.547619	0.547619	0.547619	0.52381	0.47619	0.547619	0.547619	0.547619	0.47619	0.357143	0.380952	0.285714	0.380952	0.309524	0.285714	0.285714	0.666667	0.666667	0.52381	0.52381	0.595238	0.52381	0.47619	0.309524	0.285714	0.52381	0.47619	0.380952	0.47619	0.47619	0.47619	0.666667	0.5	0.47619	0.285714	0.357143	0.428571	0.428571	0.261905	0.404762	0.404762	0.333333	0.452381	0.285714	0.333333	0.333333	0.428571	0.52381
0.5	0.5	0.5	0.5	0.5	0.5	0.452381	0.5	0.5	0.5	0.547619	0.357143	0.47619	0.452381	0.404762	0.47619	0.428571	0.428571	0.47619	0.47619	0.452381	0.452381	0.619048	0.571429	0.52381	0.380952	0.452381	0.52381	0.428571	0.380952	0.47619	0.666667	0.47619	0.428571	0.52381	0.380952	0.285714	0.357143	0.5	0.47619	0.261905	0.452381	0.452381	0.404762	0.428571	0.333333	0.309524	0.309524	0.619048	0.47619
0.380952	0.380952	0.380952	0.380952	0.380952	0.357143	0.309524	0.380952	0.380952	0.380952	0.452381	0.47619	0.571429	0.52381	0.547619	0.547619	0.619048	0.619048	0.47619	0.47619	0.547619	0.547619	0.5	0.571429	0.571429	0.428571	0.595238	0.404762	0.619048	0.428571	0.190476	0.428571	0.571429	0.285714	0.452381	0.238095	0.333333	0.428571	0.547619	0.47619	0.333333	0.380952	0.214286	0.333333	0.380952	0.190476	0.333333	0.333333	0.238095	0.380952
0.238095	0.333333	0.238095	0.238095	0.285714	0.309524	0.309524	0.238095	0.285714	0.333333	0.380952	0.428571	0.380952	0.571429	0.452381	0.428571	0.5	0.5	0.52381	0.52381	0.428571	0.428571	0.357143	0.404762	0.333333	0.571429	0.619048	0.452381	0.52381	0.452381	0.52381	0.380952	0.52381	0.52381	0.285714	0.52381	0.333333	0.404762	0.5	0.333333	0.642857	0.404762	0.47619	0.404762	0.357143	0.428571	0.5	0.5	0.619048	0.404762
0.380952	0.404762	0.380952	0.380952	0.404762	0.404762	0.404762	0.380952	0.380952	0.404762	0.333333	0.547619	0.52381	0.47619	0.452381	0.452381	0.452381	0.452381	0.47619	0.47619	0.47619	0.47619	0.404762	0.333333	0.47619	0.452381	0.452381	0.309524	0.714286	0.238095	0.333333	0.380952	0.47619	0.619048	0.333333	0.619048	0.666667	0.47619	0.452381	0.333333	0.333333	0.404762	0.285714	0.404762	0.380952	0.666667	0.428571	0.428571	0.52381	0.428571
0.428571	0.452381	0.428571	0.428571	0.452381	0.428571	0.428571	0.428571	0.428571	0.452381	0.47619	0.47619	0.52381	0.404762	0.428571	0.428571	0.52381	0.52381	0.47619	0.47619	0.47619	0.47619	0.428571	0.428571	0.47619	0.380952	0.428571	0.380952	0.714286	0.309524	0.333333	0.380952	0.47619	0.619048	0.380952	0.619048	0.666667	0.52381	0.595238	0.452381	0.47619	0.428571	0.5	0.5	0.47619	0.666667	0.571429	0.571429	0.52381	0.428571
0.380952	0.428571	0.380952	0.380952	0.428571	0.380952	0.380952	0.380952	0.380952	0.428571	0.428571	0.380952	0.380952	0.309524	0.452381	0.404762	0.333333	0.333333	0.47619	0.47619	0.52381	0.52381	0.404762	0.5	0.238095	0.309524	0.452381	0.404762	0.238095	0.380952	0.190476	0.142857	0.52381	0.380952	0.333333	0.380952	0.52381	0.404762	0.404762	0.452381	0.380952	0.428571	0.333333	0.404762	0.5	0.428571	0.404762	0.404762	0.142857	0.52381
0.595238	0.595238	0.595238	0.595238	0.595238	0.571429	0.571429	0.595238	0.595238	0.595238	0.595238	0.190476	0.571429	0.238095	0.452381	0.47619	0.428571	0.428571	0.333333	0.333333	0.357143	0.357143	0.52381	0.571429	0.333333	0.285714	0.380952	0.666667	0.428571	0.404762	0.47619	0.666667	0.380952	0.428571	0.52381	0.428571	0.380952	0.47619	0.619048	0.595238	0.571429	0.666667	0.666667	0.642857	0.738095	0.428571	0.5	0.5	0.52381	0.666667
0.357143	0.380952	0.357143	0.357143	0.380952	0.333333	0.285714	0.357143	0.333333	0.380952	0.428571	0.47619	0.380952	0.333333	0.452381	0.428571	0.452381	0.452381	0.619048	0.619048	0.452381	0.452381	0.404762	0.5	0.47619	0.309524	0.380952	0.404762	0.52381	0.428571	0.619048	0.380952	0.47619	0.666667	0.357143	0.52381	0.380952	0.380952	0.428571	0.5	0.404762	0.52381	0.404762	0.404762	0.380952	0.52381	0.380952	0.380952	0.571429	0.452381
0.333333	0.333333	0.333333	0.333333	0.333333	0.333333	0.333333	0.333333	0.333333	0.333333	0.333333	0.333333	0.380952	0.285714	0.52381	0.333333	0.52381	0.52381	0.619048	0.619048	0.428571	0.428571	0.428571	0.428571	0.52381	0.380952	0.380952	0.380952	0.47619	0.52381	0.809524	0.428571	0.380952	0.619048	0.238095	0.52381	0.619048	0.428571	0.380952	0.380952	0.380952	0.380952	0.52381	0.380952	0.333333	0.666667	0.428571	0.428571	0.47619	0.571429
0.571429	0.571429	0.571429	0.571429	0.5	0.571429	0.571429	0.571429	0.642857	0.571429	0.52381	0.404762	0.666667	0.47619	0.5	0.547619	0.428571	0.428571	0.428571	0.428571	0.404762	0.404762	0.47619	0.428571	0.619048	0.5	0.428571	0.5	0.571429	0.428571	0.428571	0.47619	0.52381	0.52381	0.595238	0.52381	0.666667	0.642857	0.619048	0.428571	0.452381	0.619048	0.452381	0.571429	0.595238	0.52381	0.452381	0.452381	0.666667	0.5
0.595238	0.52381	0.595238	0.595238	0.52381	0.595238	0.595238	0.595238	0.595238	0.52381	0.5	0.428571	0.666667	0.52381	0.571429	0.571429	0.428571	0.428571	0.333333	0.333333	0.333333	0.333333	0.47619	0.5	0.619048	0.547619	0.52381	0.571429	0.666667	0.357143	0.380952	0.619048	0.52381	0.571429	0.571429	0.571429	0.47619	0.547619	0.571429	0.5	0.452381	0.5	0.428571	0.595238	0.547619	0.428571	0.547619	0.547619	0.52381	0.428571
0.642857	0.547619	0.642857	0.642857	0.571429	0.642857	0.571429	0.642857	0.619048	0.547619	0.571429	0.309524	0.666667	0.452381	0.52381	0.571429	0.428571	0.428571	0.428571	0.428571	0.380952	0.380952	0.52381	0.547619	0.619048	0.380952	0.380952	0.47619	0.571429	0.357143	0.428571	0.47619	0.52381	0.52381	0.571429	0.52381	0.666667	0.666667	0.666667	0.5	0.428571	0.5	0.452381	0.619048	0.571429	0.52381	0.52381	0.52381	0.666667	0.5
0.380952	0.452381	0.380952	0.380952	0.380952	0.357143	0.380952	0.380952	0.452381	0.452381	0.452381	0.285714	0.333333	0.404762	0.357143	0.285714	0.380952	0.380952	0.52381	0.52381	0.357143	0.357143	0.357143	0.452381	0.47619	0.309524	0.309524	0.428571	0.380952	0.380952	0.380952	0.285714	0.47619	0.52381	0.428571	0.571429	0.619048	0.404762	0.452381	0.571429	0.404762	0.52381	0.333333	0.452381	0.47619	0.571429	0.380952	0.380952	0.238095	0.47619
0.47619	0.47619	0.47619	0.47619	0.47619	0.47619	0.47619	0.47619	0.47619	0.47619	0.47619	0.380952	0.47619	0.571429	0.428571	0.428571	0.238095	0.238095	0.428571	0.428571	0.47619	0.47619	0.52381	0.52381	0.333333	0.428571	0.428571	0.47619	0.428571	0.380952	0.428571	0.333333	0.52381	0.380952	0.47619	0.333333	0.380952	0.380952	0.333333	0.47619	0.47619	0.380952	0.333333	0.428571	0.47619	0.52381	0.52381	0.52381	0.285714	0.47619
0.52381	0.52381	0.52381	0.52381	0.52381	0.52381	0.52381	0.52381	0.52381	0.52381	0.52381	0.238095	0.619048	0.285714	0.428571	0.380952	0.238095	0.238095	0.333333	0.333333	0.333333	0.333333	0.333333	0.333333	0.380952	0.238095	0.238095	0.380952	0.238095	0.285714	0.380952	0.285714	0.619048	0.52381	0.47619	0.52381	0.52381	0.47619	0.47619	0.571429	0.571429	0.52381	0.47619	0.571429	0.714286	0.619048	0.666667	0.666667	0.380952	0.52381
0.571429	0.428571	0.571429	0.571429	0.5	0.5	0.428571	0.571429	0.5	0.428571	0.452381	0.309524	0.47619	0.309524	0.52381	0.452381	0.452381	0.452381	0.380952	0.380952	0.309524	0.309524	0.380952	0.357143	0.428571	0.357143	0.380952	0.333333	0.47619	0.238095	0.52381	0.47619	0.571429	0.52381	0.47619	0.47619	0.52381	0.309524	0.357143	0.404762	0.404762	0.428571	0.261905	0.380952	0.380952	0.47619	0.357143	0.357143	0.285714	0.404762
0.357143	0.380952	0.357143	0.357143	0.380952	0.357143	0.357143	0.357143	0.357143	0.380952	0.404762	0.5	0.380952	0.52381	0.452381	0.47619	0.47619	0.47619	0.52381	0.52381	0.47619	0.47619	0.428571	0.47619	0.47619	0.52381	0.595238	0.404762	0.47619	0.357143	0.380952	0.285714	0.666667	0.428571	0.285714	0.333333	0.428571	0.5	0.52381	0.357143	0.47619	0.428571	0.404762	0.404762	0.333333	0.52381	0.5	0.5	0.52381	0.5
0.452381	0.52381	0.452381	0.452381	0.52381	0.452381	0.380952	0.452381	0.452381	0.52381	0.52381	0.5	0.380952	0.380952	0.404762	0.404762	0.47619	0.47619	0.52381	0.52381	0.52381	0.52381	0.5	0.47619	0.666667	0.333333	0.357143	0.47619	0.52381	0.309524	0.47619	0.428571	0.52381	0.714286	0.404762	0.52381	0.47619	0.5	0.571429	0.5	0.404762	0.5	0.5	0.52381	0.357143	0.52381	0.52381	0.52381	0.571429	0.357143
0.452381	0.380952	0.452381	0.452381	0.404762	0.428571	0.380952	0.452381	0.452381	0.380952	0.380952	0.452381	0.285714	0.47619	0.571429	0.5	0.52381	0.52381	0.428571	0.428571	0.285714	0.285714	0.380952	0.452381	0.333333	0.571429	0.595238	0.404762	0.571429	0.380952	0.333333	0.428571	0.619048	0.380952	0.380952	0.47619	0.571429	0.333333	0.404762	0.428571	0.428571	0.452381	0.357143	0.571429	0.547619	0.52381	0.380952	0.380952	0.52381	0.404762
0.452381	0.47619	0.452381	0.452381	0.404762	0.5	0.52381	0.452381	0.52381	0.47619	0.452381	0.333333	0.52381	0.404762	0.333333	0.380952	0.452381	0.452381	0.333333	0.333333	0.333333	0.333333	0.428571	0.547619	0.47619	0.380952	0.404762	0.428571	0.333333	0.309524	0.380952	0.666667	0.428571	0.47619	0.47619	0.52381	0.52381	0.571429	0.619048	0.642857	0.595238	0.642857	0.5	0.833333	0.642857	0.666667	0.666667	0.666667	0.714286	0.47619
0.52381	0.5	0.52381	0.52381	0.5	0.595238	0.52381	0.52381	0.52381	0.5	0.52381	0.357143	0.52381	0.5	0.5	0.428571	0.404762	0.404762	0.47619	0.47619	0.404762	0.404762	0.452381	0.547619	0.47619	0.428571	0.452381	0.5	0.619048	0.47619	0.47619	0.571429	0.52381	0.52381	0.452381	0.52381	0.52381	0.690476	0.47619	0.619048	0.452381	0.595238	0.404762	0.571429	0.47619	0.428571	0.5	0.5	0.666667	0.52381
0.452381	0.428571	0.452381	0.452381	0.428571	0.52381	0.452381	0.452381	0.452381	0.428571	0.452381	0.357143	0.714286	0.380952	0.428571	0.47619	0.428571	0.428571	0.47619	0.47619	0.47619	0.47619	0.428571	0.52381	0.619048	0.404762	0.428571	0.404762	0.571429	0.380952	0.333333	0.428571	0.47619	0.52381	0.452381	0.52381	0.666667	0.785714	0.571429	0.547619	0.380952	0.619048	0.380952	0.619048	0.47619	0.666667	0.47619	0.47619	0.666667	0.452381
0.595238	0.595238	0.595238	0.595238	0.595238	0.571429	0.547619	0.595238	0.595238	0.595238	0.595238	0.238095	0.52381	0.380952	0.452381	0.547619	0.380952	0.380952	0.238095	0.238095	0.261905	0.261905	0.428571	0.428571	0.380952	0.357143	0.333333	0.642857	0.238095	0.380952	0.380952	0.52381	0.380952	0.333333	0.571429	0.285714	0.333333	0.47619	0.595238	0.428571	0.547619	0.5	0.595238	0.547619	0.642857	0.52381	0.571429	0.571429	0.47619	0.595238
0.380952	0.380952	0.380952	0.380952	0.380952	0.380952	0.380952	0.380952	0.380952	0.380952	0.380952	0.333333	0.52381	0.428571	0.380952	0.285714	0.142857	0.142857	0.380952	0.380952	0.666667	0.666667	0.666667	0.666667	0.380952	0.380952	0.380952	0.380952	0.380952	0.285714	0.238095	0.238095	0.52381	0.333333	0.52381	0.285714	0.333333	0.238095	0.380952	0.428571	0.285714	0.285714	0.142857	0.142857	0.285714	0.238095	0.333333	0.333333	0.190476	0.571429
0.428571	0.428571	0.428571	0.428571	0.428571	0.428571	0.428571	0.428571	0.428571	0.428571	0.428571	0.52381	0.285714	0.428571	0.47619	0.142857	0.285714	0.285714	0.809524	0.809524	0.47619	0.47619	0.571429	0.571429	0.428571	0.428571	0.428571	0.428571	0.47619	0.52381	0.52381	0.428571	0.428571	0.52381	0.238095	0.619048	0.285714	0.238095	0.285714	0.52381	0.380952	0.52381	0.52381	0.380952	0.285714	0.333333	0.285714	0.285714	0.380952	0.47619
0.47619	0.47619	0.47619	0.47619	0.47619	0.47619	0.47619	0.47619	0.47619	0.47619	0.47619	0.428571	0.333333	0.52381	0.52381	0.47619	0.333333	0.333333	0.52381	0.52381	0.47619	0.47619	0.52381	0.52381	0.428571	0.47619	0.47619	0.52381	0.47619	0.52381	0.52381	0.52381	0.714286	0.666667	0.47619	0.47619	0.285714	0.380952	0.333333	0.619048	0.619048	0.47619	0.47619	0.47619	0.47619	0.47619	0.52381	0.52381	0.47619	0.666667
0.380952	0.380952	0.380952	0.380952	0.380952	0.380952	0.380952	0.380952	0.380952	0.380952	0.380952	0.238095	0.380952	0.333333	0.333333	0.285714	0.190476	0.190476	0.380952	0.380952	0.380952	0.380952	0.380952	0.380952	0.380952	0.142857	0.142857	0.333333	0.285714	0.238095	0.238095	0.190476	0.428571	0.380952	0.52381	0.380952	0.47619	0.285714	0.238095	0.571429	0.380952	0.428571	0.285714	0.238095	0.428571	0.380952	0.428571	0.428571	0.0952381	0.380952
0.452381	0.404762	0.452381	0.452381	0.404762	0.452381	0.452381	0.452381	0.452381	0.404762	0.47619	0.52381	0.666667	0.404762	0.452381	0.52381	0.47619	0.47619	0.238095	0.238095	0.285714	0.285714	0.357143	0.309524	0.52381	0.47619	0.452381	0.571429	0.52381	0.404762	0.333333	0.666667	0.428571	0.333333	0.547619	0.333333	0.380952	0.404762	0.595238	0.47619	0.642857	0.47619	0.595238	0.5	0.5	0.380952	0.571429	0.571429	0.571429	0.547619
0.452381	0.404762	0.452381	0.452381	0.404762	0.452381	0.452381	0.452381	0.452381	0.404762	0.47619	0.52381	0.666667	0.404762	0.452381	0.52381	0.47619	0.47619	0.238095	0.238095	0.285714	0.285714	0.357143	0.309524	0.52381	0.47619	0.452381	0.571429	0.52381	0.404762	0.333333	0.666667	0.428571	0.333333	0.547619	0.333333	0.380952	0.404762	0.595238	0.47619	0.642857	0.47619	0.595238	0.5	0.5	0.380952	0.571429	0.571429	0.571429	0.547619
0.380952	0.380952	0.380952	0.380952	0.380952	0.380952	0.380952	0.380952	0.380952	0.380952	0.380952	0.380952	0.571429	0.380952	0.380952	0.238095	0.0952381	0.0952381	0.380952	0.380952	0.714286	0.714286	0.714286	0.714286	0.333333	0.428571	0.428571	0.428571	0.428571	0.238095	0.190476	0.285714	0.47619	0.285714	0.52381	0.238095	0.380952	0.285714	0.428571	0.380952	0.238095	0.285714	0.0952381	0.142857	0.238095	0.285714	0.285714	0.285714	0.238095	0.52381
0.404762	0.452381	0.404762	0.404762	0.452381	0.404762	0.404762	0.404762	0.404762	0.452381	0.47619	0.452381	0.47619	0.404762	0.452381	0.595238	0.642857	0.642857	0.52381	0.52381	0.380952	0.380952	0.380952	0.452381	0.47619	0.380952	0.47619	0.547619	0.428571	0.261905	0.52381	0.714286	0.52381	0.619048	0.380952	0.428571	0.47619	0.380952	0.5	0.5	0.738095	0.52381	0.595238	0.595238	0.547619	0.619048	0.619048	0.619048	0.666667	0.404762
0.404762	0.404762	0.404762	0.404762	0.404762	0.428571	0.404762	0.404762	0.404762	0.404762	0.404762	0.452381	0.47619	0.47619	0.52381	0.5	0.595238	0.595238	0.333333	0.333333	0.404762	0.404762	0.452381	0.47619	0.380952	0.571429	0.642857	0.404762	0.47619	0.47619	0.47619	0.47619	0.666667	0.52381	0.380952	0.380952	0.52381	0.380952	0.404762	0.309524	0.261905	0.357143	0.261905	0.357143	0.428571	0.571429	0.214286	0.214286	0.47619	0.380952
0.52381	0.52381	0.52381	0.52381	0.52381	0.52381	0.52381	0.52381	0.52381	0.52381	0.52381	0.380952	0.428571	0.428571	0.52381	0.380952	0.380952	0.380952	0.47619	0.47619	0.47619	0.47619	0.619048	0.619048	0.52381	0.333333	0.333333	0.666667	0.47619	0.380952	0.52381	0.52381	0.571429	0.52381	0.619048	0.47619	0.52381	0.47619	0.47619	0.47619	0.428571	0.47619	0.380952	0.428571	0.428571	0.380952	0.52381	0.52381	0.380952	0.666667
0.333333	0.333333	0.333333	0.333333	0.333333	0.333333	0.333333	0.333333	0.333333	0.333333	0.333333	0.333333	0.285714	0.380952	0.428571	0.285714	0.357143	0.357143	0.619048	0.619048	0.452381	0.452381	0.428571	0.5	0.380952	0.404762	0.452381	0.452381	0.52381	0.547619	0.52381	0.428571	0.333333	0.380952	0.357143	0.47619	0.190476	0.285714	0.380952	0.595238	0.380952	0.404762	0.404762	0.47619	0.357143	0.238095	0.333333	0.333333	0.380952	0.642857
0.452381	0.452381	0.452381	0.452381	0.452381	0.428571	0.404762	0.452381	0.452381	0.452381	0.452381	0.404762	0.380952	0.380952	0.547619	0.571429	0.47619	0.47619	0.52381	0.52381	0.428571	0.428571	0.5	0.5	0.333333	0.452381	0.428571	0.5	0.47619	0.357143	0.666667	0.380952	0.666667	0.714286	0.380952	0.52381	0.47619	0.333333	0.452381	0.428571	0.5	0.5	0.595238	0.452381	0.547619	0.666667	0.428571	0.428571	0.52381	0.52381
0.357143	0.5	0.357143	0.357143	0.428571	0.428571	0.5	0.357143	0.428571	0.5	0.428571	0.333333	0.333333	0.333333	0.47619	0.309524	0.309524	0.309524	0.666667	0.666667	0.47619	0.47619	0.547619	0.52381	0.380952	0.309524	0.333333	0.52381	0.47619	0.452381	0.714286	0.666667	0.47619	0.47619	0.380952	0.47619	0.333333	0.52381	0.380952	0.357143	0.357143	0.428571	0.52381	0.333333	0.380952	0.47619	0.357143	0.357143	0.47619	0.52381
0.404762	0.380952	0.404762	0.404762	0.380952	0.404762	0.357143	0.404762	0.404762	0.380952	0.380952	0.619048	0.380952	0.428571	0.5	0.47619	0.642857	0.642857	0.428571	0.428571	0.5	0.5	0.428571	0.404762	0.380952	0.428571	0.52381	0.428571	0.619048	0.285714	0.333333	0.52381	0.52381	0.380952	0.380952	0.380952	0.47619	0.261905	0.428571	0.285714	0.380952	0.333333	0.404762	0.285714	0.285714	0.47619	0.285714	0.285714	0.333333	0.309524
0.428571	0.428571	0.428571	0.428571	0.428571	0.428571	0.428571	0.428571	0.428571	0.428571	0.428571	0.428571	0.333333	0.52381	0.380952	0.52381	0.428571	0.428571	0.333333	0.333333	0.285714	0.285714	0.285714	0.285714	0.428571	0.47619	0.47619	0.428571	0.333333	0.238095	0.333333	0.285714	0.714286	0.52381	0.380952	0.333333	0.428571	0.238095	0.333333	0.428571	0.571429	0.285714	0.285714	0.285714	0.571429	0.47619	0.380952	0.380952	0.333333	0.380952
0.571429	0.5	0.571429	0.571429	0.5	0.571429	0.571429	0.571429	0.571429	0.5	0.404762	0.452381	0.47619	0.428571	0.595238	0.547619	0.357143	0.357143	0.571429	0.571429	0.380952	0.380952	0.47619	0.357143	0.52381	0.5	0.428571	0.5	0.47619	0.5	0.666667	0.380952	0.47619	0.47619	0.571429	0.47619	0.52381	0.309524	0.404762	0.452381	0.357143	0.452381	0.404762	0.357143	0.404762	0.47619	0.380952	0.380952	0.333333	0.619048
0.47619	0.571429	0.47619	0.47619	0.5	0.52381	0.547619	0.47619	0.547619	0.571429	0.547619	0.380952	0.333333	0.5	0.52381	0.47619	0.452381	0.452381	0.47619	0.47619	0.452381	0.452381	0.571429	0.595238	0.47619	0.333333	0.333333	0.642857	0.619048	0.5	0.52381	0.666667	0.52381	0.52381	0.52381	0.52381	0.52381	0.571429	0.452381	0.571429	0.47619	0.47619	0.452381	0.47619	0.452381	0.380952	0.404762	0.404762	0.47619	0.595238
0.714286	0.714286	0.714286	0.714286	0.714286	0.714286	0.714286	0.714286	0.714286	0.714286	0.714286	0.333333	0.47619	0.380952	0.380952	0.380952	0.190476	0.190476	0.47619	0.47619	0.47619	0.47619	0.619048	0.619048	0.52381	0.380952	0.380952	0.666667	0.47619	0.428571	0.333333	0.52381	0.571429	0.52381	0.52381	0.52381	0.47619	0.619048	0.428571	0.52381	0.428571	0.47619	0.380952	0.571429	0.571429	0.380952	0.571429	0.571429	0.52381	0.52381
0.285714	0.380952	0.285714	0.285714	0.309524	0.333333	0.357143	0.285714	0.357143	0.380952	0.333333	0.404762	0.238095	0.452381	0.428571	0.404762	0.357143	0.357143	0.52381	0.52381	0.5	0.5	0.452381	0.452381	0.380952	0.380952	0.357143	0.380952	0.428571	0.47619	0.52381	0.142857	0.380952	0.666667	0.404762	0.52381	0.380952	0.452381	0.309524	0.404762	0.452381	0.404762	0.452381	0.285714	0.309524	0.238095	0.404762	0.404762	0.285714	0.357143
0.285714	0.309524	0.285714	0.285714	0.309524	0.285714	0.285714	0.285714	0.285714	0.309524	0.333333	0.357143	0.238095	0.404762	0.357143	0.404762	0.357143	0.357143	0.380952	0.380952	0.404762	0.404762	0.309524	0.309524	0.380952	0.309524	0.357143	0.452381	0.285714	0.404762	0.380952	0.142857	0.380952	0.52381	0.357143	0.380952	0.380952	0.380952	0.309524	0.357143	0.452381	0.333333	0.452381	0.285714	0.380952	0.238095	0.47619	0.47619	0.238095	0.333333
0.285714	0.285714	0.285714	0.285714	0.285714	0.285714	0.309524	0.285714	0.285714	0.285714	0.285714	0.571429	0.380952	0.5	0.5	0.571429	0.47619	0.47619	0.380952	0.380952	0.571429	0.571429	0.428571	0.404762	0.52381	0.47619	0.452381	0.357143	0.380952	0.333333	0.380952	0.285714	0.380952	0.52381	0.357143	0.380952	0.47619	0.404762	0.380952	0.357143	0.333333	0.333333	0.285714	0.309524	0.238095	0.285714	0.428571	0.428571	0.333333	0.238095
0.285714	0.285714	0.285714	0.285714	0.285714	0.285714	0.309524	0.285714	0.285714	0.285714	0.285714	0.5	0.238095	0.5	0.452381	0.5	0.404762	0.404762	0.380952	0.380952	0.5	0.5	0.357143	0.333333	0.380952	0.404762	0.380952	0.357143	0.285714	0.333333	0.380952	0.142857	0.380952	0.52381	0.357143	0.380952	0.380952	0.404762	0.309524	0.357143	0.333333	0.333333	0.285714	0.309524	0.238095	0.238095	0.428571	0.428571	0.238095	0.238095
0.52381	0.595238	0.52381	0.52381	0.52381	0.5	0.52381	0.52381	0.595238	0.595238	0.404762	0.452381	0.380952	0.380952	0.47619	0.428571	0.380952	0.380952	0.428571	0.428571	0.428571	0.428571	0.47619	0.428571	0.380952	0.404762	0.309524	0.47619	0.380952	0.380952	0.142857	0.285714	0.47619	0.238095	0.690476	0.285714	0.52381	0.261905	0.333333	0.309524	0.309524	0.380952	0.285714	0.238095	0.452381	0.380952	0.238095	0.238095	0.142857	0.428571
0.52381	0.595238	0.52381	0.52381	0.52381	0.5	0.52381	0.52381	0.595238	0.595238	0.47619	0.452381	0.380952	0.452381	0.47619	0.428571	0.452381	0.452381	0.428571	0.428571	0.428571	0.428571	0.547619	0.47619	0.380952	0.357143	0.309524	0.428571	0.380952	0.380952	0.142857	0.285714	0.47619	0.238095	0.690476	0.285714	0.52381	0.333333	0.404762	0.309524	0.380952	0.380952	0.333333	0.238095	0.428571	0.380952	0.309524	0.309524	0.142857	0.357143
0.404762	0.404762	0.404762	0.404762	0.404762	0.428571	0.428571	0.404762	0.428571	0.404762	0.357143	0.428571	0.380952	0.47619	0.571429	0.47619	0.380952	0.380952	0.52381	0.52381	0.452381	0.452381	0.428571	0.47619	0.380952	0.357143	0.333333	0.5	0.47619	0.428571	0.238095	0.333333	0.380952	0.333333	0.47619	0.380952	0.428571	0.309524	0.333333	0.452381	0.428571	0.52381	0.309524	0.357143	0.47619	0.333333	0.261905	0.261905	0.0952381	0.52381
0.547619	0.47619	0.547619	0.547619	0.47619	0.619048	0.547619	0.547619	0.547619	0.47619	0.47619	0.452381	0.47619	0.309524	0.595238	0.452381	0.47619	0.47619	0.47619	0.47619	0.52381	0.52381	0.571429	0.5	0.47619	0.357143	0.380952	0.5	0.809524	0.357143	0.333333	0.52381	0.333333	0.47619	0.595238	0.47619	0.428571	0.357143	0.380952	0.452381	0.357143	0.52381	0.380952	0.357143	0.47619	0.47619	0.238095	0.238095	0.285714	0.452381
0.595238	0.52381	0.595238	0.595238	0.52381	0.666667	0.595238	0.595238	0.595238	0.52381	0.52381	0.452381	0.666667	0.309524	0.52381	0.5	0.5	0.5	0.380952	0.380952	0.428571	0.428571	0.5	0.428571	0.666667	0.357143	0.380952	0.404762	0.619048	0.357143	0.380952	0.47619	0.428571	0.380952	0.666667	0.333333	0.571429	0.428571	0.47619	0.380952	0.261905	0.452381	0.285714	0.309524	0.47619	0.428571	0.333333	0.333333	0.333333	0.428571
0.666667	0.595238	0.666667	0.666667	0.595238	0.738095	0.666667	0.666667	0.666667	0.595238	0.595238	0.357143	0.52381	0.357143	0.52381	0.52381	0.428571	0.428571	0.285714	0.285714	0.357143	0.357143	0.452381	0.380952	0.52381	0.333333	0.357143	0.547619	0.380952	0.333333	0.380952	0.47619	0.47619	0.428571	0.761905	0.380952	0.571429	0.428571	0.380952	0.404762	0.404762	0.452381	0.357143	0.380952	0.595238	0.428571	0.404762	0.404762	0.380952	0.452381
0.595238	0.547619	0.595238	0.595238	0.547619	0.666667	0.595238	0.595238	0.595238	0.547619	0.52381	0.404762	0.52381	0.428571	0.595238	0.595238	0.428571	0.428571	0.285714	0.285714	0.357143	0.357143	0.380952	0.380952	0.52381	0.404762	0.357143	0.47619	0.380952	0.261905	0.380952	0.47619	0.47619	0.428571	0.690476	0.380952	0.571429	0.428571	0.452381	0.404762	0.428571	0.452381	0.333333	0.404762	0.52381	0.428571	0.47619	0.47619	0.380952	0.380952
0.761905	0.690476	0.761905	0.761905	0.761905	0.761905	0.690476	0.761905	0.761905	0.690476	0.761905	0.309524	0.52381	0.309524	0.52381	0.52381	0.452381	0.452381	0.333333	0.333333	0.309524	0.309524	0.52381	0.52381	0.52381	0.357143	0.428571	0.595238	0.52381	0.380952	0.333333	0.619048	0.52381	0.285714	0.690476	0.285714	0.47619	0.5	0.571429	0.52381	0.452381	0.619048	0.52381	0.595238	0.690476	0.47619	0.47619	0.47619	0.52381	0.547619
0.309524	0.380952	0.309524	0.309524	0.380952	0.309524	0.309524	0.309524	0.309524	0.380952	0.357143	0.47619	0.238095	0.428571	0.47619	0.452381	0.428571	0.428571	0.52381	0.52381	0.571429	0.571429	0.452381	0.52381	0.380952	0.357143	0.52381	0.357143	0.380952	0.5	0.52381	0.238095	0.52381	0.619048	0.309524	0.666667	0.47619	0.380952	0.357143	0.547619	0.428571	0.404762	0.47619	0.428571	0.452381	0.52381	0.428571	0.428571	0.47619	0.5
0.380952	0.380952	0.380952	0.380952	0.380952	0.380952	0.380952	0.380952	0.380952	0.380952	0.380952	0.619048	0.47619	0.333333	0.333333	0.619048	0.47619	0.47619	0.52381	0.52381	0.428571	0.428571	0.333333	0.333333	0.52381	0.428571	0.428571	0.428571	0.380952	0.333333	0.52381	0.571429	0.52381	0.666667	0.52381	0.47619	0.380952	0.333333	0.47619	0.619048	0.619048	0.47619	0.52381	0.52381	0.47619	0.47619	0.52381	0.52381	0.666667	0.52381
0.380952	0.380952	0.380952	0.380952	0.380952	0.380952	0.380952	0.380952	0.380952	0.380952	0.380952	0.619048	0.47619	0.333333	0.333333	0.619048	0.47619	0.47619	0.52381	0.52381	0.428571	0.428571	0.333333	0.333333	0.52381	0.428571	0.428571	0.428571	0.380952	0.333333	0.52381	0.571429	0.52381	0.666667	0.52381	0.47619	0.380952	0.333333	0.47619	0.619048	0.619048	0.47619	0.52381	0.52381	0.47619	0.47619	0.52381	0.52381	0.666667	0.52381
0.380952	0.380952	0.380952	0.380952	0.380952	0.380952	0.380952	0.380952	0.380952	0.380952	0.380952	0.619048	0.47619	0.333333	0.333333	0.619048	0.47619	0.47619	0.52381	0.52381	0.428571	0.428571	0.333333	0.333333	0.52381	0.428571	0.428571	0.428571	0.380952	0.333333	0.52381	0.571429	0.52381	0.666667	0.52381	0.47619	0.380952	0.333333	0.47619	0.619048	0.619048	0.47619	0.52381	0.52381	0.47619	0.47619	0.52381	0.52381	0.666667	0.52381
0.380952	0.380952	0.380952	0.380952	0.380952	0.380952	0.380952	0.380952	0.380952	0.380952	0.380952	0.619048	0.47619	0.333333	0.333333	0.619048	0.47619	0.47619	0.52381	0.52381	0.428571	0.428571	0.333333	0.333333	0.52381	0.428571	0.428571	0.428571	0.380952	0.333333	0.52381	0.571429	0.52381	0.666667	0.52381	0.47619	0.380952	0.333333	0.47619	0.619048	0.619048	0.47619	0.52381	0.52381	0.47619	0.47619	0.52381	0.52381	0.666667	0.52381
0.380952	0.380952	0.380952	0.380952	0.380952	0.380952	0.380952	0.380952	0.380952	0.380952	0.380952	0.619048	0.47619	0.333333	0.333333	0.619048	0.47619	0.47619	0.52381	0.52381	0.428571	0.428571	0.333333	0.333333	0.52381	0.428571	0.428571	0.428571	0.380952	0.333333	0.52381	0.571429	0.52381	0.666667	0.52381	0.47619	0.380952	0.333333	0.47619	0.619048	0.619048	0.47619	0.52381	0.52381	0.47619	0.47619	0.52381	0.52381	0.666667	0.52381
0.380952	0.380952	0.380952	0.380952	0.380952	0.380952	0.380952	0.380952	0.380952	0.380952	0.380952	0.619048	0.47619	0.333333	0.333333	0.619048	0.47619	0.47619	0.52381	0.52381	0.428571	0.428571	0.333333	0.333333	0.52381	0.428571	0.428571	0.428571	0.380952	0.333333	0.52381	0.571429	0.52381	0.666667	0.52381	0.47619	0.380952	0.333333	0.47619	0.619048	0.619048	0.47619	0.52381	0.52381	0.47619	0.47619	0.52381	0.52381	0.666667	0.52381
0.428571	0.428571	0.428571	0.428571	0.428571	0.428571	0.428571	0.428571	0.428571	0.428571	0.428571	0.47619	0.428571	0.333333	0.238095	0.52381	0.47619	0.47619	0.52381	0.52381	0.428571	0.428571	0.380952	0.380952	0.47619	0.428571	0.428571	0.52381	0.285714	0.190476	0.52381	0.666667	0.47619	0.666667	0.47619	0.47619	0.333333	0.47619	0.47619	0.619048	0.619048	0.619048	0.666667	0.666667	0.619048	0.47619	0.571429	0.571429	0.666667	0.428571
0.380952	0.380952	0.380952	0.380952	0.380952	0.380952	0.380952	0.380952	0.380952	0.380952	0.380952	0.619048	0.47619	0.333333	0.333333	0.619048	0.47619	0.47619	0.52381	0.52381	0.428571	0.428571	0.333333	0.333333	0.52381	0.428571	0.428571	0.428571	0.380952	0.333333	0.52381	0.571429	0.52381	0.666667	0.52381	0.47619	0.380952	0.333333	0.47619	0.619048	0.619048	0.47619	0.52381	0.52381	0.47619	0.47619	0.52381	0.52381	0.666667	0.52381
0.380952	0.380952	0.380952	0.380952	0.380952	0.380952	0.380952	0.380952	0.380952	0.380952	0.380952	0.619048	0.47619	0.333333	0.333333	0.619048	0.47619	0.47619	0.52381	0.52381	0.428571	0.428571	0.333333	0.333333	0.52381	0.428571	0.428571	0.428571	0.380952	0.333333	0.52381	0.571429	0.52381	0.666667	0.52381	0.47619	0.380952	0.333333	0.47619	0.619048	0.619048	0.47619	0.52381	0.52381	0.47619	0.47619	0.52381	0.52381	0.666667	0.52381
0.571429	0.642857	0.571429	0.571429	0.642857	0.547619	0.547619	0.571429	0.571429	0.642857	0.547619	0.380952	0.52381	0.333333	0.595238	0.595238	0.333333	0.333333	0.571429	0.571429	0.404762	0.404762	0.5	0.404762	0.52381	0.309524	0.333333	0.571429	0.428571	0.404762	0.571429	0.47619	0.47619	0.52381	0.52381	0.52381	0.47619	0.452381	0.47619	0.452381	0.5	0.452381	0.547619	0.380952	0.571429	0.380952	0.428571	0.428571	0.428571	0.619048
0.52381	0.595238	0.52381	0.52381	0.595238	0.5	0.452381	0.52381	0.52381	0.595238	0.5	0.404762	0.52381	0.380952	0.595238	0.595238	0.47619	0.47619	0.428571	0.428571	0.404762	0.404762	0.571429	0.428571	0.380952	0.333333	0.357143	0.52381	0.47619	0.309524	0.571429	0.47619	0.380952	0.47619	0.5	0.428571	0.52381	0.380952	0.547619	0.428571	0.452381	0.357143	0.47619	0.380952	0.452381	0.52381	0.452381	0.452381	0.47619	0.571429
0.714286	0.642857	0.714286	0.714286	0.642857	0.642857	0.642857	0.714286	0.714286	0.642857	0.547619	0.380952	0.666667	0.452381	0.404762	0.47619	0.404762	0.404762	0.380952	0.380952	0.333333	0.333333	0.52381	0.380952	0.666667	0.452381	0.357143	0.428571	0.47619	0.357143	0.380952	0.47619	0.47619	0.47619	0.714286	0.52381	0.47619	0.52381	0.619048	0.380952	0.357143	0.52381	0.452381	0.452381	0.428571	0.47619	0.380952	0.380952	0.47619	0.357143
0.5	0.428571	0.5	0.5	0.428571	0.5	0.5	0.5	0.5	0.428571	0.404762	0.452381	0.619048	0.452381	0.666667	0.619048	0.47619	0.47619	0.380952	0.380952	0.47619	0.47619	0.595238	0.547619	0.380952	0.619048	0.619048	0.47619	0.47619	0.285714	0.380952	0.571429	0.52381	0.285714	0.47619	0.238095	0.47619	0.357143	0.571429	0.357143	0.357143	0.452381	0.357143	0.380952	0.452381	0.52381	0.357143	0.357143	0.380952	0.595238
0.5	0.5	0.5	0.5	0.5	0.5	0.5	0.5	0.5	0.5	0.547619	0.380952	0.47619	0.52381	0.547619	0.52381	0.595238	0.595238	0.52381	0.52381	0.452381	0.452381	0.428571	0.571429	0.619048	0.357143	0.52381	0.47619	0.428571	0.428571	0.47619	0.333333	0.47619	0.52381	0.47619	0.52381	0.666667	0.571429	0.547619	0.571429	0.452381	0.52381	0.357143	0.595238	0.5	0.52381	0.619048	0.619048	0.380952	0.5
0.428571	0.428571	0.428571	0.428571	0.428571	0.428571	0.428571	0.428571	0.428571	0.428571	0.428571	0.380952	0.238095	0.52381	0.333333	0.333333	0.47619	0.47619	0.47619	0.47619	0.333333	0.333333	0.238095	0.238095	0.333333	0.52381	0.52381	0.285714	0.285714	0.428571	0.333333	0.285714	0.52381	0.52381	0.238095	0.666667	0.666667	0.333333	0.238095	0.285714	0.428571	0.285714	0.285714	0.380952	0.571429	0.666667	0.428571	0.428571	0.52381	0.238095
0.52381	0.52381	0.52381	0.52381	0.52381	0.52381	0.52381	0.52381	0.52381	0.52381	0.52381	0.47619	0.666667	0.428571	0.571429	0.380952	0.380952	0.380952	0.428571	0.428571	0.619048	0.619048	0.619048	0.619048	0.619048	0.52381	0.52381	0.428571	0.714286	0.380952	0.285714	0.428571	0.52381	0.47619	0.52381	0.52381	0.619048	0.571429	0.52381	0.333333	0.238095	0.380952	0.190476	0.333333	0.380952	0.47619	0.380952	0.380952	0.52381	0.47619
0.285714	0.285714	0.285714	0.285714	0.285714	0.285714	0.285714	0.285714	0.285714	0.285714	0.285714	0.52381	0.428571	0.47619	0.52381	0.47619	0.666667	0.666667	0.333333	0.333333	0.285714	0.285714	0.285714	0.285714	0.52381	0.571429	0.571429	0.380952	0.47619	0.52381	0.619048	0.52381	0.333333	0.380952	0.238095	0.47619	0.619048	0.285714	0.428571	0.238095	0.333333	0.238095	0.333333	0.238095	0.238095	0.52381	0.285714	0.285714	0.52381	0.333333
0.666667	0.666667	0.666667	0.666667	0.666667	0.666667	0.666667	0.666667	0.666667	0.666667	0.666667	0.190476	0.428571	0.333333	0.333333	0.380952	0.0952381	0.0952381	0.333333	0.333333	0.285714	0.285714	0.380952	0.380952	0.52381	0.142857	0.142857	0.52381	0.333333	0.380952	0.285714	0.380952	0.428571	0.47619	0.809524	0.47619	0.333333	0.52381	0.52381	0.857143	0.666667	0.714286	0.571429	0.52381	0.666667	0.47619	0.666667	0.666667	0.285714	0.666667
0.47619	0.47619	0.47619	0.47619	0.47619	0.47619	0.47619	0.47619	0.47619	0.47619	0.47619	0.52381	0.47619	0.714286	0.52381	0.47619	0.428571	0.428571	0.52381	0.52381	0.380952	0.380952	0.52381	0.52381	0.52381	0.619048	0.619048	0.52381	0.52381	0.333333	0.380952	0.380952	0.809524	0.47619	0.52381	0.380952	0.380952	0.380952	0.47619	0.47619	0.47619	0.333333	0.190476	0.190476	0.47619	0.333333	0.380952	0.380952	0.333333	0.47619
0.452381	0.52381	0.452381	0.452381	0.452381	0.452381	0.452381	0.452381	0.52381	0.52381	0.5	0.357143	0.47619	0.333333	0.52381	0.428571	0.357143	0.357143	0.52381	0.52381	0.5	0.5	0.547619	0.547619	0.52381	0.261905	0.309524	0.5	0.52381	0.547619	0.380952	0.52381	0.428571	0.47619	0.571429	0.47619	0.238095	0.404762	0.547619	0.690476	0.428571	0.642857	0.47619	0.428571	0.47619	0.190476	0.404762	0.404762	0.333333	0.571429
0.452381	0.452381	0.452381	0.452381	0.5	0.428571	0.428571	0.452381	0.452381	0.452381	0.52381	0.5	0.619048	0.333333	0.5	0.428571	0.47619	0.47619	0.666667	0.666667	0.452381	0.452381	0.52381	0.5	0.666667	0.404762	0.452381	0.452381	0.619048	0.452381	0.52381	0.52381	0.333333	0.47619	0.47619	0.47619	0.380952	0.357143	0.452381	0.380952	0.52381	0.47619	0.547619	0.380952	0.309524	0.333333	0.404762	0.404762	0.47619	0.380952
0.452381	0.547619	0.452381	0.452381	0.47619	0.52381	0.595238	0.452381	0.52381	0.547619	0.547619	0.309524	0.52381	0.380952	0.357143	0.428571	0.380952	0.380952	0.190476	0.190476	0.261905	0.261905	0.404762	0.47619	0.333333	0.309524	0.285714	0.52381	0.428571	0.309524	0.333333	0.666667	0.47619	0.333333	0.452381	0.380952	0.47619	0.571429	0.571429	0.452381	0.690476	0.571429	0.547619	0.595238	0.595238	0.619048	0.666667	0.666667	0.571429	0.404762
0.619048	0.619048	0.619048	0.619048	0.619048	0.619048	0.619048	0.619048	0.619048	0.619048	0.619048	0.428571	0.52381	0.428571	0.428571	0.52381	0.380952	0.380952	0.428571	0.428571	0.285714	0.285714	0.285714	0.285714	0.666667	0.238095	0.238095	0.619048	0.52381	0.380952	0.333333	0.619048	0.333333	0.428571	0.809524	0.428571	0.571429	0.52381	0.52381	0.47619	0.619048	0.428571	0.47619	0.52381	0.619048	0.380952	0.52381	0.52381	0.571429	0.47619
0.571429	0.571429	0.571429	0.571429	0.571429	0.571429	0.571429	0.571429	0.571429	0.571429	0.571429	0.238095	0.380952	0.380952	0.190476	0.380952	0.428571	0.428571	0.333333	0.333333	0.285714	0.285714	0.333333	0.333333	0.571429	0.380952	0.380952	0.47619	0.333333	0.380952	0.52381	0.47619	0.428571	0.52381	0.428571	0.47619	0.380952	0.666667	0.52381	0.47619	0.428571	0.52381	0.52381	0.809524	0.52381	0.52381	0.666667	0.666667	0.666667	0.47619
0.47619	0.47619	0.47619	0.47619	0.47619	0.47619	0.47619	0.47619	0.47619	0.47619	0.47619	0.380952	0.380952	0.380952	0.380952	0.285714	0.0952381	0.0952381	0.52381	0.52381	0.47619	0.47619	0.571429	0.571429	0.428571	0.285714	0.285714	0.47619	0.333333	0.285714	0.238095	0.333333	0.619048	0.52381	0.52381	0.47619	0.380952	0.380952	0.428571	0.619048	0.47619	0.52381	0.380952	0.380952	0.47619	0.333333	0.52381	0.52381	0.190476	0.52381
0.404762	0.5	0.404762	0.404762	0.428571	0.452381	0.5	0.404762	0.47619	0.5	0.404762	0.5	0.428571	0.547619	0.619048	0.595238	0.428571	0.428571	0.52381	0.52381	0.357143	0.357143	0.404762	0.333333	0.333333	0.452381	0.380952	0.428571	0.47619	0.357143	0.571429	0.52381	0.380952	0.380952	0.452381	0.428571	0.52381	0.452381	0.380952	0.333333	0.452381	0.309524	0.380952	0.333333	0.357143	0.380952	0.357143	0.357143	0.428571	0.52381
0.571429	0.5	0.571429	0.571429	0.5	0.547619	0.547619	0.571429	0.571429	0.5	0.404762	0.333333	0.666667	0.309524	0.690476	0.666667	0.428571	0.428571	0.428571	0.428571	0.333333	0.333333	0.428571	0.333333	0.333333	0.452381	0.452381	0.571429	0.52381	0.309524	0.571429	0.619048	0.380952	0.380952	0.571429	0.380952	0.52381	0.333333	0.47619	0.357143	0.428571	0.428571	0.47619	0.404762	0.5	0.52381	0.309524	0.309524	0.47619	0.547619
0.571429	0.642857	0.571429	0.571429	0.642857	0.547619	0.547619	0.571429	0.571429	0.642857	0.547619	0.428571	0.380952	0.404762	0.666667	0.52381	0.309524	0.309524	0.666667	0.666667	0.452381	0.452381	0.571429	0.47619	0.52381	0.380952	0.404762	0.595238	0.571429	0.404762	0.571429	0.52381	0.619048	0.52381	0.52381	0.52381	0.428571	0.380952	0.452381	0.452381	0.452381	0.452381	0.5	0.333333	0.5	0.380952	0.428571	0.428571	0.333333	0.619048
0.47619	0.47619	0.47619	0.47619	0.47619	0.47619	0.47619	0.47619	0.47619	0.47619	0.428571	0.214286	0.47619	0.333333	0.5	0.5	0.380952	0.380952	0.428571	0.428571	0.285714	0.285714	0.428571	0.5	0.47619	0.285714	0.333333	0.619048	0.47619	0.595238	0.714286	0.47619	0.380952	0.47619	0.47619	0.52381	0.52381	0.404762	0.428571	0.642857	0.52381	0.52381	0.52381	0.595238	0.642857	0.52381	0.452381	0.452381	0.47619	0.738095
0.380952	0.380952	0.380952	0.380952	0.380952	0.380952	0.380952	0.380952	0.380952	0.380952	0.380952	0.52381	0.380952	0.333333	0.333333	0.238095	0.285714	0.285714	0.47619	0.47619	0.619048	0.619048	0.428571	0.428571	0.571429	0.380952	0.380952	0.285714	0.333333	0.380952	0.333333	0.142857	0.428571	0.52381	0.333333	0.619048	0.47619	0.380952	0.238095	0.47619	0.333333	0.380952	0.238095	0.428571	0.428571	0.380952	0.380952	0.380952	0.380952	0.285714
0.380952	0.380952	0.380952	0.380952	0.380952	0.380952	0.380952	0.380952	0.380952	0.380952	0.380952	0.619048	0.47619	0.333333	0.333333	0.619048	0.47619	0.47619	0.52381	0.52381	0.428571	0.428571	0.333333	0.333333	0.52381	0.428571	0.428571	0.428571	0.380952	0.333333	0.52381	0.571429	0.52381	0.666667	0.52381	0.47619	0.380952	0.333333	0.47619	0.619048	0.619048	0.47619	0.52381	0.52381	0.47619	0.47619	0.52381	0.52381	0.666667	0.52381
0.452381	0.571429	0.452381	0.452381	0.5	0.52381	0.595238	0.452381	0.52381	0.571429	0.52381	0.333333	0.380952	0.357143	0.357143	0.285714	0.357143	0.357143	0.428571	0.428571	0.452381	0.452381	0.5	0.547619	0.428571	0.285714	0.285714	0.595238	0.380952	0.47619	0.380952	0.666667	0.333333	0.428571	0.47619	0.428571	0.285714	0.619048	0.5	0.52381	0.428571	0.595238	0.52381	0.5	0.452381	0.380952	0.571429	0.571429	0.333333	0.595238
0.452381	0.428571	0.452381	0.452381	0.380952	0.52381	0.52381	0.452381	0.5	0.428571	0.333333	0.452381	0.380952	0.547619	0.5	0.404762	0.404762	0.404762	0.52381	0.52381	0.452381	0.452381	0.428571	0.428571	0.809524	0.52381	0.380952	0.428571	0.666667	0.357143	0.52381	0.52381	0.52381	0.666667	0.52381	0.666667	0.428571	0.47619	0.404762	0.47619	0.333333	0.428571	0.309524	0.47619	0.309524	0.380952	0.404762	0.404762	0.333333	0.333333
0.404762	0.428571	0.404762	0.404762	0.452381	0.404762	0.404762	0.404762	0.357143	0.428571	0.52381	0.47619	0.333333	0.261905	0.47619	0.357143	0.357143	0.357143	0.619048	0.619048	0.452381	0.452381	0.452381	0.380952	0.47619	0.261905	0.309524	0.452381	0.619048	0.571429	0.47619	0.380952	0.52381	0.666667	0.428571	0.666667	0.380952	0.380952	0.357143	0.428571	0.357143	0.380952	0.428571	0.309524	0.380952	0.380952	0.309524	0.309524	0.333333	0.428571
0.619048	0.619048	0.619048	0.619048	0.619048	0.619048	0.619048	0.619048	0.619048	0.619048	0.619048	0.571429	0.52381	0.380952	0.428571	0.47619	0.238095	0.238095	0.571429	0.571429	0.571429	0.571429	0.52381	0.52381	0.619048	0.380952	0.380952	0.619048	0.47619	0.190476	0.380952	0.619048	0.47619	0.52381	0.619048	0.333333	0.285714	0.619048	0.666667	0.52381	0.47619	0.52381	0.380952	0.380952	0.47619	0.333333	0.380952	0.380952	0.47619	0.47619
0.238095	0.238095	0.238095	0.238095	0.238095	0.238095	0.238095	0.238095	0.238095	0.238095	0.238095	0.285714	0.142857	0.666667	0.190476	0.380952	0.285714	0.285714	0.52381	0.52381	0.333333	0.333333	0.238095	0.238095	0.52381	0.47619	0.47619	0.428571	0.285714	0.52381	0.666667	0.285714	0.380952	0.47619	0.285714	0.47619	0.285714	0.285714	0.142857	0.238095	0.238095	0.238095	0.380952	0.285714	0.238095	0.190476	0.238095	0.238095	0.52381	0.238095
0.333333	0.333333	0.333333	0.333333	0.333333	0.333333	0.333333	0.333333	0.333333	0.333333	0.333333	0.52381	0.428571	0.52381	0.52381	0.47619	0.52381	0.52381	0.52381	0.52381	0.52381	0.52381	0.52381	0.52381	0.52381	0.47619	0.47619	0.571429	0.809524	0.47619	0.380952	0.428571	0.619048	0.47619	0.47619	0.333333	0.47619	0.238095	0.333333	0.285714	0.238095	0.238095	0.142857	0.142857	0.238095	0.285714	0.190476	0.190476	0.238095	0.380952
0.238095	0.238095	0.238095	0.238095	0.238095	0.238095	0.238095	0.238095	0.238095	0.238095	0.238095	0.52381	0.333333	0.52381	0.52381	0.380952	0.714286	0.714286	0.47619	0.47619	0.380952	0.380952	0.285714	0.285714	0.52381	0.52381	0.52381	0.333333	0.619048	0.666667	0.619048	0.47619	0.380952	0.52381	0.285714	0.52381	0.571429	0.238095	0.333333	0.238095	0.333333	0.238095	0.380952	0.238095	0.190476	0.47619	0.238095	0.238095	0.52381	0.380952
0.714286	0.714286	0.714286	0.714286	0.714286	0.714286	0.714286	0.714286	0.714286	0.714286	0.714286	0.333333	0.47619	0.380952	0.380952	0.52381	0.0952381	0.0952381	0.47619	0.47619	0.47619	0.47619	0.380952	0.380952	0.52381	0.238095	0.238095	0.619048	0.333333	0.285714	0.380952	0.52381	0.52381	0.52381	0.52381	0.380952	0.333333	0.619048	0.47619	0.52381	0.52381	0.52381	0.47619	0.52381	0.666667	0.333333	0.714286	0.714286	0.52381	0.571429
0.714286	0.714286	0.714286	0.714286	0.714286	0.714286	0.714286	0.714286	0.714286	0.714286	0.714286	0.142857	0.619048	0.238095	0.285714	0.428571	0.142857	0.142857	0.285714	0.285714	0.333333	0.333333	0.285714	0.285714	0.428571	0.0952381	0.0952381	0.52381	0.238095	0.285714	0.238095	0.428571	0.428571	0.380952	0.666667	0.380952	0.428571	0.619048	0.52381	0.52381	0.571429	0.47619	0.52381	0.619048	0.714286	0.333333	0.809524	0.809524	0.428571	0.52381
0.0952381	0.0952381	0.0952381	0.0952381	0.0952381	0.0952381	0.0952381	0.0952381	0.0952381	0.0952381	0.0952381	0.52381	0.190476	0.52381	0.47619	0.333333	0.571429	0.571429	0.47619	0.47619	0.380952	0.380952	0.238095	0.238095	0.380952	0.52381	0.52381	0.238095	0.47619	0.52381	0.619048	0.333333	0.380952	0.52381	0.142857	0.52381	0.52381	0.0952381	0.190476	0.285714	0.380952	0.285714	0.380952	0.285714	0.238095	0.52381	0.0952381	0.0952381	0.52381	0.238095
0.47619	0.47619	0.47619	0.47619	0.47619	0.47619	0.47619	0.47619	0.47619	0.47619	0.47619	0.285714	0.428571	0.47619	0.380952	0.380952	0.428571	0.428571	0.380952	0.380952	0.190476	0.190476	0.333333	0.333333	0.333333	0.47619	0.47619	0.47619	0.333333	0.52381	0.666667	0.47619	0.333333	0.380952	0.285714	0.52381	0.571429	0.52381	0.428571	0.333333	0.47619	0.333333	0.52381	0.52381	0.47619	0.571429	0.380952	0.380952	0.666667	0.52381
0.285714	0.285714	0.285714	0.285714	0.285714	0.285714	0.285714	0.285714	0.285714	0.285714	0.285714	0.571429	0.571429	0.285714	0.47619	0.380952	0.380952	0.380952	0.285714	0.285714	0.571429	0.571429	0.571429	0.571429	0.333333	0.428571	0.428571	0.285714	0.571429	0.190476	0.047619	0.428571	0.333333	0.0952381	0.380952	0.0952381	0.285714	0.142857	0.428571	0.190476	0.142857	0.142857	0	0	0.142857	0.238095	0.047619	0.047619	0.142857	0.238095
0.52381	0.52381	0.52381	0.52381	0.52381	0.52381	0.52381	0.52381	0.52381	0.52381	0.52381	0.428571	0.380952	0.333333	0.52381	0.52381	0.52381	0.52381	0.428571	0.428571	0.333333	0.333333	0.333333	0.333333	0.52381	0.285714	0.285714	0.666667	0.52381	0.714286	0.52381	0.52381	0.380952	0.619048	0.47619	0.666667	0.52381	0.47619	0.380952	0.47619	0.666667	0.333333	0.52381	0.380952	0.52381	0.380952	0.380952	0.380952	0.52381	0.666667
0.142857	0.142857	0.142857	0.142857	0.142857	0.142857	0.142857	0.142857	0.142857	0.142857	0.142857	0.52381	0.238095	0.52381	0.238095	0.380952	0.380952	0.380952	0.380952	0.380952	0.333333	0.333333	0.190476	0.190476	0.52381	0.571429	0.571429	0.190476	0.380952	0.666667	0.47619	0.285714	0.238095	0.52381	0.238095	0.52381	0.380952	0.238095	0.190476	0.238095	0.238095	0.142857	0.190476	0.0952381	0.0952381	0.190476	0.0952381	0.0952381	0.52381	0.238095
0.47619	0.47619	0.47619	0.47619	0.47619	0.47619	0.47619	0.47619	0.47619	0.47619	0.47619	0.714286	0.47619	0.380952	0.52381	0.333333	0.428571	0.428571	0.52381	0.52381	0.619048	0.619048	0.666667	0.666667	0.333333	0.52381	0.52381	0.333333	0.47619	0.333333	0.333333	0.47619	0.52381	0.380952	0.428571	0.333333	0.52381	0.285714	0.380952	0.333333	0.333333	0.333333	0.190476	0.333333	0.333333	0.52381	0.285714	0.285714	0.428571	0.47619
0.285714	0.285714	0.285714	0.285714	0.285714	0.285714	0.285714	0.285714	0.285714	0.285714	0.285714	0.333333	0.285714	0.52381	0.380952	0.238095	0.52381	0.52381	0.47619	0.47619	0.380952	0.380952	0.285714	0.285714	0.47619	0.571429	0.571429	0.380952	0.52381	0.666667	0.52381	0.380952	0.285714	0.428571	0.238095	0.52381	0.380952	0.285714	0.285714	0.238095	0.380952	0.238095	0.380952	0.238095	0.238095	0.380952	0.142857	0.142857	0.52381	0.380952
0.52381	0.52381	0.52381	0.52381	0.52381	0.52381	0.52381	0.52381	0.52381	0.52381	0.52381	0.380952	0.333333	0.380952	0.333333	0.380952	0.285714	0.285714	0.47619	0.47619	0.47619	0.47619	0.380952	0.380952	0.714286	0.380952	0.380952	0.428571	0.47619	0.380952	0.47619	0.285714	0.571429	0.666667	0.380952	0.619048	0.47619	0.52381	0.380952	0.571429	0.428571	0.52381	0.380952	0.571429	0.571429	0.47619	0.52381	0.52381	0.52381	0.380952
0.47619	0.47619	0.47619	0.47619	0.47619	0.47619	0.47619	0.47619	0.47619	0.47619	0.47619	0.380952	0.428571	0.666667	0.47619	0.380952	0.47619	0.47619	0.428571	0.428571	0.380952	0.380952	0.47619	0.47619	0.47619	0.714286	0.714286	0.571429	0.571429	0.47619	0.380952	0.47619	0.619048	0.428571	0.52381	0.571429	0.47619	0.428571	0.47619	0.428571	0.380952	0.333333	0.285714	0.380952	0.380952	0.571429	0.428571	0.428571	0.666667	0.619048
0.52381	0.52381	0.52381	0.52381	0.52381	0.52381	0.52381	0.52381	0.52381	0.52381	0.52381	0.47619	0.714286	0.333333	0.47619	0.52381	0.52381	0.52381	0.380952	0.380952	0.380952	0.380952	0.52381	0.52381	0.666667	0.333333	0.333333	0.666667	0.52381	0.380952	0.380952	0.809524	0.333333	0.47619	0.52381	0.47619	0.47619	0.52381	0.857143	0.52381	0.619048	0.52381	0.52381	0.47619	0.52381	0.47619	0.428571	0.428571	0.52381	0.619048
0.52381	0.52381	0.52381	0.52381	0.52381	0.52381	0.52381	0.52381	0.52381	0.52381	0.52381	0.380952	0.428571	0.428571	0.52381	0.380952	0.380952	0.380952	0.47619	0.47619	0.47619	0.47619	0.619048	0.619048	0.52381	0.333333	0.333333	0.666667	0.47619	0.380952	0.52381	0.52381	0.571429	0.52381	0.619048	0.47619	0.52381	0.47619	0.47619	0.47619	0.428571	0.47619	0.380952	0.428571	0.428571	0.380952	0.52381	0.52381	0.380952	0.666667
0.47619	0.47619	0.47619	0.47619	0.47619	0.47619	0.47619	0.47619	0.47619	0.47619	0.47619	0.285714	0.428571	0.238095	0.380952	0.380952	0.238095	0.238095	0.333333	0.333333	0.238095	0.238095	0.333333	0.333333	0.47619	0.0952381	0.0952381	0.714286	0.333333	0.428571	0.380952	0.571429	0.333333	0.47619	0.666667	0.52381	0.333333	0.428571	0.380952	0.809524	0.809524	0.666667	0.714286	0.666667	0.666667	0.428571	0.666667	0.666667	0.380952	0.619048
0.333333	0.333333	0.333333	0.333333	0.333333	0.333333	0.333333	0.333333	0.333333	0.333333	0.333333	0.571429	0.238095	0.666667	0.285714	0.380952	0.428571	0.428571	0.428571	0.428571	0.380952	0.380952	0.238095	0.238095	0.47619	0.52381	0.52381	0.285714	0.428571	0.619048	0.428571	0.238095	0.428571	0.47619	0.380952	0.47619	0.380952	0.285714	0.238095	0.238095	0.238095	0.142857	0.142857	0.142857	0.238095	0.238095	0.0952381	0.0952381	0.52381	0.333333
0.666667	0.666667	0.666667	0.666667	0.666667	0.666667	0.666667	0.666667	0.666667	0.666667	0.666667	0.52381	0.52381	0.380952	0.52381	0.52381	0.380952	0.380952	0.52381	0.52381	0.52381	0.52381	0.52381	0.52381	0.52381	0.52381	0.52381	0.52381	0.47619	0.142857	0.52381	0.52381	0.666667	0.47619	0.52381	0.285714	0.47619	0.619048	0.666667	0.380952	0.380952	0.47619	0.333333	0.380952	0.52381	0.52381	0.47619	0.47619	0.619048	0.571429
0.619048	0.619048	0.619048	0.619048	0.619048	0.619048	0.619048	0.619048	0.619048	0.619048	0.619048	0.238095	0.666667	0.333333	0.333333	0.380952	0.142857	0.142857	0.380952	0.380952	0.380952	0.380952	0.428571	0.428571	0.52381	0.190476	0.190476	0.52381	0.333333	0.380952	0.238095	0.380952	0.428571	0.380952	0.666667	0.428571	0.380952	0.666667	0.714286	0.666667	0.47619	0.571429	0.47619	0.52381	0.619048	0.333333	0.666667	0.666667	0.380952	0.666667
0.357143	0.428571	0.357143	0.357143	0.380952	0.428571	0.428571	0.357143	0.404762	0.428571	0.380952	0.547619	0.428571	0.380952	0.547619	0.452381	0.547619	0.547619	0.47619	0.47619	0.571429	0.571429	0.380952	0.404762	0.47619	0.47619	0.452381	0.380952	0.619048	0.380952	0.619048	0.428571	0.47619	0.52381	0.333333	0.52381	0.666667	0.47619	0.5	0.333333	0.380952	0.357143	0.380952	0.357143	0.309524	0.666667	0.452381	0.452381	0.52381	0.428571
0.380952	0.380952	0.380952	0.380952	0.380952	0.380952	0.380952	0.380952	0.380952	0.380952	0.380952	0.666667	0.52381	0.380952	0.52381	0.52381	0.52381	0.52381	0.47619	0.47619	0.52381	0.52381	0.333333	0.333333	0.809524	0.52381	0.52381	0.428571	0.809524	0.380952	0.380952	0.52381	0.428571	0.571429	0.571429	0.428571	0.47619	0.380952	0.47619	0.380952	0.238095	0.285714	0.190476	0.238095	0.238095	0.333333	0.238095	0.238095	0.571429	0.380952
0.333333	0.333333	0.333333	0.333333	0.333333	0.333333	0.333333	0.333333	0.333333	0.333333	0.333333	0.52381	0.380952	0.285714	0.52381	0.380952	0.47619	0.47619	0.857143	0.857143	0.666667	0.666667	0.52381	0.52381	0.47619	0.380952	0.380952	0.380952	0.619048	0.380952	0.714286	0.380952	0.428571	0.619048	0.238095	0.428571	0.428571	0.333333	0.380952	0.380952	0.333333	0.380952	0.47619	0.333333	0.238095	0.380952	0.238095	0.238095	0.47619	0.571429
0.380952	0.380952	0.380952	0.380952	0.380952	0.380952	0.380952	0.380952	0.380952	0.380952	0.380952	0.333333	0.285714	0.619048	0.238095	0.428571	0.333333	0.333333	0.47619	0.47619	0.380952	0.380952	0.238095	0.238095	0.380952	0.666667	0.666667	0.238095	0.238095	0.47619	0.380952	0.142857	0.666667	0.619048	0.238095	0.47619	0.380952	0.428571	0.285714	0.428571	0.285714	0.428571	0.285714	0.333333	0.428571	0.52381	0.47619	0.47619	0.619048	0.428571
0.428571	0.547619	0.428571	0.428571	0.47619	0.5	0.571429	0.428571	0.5	0.547619	0.5	0.5	0.428571	0.404762	0.285714	0.357143	0.404762	0.404762	0.47619	0.47619	0.52381	0.52381	0.452381	0.380952	0.380952	0.357143	0.380952	0.357143	0.285714	0.309524	0.428571	0.285714	0.666667	0.666667	0.428571	0.47619	0.52381	0.52381	0.380952	0.357143	0.404762	0.357143	0.404762	0.357143	0.452381	0.47619	0.5	0.5	0.47619	0.309524
0.428571	0.428571	0.428571	0.428571	0.428571	0.428571	0.428571	0.428571	0.428571	0.428571	0.428571	0.380952	0.333333	0.52381	0.285714	0.428571	0.285714	0.285714	0.52381	0.52381	0.380952	0.380952	0.285714	0.285714	0.47619	0.47619	0.47619	0.333333	0.238095	0.333333	0.380952	0.190476	0.666667	0.666667	0.428571	0.47619	0.380952	0.380952	0.333333	0.619048	0.47619	0.47619	0.333333	0.333333	0.47619	0.47619	0.52381	0.52381	0.428571	0.428571
0.238095	0.238095	0.238095	0.238095	0.238095	0.238095	0.238095	0.238095	0.238095	0.238095	0.238095	0.428571	0.333333	0.380952	0.666667	0.47619	0.666667	0.666667	0.380952	0.380952	0.285714	0.285714	0.285714	0.285714	0.428571	0.380952	0.380952	0.333333	0.47619	0.571429	0.619048	0.47619	0.238095	0.428571	0.285714	0.52381	0.714286	0.238095	0.333333	0.238095	0.380952	0.238095	0.380952	0.238095	0.238095	0.47619	0.285714	0.285714	0.52381	0.380952
0.571429	0.52381	0.571429	0.571429	0.52381	0.619048	0.547619	0.571429	0.571429	0.52381	0.547619	0.404762	0.47619	0.5	0.5	0.595238	0.452381	0.452381	0.333333	0.333333	0.5	0.5	0.595238	0.52381	0.380952	0.452381	0.595238	0.619048	0.380952	0.357143	0.47619	0.571429	0.666667	0.428571	0.571429	0.238095	0.333333	0.47619	0.5	0.428571	0.357143	0.428571	0.357143	0.452381	0.52381	0.380952	0.428571	0.428571	0.619048	0.52381
0.452381	0.428571	0.452381	0.452381	0.428571	0.428571	0.404762	0.452381	0.452381	0.428571	0.5	0.380952	0.47619	0.357143	0.52381	0.5	0.595238	0.595238	0.52381	0.52381	0.333333	0.333333	0.452381	0.452381	0.571429	0.309524	0.404762	0.52381	0.428571	0.428571	0.666667	0.52381	0.333333	0.47619	0.47619	0.47619	0.666667	0.357143	0.5	0.357143	0.452381	0.452381	0.595238	0.428571	0.428571	0.47619	0.47619	0.47619	0.619048	0.452381
0.52381	0.52381	0.52381	0.52381	0.52381	0.52381	0.52381	0.52381	0.52381	0.52381	0.52381	0.52381	0.47619	0.380952	0.333333	0.238095	0.285714	0.285714	0.52381	0.52381	0.619048	0.619048	0.809524	0.809524	0.52381	0.52381	0.52381	0.380952	0.47619	0.285714	0.285714	0.52381	0.52381	0.380952	0.428571	0.333333	0.428571	0.380952	0.52381	0.333333	0.238095	0.380952	0.238095	0.428571	0.380952	0.47619	0.285714	0.285714	0.52381	0.47619
0.285714	0.380952	0.285714	0.285714	0.309524	0.261905	0.285714	0.285714	0.357143	0.380952	0.380952	0.571429	0.380952	0.52381	0.380952	0.404762	0.547619	0.547619	0.333333	0.333333	0.428571	0.428571	0.357143	0.357143	0.52381	0.52381	0.5	0.333333	0.52381	0.404762	0.428571	0.285714	0.428571	0.47619	0.380952	0.619048	0.52381	0.380952	0.47619	0.261905	0.357143	0.380952	0.404762	0.285714	0.238095	0.380952	0.285714	0.285714	0.47619	0.190476
0.285714	0.380952	0.285714	0.285714	0.309524	0.261905	0.285714	0.285714	0.357143	0.380952	0.380952	0.571429	0.380952	0.52381	0.380952	0.404762	0.547619	0.547619	0.333333	0.333333	0.428571	0.428571	0.357143	0.357143	0.52381	0.52381	0.5	0.333333	0.52381	0.404762	0.428571	0.285714	0.428571	0.47619	0.380952	0.619048	0.52381	0.380952	0.47619	0.261905	0.357143	0.380952	0.404762	0.285714	0.238095	0.380952	0.285714	0.285714	0.47619	0.190476
0.47619	0.47619	0.47619	0.47619	0.47619	0.47619	0.47619	0.47619	0.47619	0.47619	0.47619	0.238095	0.52381	0.142857	0.380952	0.333333	0.190476	0.190476	0.47619	0.47619	0.428571	0.428571	0.52381	0.52381	0.47619	0.142857	0.142857	0.52381	0.428571	0.333333	0.428571	0.52381	0.47619	0.666667	0.47619	0.666667	0.380952	0.666667	0.666667	0.809524	0.666667	0.809524	0.809524	0.666667	0.619048	0.52381	0.619048	0.619048	0.380952	0.619048
0.142857	0.238095	0.142857	0.142857	0.166667	0.190476	0.214286	0.142857	0.214286	0.238095	0.238095	0.47619	0.190476	0.571429	0.404762	0.357143	0.5	0.5	0.380952	0.380952	0.357143	0.357143	0.333333	0.380952	0.333333	0.428571	0.428571	0.261905	0.285714	0.357143	0.52381	0.333333	0.190476	0.380952	0.238095	0.47619	0.52381	0.357143	0.357143	0.261905	0.357143	0.285714	0.380952	0.333333	0.166667	0.47619	0.333333	0.333333	0.428571	0.214286
0.571429	0.571429	0.571429	0.571429	0.571429	0.571429	0.571429	0.571429	0.571429	0.571429	0.571429	0.0952381	0.380952	0.142857	0.238095	0.238095	0.238095	0.238095	0.238095	0.238095	0.142857	0.142857	0.285714	0.285714	0.285714	0.142857	0.142857	0.380952	0.142857	0.142857	0.380952	0.380952	0.380952	0.428571	0.428571	0.380952	0.428571	0.666667	0.52381	0.52381	0.52381	0.666667	0.666667	0.809524	0.666667	0.52381	0.857143	0.857143	0.380952	0.428571
0.238095	0.238095	0.238095	0.238095	0.238095	0.238095	0.238095	0.238095	0.238095	0.238095	0.238095	0.666667	0.380952	0.52381	0.428571	0.47619	0.857143	0.857143	0.428571	0.428571	0.285714	0.285714	0.285714	0.285714	0.571429	0.666667	0.666667	0.333333	0.47619	0.52381	0.47619	0.47619	0.380952	0.428571	0.285714	0.428571	0.571429	0.238095	0.380952	0.190476	0.333333	0.190476	0.333333	0.238095	0.190476	0.47619	0.238095	0.238095	0.52381	0.333333
0.333333	0.333333	0.333333	0.333333	0.333333	0.333333	0.333333	0.333333	0.333333	0.333333	0.333333	0.238095	0.285714	0.52381	0.333333	0.238095	0.380952	0.380952	0.333333	0.333333	0.190476	0.190476	0.285714	0.285714	0.380952	0.52381	0.52381	0.285714	0.285714	0.571429	0.619048	0.285714	0.333333	0.428571	0.285714	0.52381	0.571429	0.571429	0.333333	0.333333	0.285714	0.380952	0.333333	0.52381	0.333333	0.666667	0.52381	0.52381	0.52381	0.333333
0.47619	0.47619	0.47619	0.47619	0.47619	0.47619	0.47619	0.47619	0.47619	0.47619	0.47619	0.428571	0.47619	0.666667	0.428571	0.333333	0.428571	0.428571	0.47619	0.47619	0.333333	0.333333	0.333333	0.333333	0.47619	0.52381	0.52381	0.47619	0.47619	0.666667	0.47619	0.333333	0.47619	0.380952	0.47619	0.47619	0.52381	0.380952	0.47619	0.47619	0.333333	0.380952	0.333333	0.380952	0.333333	0.52381	0.52381	0.52381	0.47619	0.619048
0.666667	0.666667	0.666667	0.666667	0.666667	0.666667	0.666667	0.666667	0.666667	0.666667	0.666667	0.238095	0.666667	0.285714	0.428571	0.52381	0.428571	0.428571	0.238095	0.238095	0.238095	0.238095	0.380952	0.380952	0.380952	0.380952	0.380952	0.52381	0.380952	0.142857	0.380952	0.666667	0.52381	0.333333	0.52381	0.285714	0.52381	0.619048	0.809524	0.380952	0.52381	0.47619	0.52381	0.666667	0.666667	0.52381	0.666667	0.666667	0.571429	0.571429
1	1	1	1	1	1	1	1	1	1	1	0.333333	0.47619	0.47619	0.52381	0.52381	0.238095	0.238095	0.47619	0.47619	0.380952	0.380952	0.52381	0.52381	0.52381	0.333333	0.333333	0.619048	0.380952	0.428571	0.333333	0.52381	0.666667	0.380952	0.809524	0.380952	0.47619	0.619048	0.619048	0.666667	0.666667	0.619048	0.428571	0.52381	0.809524	0.380952	0.714286	0.714286	0.47619	0.666667
0.52381	0.52381	0.52381	0.52381	0.52381	0.52381	0.52381	0.52381	0.52381	0.52381	0.52381	0.52381	0.571429	0.380952	0.47619	0.285714	0.333333	0.333333	0.333333	0.333333	0.52381	0.52381	0.571429	0.571429	0.428571	0.571429	0.571429	0.428571	0.52381	0.380952	0.380952	0.47619	0.619048	0.428571	0.47619	0.428571	0.47619	0.52381	0.571429	0.47619	0.285714	0.52381	0.333333	0.52381	0.428571	0.714286	0.428571	0.428571	0.52381	0.52381
0.52381	0.52381	0.52381	0.52381	0.52381	0.52381	0.52381	0.52381	0.52381	0.52381	0.52381	0.285714	0.47619	0.238095	0.333333	0.380952	0.428571	0.428571	0.380952	0.380952	0.333333	0.333333	0.47619	0.47619	0.428571	0.238095	0.238095	0.47619	0.333333	0.285714	0.52381	0.47619	0.428571	0.52381	0.380952	0.47619	0.52381	0.666667	0.571429	0.47619	0.47619	0.52381	0.52381	0.809524	0.52381	0.666667	0.666667	0.666667	0.52381	0.619048
0.52381	0.52381	0.52381	0.52381	0.52381	0.52381	0.52381	0.52381	0.52381	0.52381	0.52381	0.190476	0.380952	0.333333	0.238095	0.333333	0.380952	0.380952	0.333333	0.333333	0.285714	0.285714	0.380952	0.380952	0.52381	0.333333	0.333333	0.52381	0.380952	0.380952	0.52381	0.52381	0.380952	0.52381	0.380952	0.52381	0.380952	0.809524	0.52381	0.52381	0.47619	0.619048	0.666667	0.666667	0.52381	0.52381	0.666667	0.666667	0.619048	0.52381
0.0952381	0.0952381	0.0952381	0.0952381	0.0952381	0.0952381	0.0952381	0.0952381	0.0952381	0.0952381	0.0952381	0.52381	0.142857	0.52381	0.380952	0.333333	0.52381	0.52381	0.52381	0.52381	0.380952	0.380952	0.238095	0.238095	0.380952	0.52381	0.52381	0.238095	0.428571	0.571429	0.666667	0.285714	0.333333	0.571429	0.142857	0.52381	0.428571	0.142857	0.142857	0.238095	0.380952	0.238095	0.333333	0.238095	0.238095	0.380952	0.142857	0.142857	0.571429	0.190476
0.666667	0.666667	0.666667	0.666667	0.666667	0.666667	0.666667	0.666667	0.666667	0.666667	0.666667	0.238095	0.666667	0.333333	0.428571	0.380952	0.0952381	0.0952381	0.333333	0.333333	0.47619	0.47619	0.619048	0.619048	0.333333	0.285714	0.285714	0.47619	0.428571	0.285714	0.238095	0.47619	0.52381	0.428571	0.619048	0.428571	0.380952	0.666667	0.619048	0.47619	0.380952	0.52381	0.47619	0.571429	0.52381	0.428571	0.52381	0.52381	0.428571	0.47619
0.619048	0.619048	0.619048	0.619048	0.619048	0.619048	0.619048	0.619048	0.619048	0.619048	0.619048	0.380952	0.52381	0.52381	0.47619	0.52381	0.333333	0.333333	0.333333	0.333333	0.380952	0.380952	0.52381	0.52381	0.47619	0.571429	0.571429	0.714286	0.52381	0.380952	0.380952	0.619048	0.619048	0.428571	0.666667	0.428571	0.47619	0.52381	0.52381	0.47619	0.52381	0.47619	0.380952	0.52381	0.52381	0.571429	0.47619	0.47619	0.666667	0.619048
0.47619	0.47619	0.47619	0.47619	0.47619	0.47619	0.47619	0.47619	0.47619	0.47619	0.47619	0.619048	0.571429	0.380952	0.52381	0.571429	0.52381	0.52381	0.47619	0.47619	0.47619	0.47619	0.285714	0.285714	0.666667	0.428571	0.428571	0.380952	0.666667	0.380952	0.285714	0.428571	0.47619	0.52381	0.52381	0.52381	0.52381	0.428571	0.52381	0.52381	0.571429	0.380952	0.285714	0.333333	0.571429	0.52381	0.380952	0.380952	0.380952	0.47619
0.47619	0.47619	0.47619	0.47619	0.47619	0.47619	0.47619	0.47619	0.47619	0.47619	0.47619	0.47619	0.666667	0.52381	0.333333	0.380952	0.47619	0.47619	0.47619	0.47619	0.52381	0.52381	0.47619	0.47619	0.619048	0.571429	0.571429	0.285714	0.47619	0.52381	0.333333	0.285714	0.380952	0.47619	0.47619	0.666667	0.52381	0.571429	0.52381	0.333333	0.285714	0.333333	0.238095	0.333333	0.380952	0.380952	0.380952	0.380952	0.47619	0.428571
0.714286	0.714286	0.714286	0.714286	0.714286	0.714286	0.714286	0.714286	0.714286	0.714286	0.714286	0.380952	0.52381	0.380952	0.380952	0.380952	0.380952	0.380952	0.333333	0.333333	0.428571	0.428571	0.52381	0.52381	0.619048	0.52381	0.52381	0.428571	0.52381	0.428571	0.333333	0.47619	0.619048	0.428571	0.52381	0.428571	0.52381	0.666667	0.666667	0.47619	0.380952	0.619048	0.428571	0.666667	0.52381	0.666667	0.52381	0.52381	0.619048	0.666667
0.571429	0.571429	0.571429	0.571429	0.571429	0.571429	0.571429	0.571429	0.571429	0.571429	0.571429	0.0952381	0.380952	0.190476	0.238095	0.285714	0.238095	0.238095	0.285714	0.285714	0.238095	0.238095	0.380952	0.380952	0.380952	0.190476	0.190476	0.571429	0.238095	0.238095	0.428571	0.571429	0.285714	0.380952	0.428571	0.380952	0.333333	0.666667	0.52381	0.52381	0.52381	0.666667	0.714286	0.666667	0.571429	0.380952	0.714286	0.714286	0.52381	0.52381
0.666667	0.666667	0.666667	0.666667	0.666667	0.666667	0.666667	0.666667	0.666667	0.666667	0.666667	0.285714	0.47619	0.380952	0.333333	0.52381	0.428571	0.428571	0.238095	0.238095	0.190476	0.190476	0.333333	0.333333	0.52381	0.238095	0.238095	0.666667	0.333333	0.380952	0.380952	0.666667	0.380952	0.333333	0.714286	0.333333	0.380952	0.47619	0.619048	0.47619	0.666667	0.619048	0.666667	0.571429	0.666667	0.380952	0.619048	0.619048	0.571429	0.47619
0.571429	0.571429	0.571429	0.571429	0.571429	0.571429	0.571429	0.571429	0.571429	0.571429	0.571429	0.380952	0.428571	0.52381	0.380952	0.666667	0.380952	0.380952	0.380952	0.380952	0.285714	0.285714	0.285714	0.285714	0.380952	0.428571	0.428571	0.571429	0.285714	0.238095	0.380952	0.428571	0.666667	0.52381	0.52381	0.380952	0.333333	0.333333	0.380952	0.52381	0.666667	0.380952	0.380952	0.380952	0.666667	0.428571	0.571429	0.571429	0.47619	0.47619
0.52381	0.52381	0.52381	0.52381	0.52381	0.52381	0.52381	0.52381	0.52381	0.52381	0.52381	0.333333	0.52381	0.333333	0.571429	0.428571	0.190476	0.190476	0.380952	0.380952	0.47619	0.47619	0.47619	0.47619	0.380952	0.142857	0.142857	0.52381	0.571429	0.47619	0.333333	0.52381	0.380952	0.428571	0.666667	0.428571	0.238095	0.380952	0.380952	0.619048	0.571429	0.47619	0.428571	0.333333	0.428571	0.142857	0.380952	0.380952	0.333333	0.619048
0.619048	0.619048	0.619048	0.619048	0.619048	0.619048	0.619048	0.619048	0.619048	0.619048	0.619048	0.333333	0.666667	0.428571	0.380952	0.47619	0.380952	0.380952	0.428571	0.428571	0.47619	0.47619	0.52381	0.52381	0.619048	0.380952	0.380952	0.47619	0.571429	0.333333	0.428571	0.47619	0.52381	0.52381	0.52381	0.52381	0.666667	0.857143	0.809524	0.47619	0.47619	0.52381	0.428571	0.619048	0.619048	0.52381	0.52381	0.52381	0.666667	0.619048
0.571429	0.571429	0.571429	0.571429	0.571429	0.547619	0.47619	0.571429	0.547619	0.571429	0.642857	0.309524	0.666667	0.404762	0.428571	0.47619	0.5	0.5	0.428571	0.428571	0.357143	0.357143	0.5	0.52381	0.619048	0.357143	0.404762	0.571429	0.571429	0.357143	0.428571	0.47619	0.52381	0.52381	0.5	0.52381	0.666667	0.619048	0.738095	0.5	0.571429	0.571429	0.547619	0.547619	0.571429	0.52381	0.595238	0.595238	0.666667	0.47619
0.52381	0.642857	0.52381	0.52381	0.595238	0.595238	0.595238	0.52381	0.571429	0.642857	0.595238	0.452381	0.666667	0.52381	0.5	0.5	0.47619	0.47619	0.333333	0.333333	0.428571	0.428571	0.571429	0.5	0.619048	0.428571	0.5	0.642857	0.666667	0.404762	0.380952	0.619048	0.52381	0.571429	0.547619	0.571429	0.47619	0.595238	0.571429	0.428571	0.380952	0.452381	0.452381	0.452381	0.52381	0.428571	0.47619	0.47619	0.52381	0.452381
1	1	1	1	1	1	1	1	1	1	1	0.333333	0.47619	0.47619	0.52381	0.52381	0.238095	0.238095	0.47619	0.47619	0.380952	0.380952	0.52381	0.52381	0.52381	0.333333	0.333333	0.619048	0.380952	0.428571	0.333333	0.52381	0.666667	0.380952	0.809524	0.380952	0.47619	0.619048	0.619048	0.666667	0.666667	0.619048	0.428571	0.52381	0.809524	0.380952	0.714286	0.714286	0.47619	0.666667
0.52381	0.52381	0.52381	0.52381	0.52381	0.52381	0.52381	0.52381	0.52381	0.52381	0.52381	0.190476	0.52381	0.285714	0.285714	0.380952	0.380952	0.380952	0.333333	0.333333	0.285714	0.285714	0.333333	0.333333	0.428571	0.380952	0.380952	0.380952	0.380952	0.285714	0.380952	0.428571	0.52381	0.47619	0.333333	0.428571	0.47619	0.857143	0.52381	0.428571	0.428571	0.52381	0.47619	0.619048	0.52381	0.666667	0.619048	0.619048	0.619048	0.52381
0.47619	0.47619	0.47619	0.47619	0.47619	0.47619	0.47619	0.47619	0.47619	0.47619	0.47619	0.380952	0.47619	0.333333	0.238095	0.571429	0.380952	0.380952	0.428571	0.428571	0.380952	0.380952	0.380952	0.380952	0.52381	0.380952	0.380952	0.571429	0.285714	0.238095	0.571429	0.714286	0.333333	0.52381	0.52381	0.380952	0.333333	0.47619	0.619048	0.52381	0.52381	0.666667	0.714286	0.52381	0.47619	0.333333	0.52381	0.52381	0.666667	0.47619
0.428571	0.404762	0.428571	0.428571	0.428571	0.428571	0.404762	0.428571	0.380952	0.404762	0.5	0.357143	0.238095	0.309524	0.357143	0.285714	0.357143	0.357143	0.380952	0.380952	0.333333	0.333333	0.404762	0.261905	0.428571	0.261905	0.214286	0.380952	0.285714	0.404762	0.380952	0.238095	0.380952	0.52381	0.380952	0.47619	0.47619	0.333333	0.285714	0.285714	0.333333	0.261905	0.404762	0.333333	0.404762	0.619048	0.357143	0.357143	0.333333	0.285714
0.357143	0.357143	0.357143	0.357143	0.357143	0.428571	0.428571	0.357143	0.357143	0.357143	0.428571	0.309524	0.238095	0.309524	0.333333	0.261905	0.357143	0.357143	0.380952	0.380952	0.357143	0.357143	0.333333	0.261905	0.428571	0.261905	0.190476	0.380952	0.285714	0.428571	0.380952	0.238095	0.380952	0.52381	0.357143	0.47619	0.47619	0.357143	0.261905	0.261905	0.333333	0.285714	0.380952	0.285714	0.380952	0.619048	0.357143	0.357143	0.333333	0.285714
0.357143	0.380952	0.357143	0.357143	0.380952	0.357143	0.357143	0.357143	0.357143	0.380952	0.404762	0.404762	0.285714	0.261905	0.404762	0.357143	0.428571	0.428571	0.380952	0.380952	0.428571	0.428571	0.452381	0.357143	0.428571	0.261905	0.357143	0.452381	0.333333	0.380952	0.380952	0.238095	0.428571	0.52381	0.404762	0.47619	0.52381	0.309524	0.285714	0.333333	0.404762	0.309524	0.452381	0.333333	0.428571	0.47619	0.404762	0.404762	0.238095	0.357143
0.380952	0.380952	0.380952	0.380952	0.380952	0.380952	0.380952	0.380952	0.380952	0.380952	0.380952	0.52381	0.52381	0.333333	0.47619	0.380952	0.333333	0.333333	0.47619	0.47619	0.47619	0.47619	0.52381	0.52381	0.52381	0.333333	0.333333	0.428571	0.52381	0.428571	0.238095	0.571429	0.380952	0.380952	0.52381	0.333333	0.333333	0.238095	0.380952	0.52381	0.380952	0.380952	0.285714	0.238095	0.238095	0.333333	0.238095	0.238095	0.380952	0.52381
0.52381	0.52381	0.52381	0.52381	0.52381	0.52381	0.52381	0.52381	0.52381	0.52381	0.52381	0.47619	0.52381	0.47619	0.52381	0.380952	0.47619	0.47619	0.52381	0.52381	0.52381	0.52381	0.52381	0.52381	0.52381	0.47619	0.47619	0.380952	0.47619	0.714286	0.52381	0.380952	0.666667	0.619048	0.52381	0.52381	0.47619	0.428571	0.52381	0.666667	0.52381	0.52381	0.380952	0.333333	0.380952	0.52381	0.47619	0.47619	0.47619	0.857143
0.666667	0.666667	0.666667	0.666667	0.666667	0.666667	0.666667	0.666667	0.666667	0.666667	0.666667	0.238095	0.666667	0.285714	0.333333	0.380952	0.142857	0.142857	0.333333	0.333333	0.47619	0.47619	0.428571	0.428571	0.571429	0.190476	0.190476	0.47619	0.333333	0.380952	0.238095	0.380952	0.47619	0.380952	0.619048	0.380952	0.428571	0.666667	0.666667	0.571429	0.52381	0.52381	0.428571	0.52381	0.666667	0.333333	0.666667	0.666667	0.380952	0.52381
0.47619	0.47619	0.47619	0.47619	0.47619	0.47619	0.47619	0.47619	0.47619	0.47619	0.47619	0.380952	0.285714	0.380952	0.238095	0.333333	0.333333	0.333333	0.52381	0.52381	0.428571	0.428571	0.380952	0.380952	0.380952	0.380952	0.380952	0.428571	0.285714	0.333333	0.52381	0.428571	0.47619	0.666667	0.333333	0.47619	0.52381	0.714286	0.380952	0.52381	0.428571	0.666667	0.47619	0.52381	0.47619	0.52381	0.52381	0.52381	0.428571	0.333333
0.380952	0.380952	0.380952	0.380952	0.380952	0.380952	0.380952	0.380952	0.380952	0.380952	0.380952	0.619048	0.47619	0.714286	0.428571	0.47619	0.47619	0.47619	0.428571	0.428571	0.380952	0.380952	0.52381	0.52381	0.380952	0.666667	0.666667	0.380952	0.52381	0.428571	0.333333	0.52381	0.52381	0.285714	0.380952	0.380952	0.285714	0.285714	0.47619	0.238095	0.238095	0.238095	0.142857	0.238095	0.238095	0.285714	0.142857	0.142857	0.380952	0.333333
0.52381	0.52381	0.52381	0.52381	0.52381	0.52381	0.52381	0.52381	0.52381	0.52381	0.52381	0.333333	0.52381	0.52381	0.428571	0.285714	0.238095	0.238095	0.47619	0.47619	0.47619	0.47619	0.47619	0.47619	0.619048	0.428571	0.428571	0.47619	0.571429	0.380952	0.333333	0.333333	0.47619	0.52381	0.52381	0.571429	0.47619	0.571429	0.380952	0.52381	0.333333	0.380952	0.238095	0.333333	0.380952	0.380952	0.380952	0.380952	0.380952	0.47619
0.452381	0.452381	0.452381	0.452381	0.380952	0.5	0.52381	0.452381	0.52381	0.452381	0.380952	0.452381	0.47619	0.52381	0.547619	0.571429	0.595238	0.595238	0.333333	0.333333	0.404762	0.404762	0.547619	0.547619	0.428571	0.571429	0.547619	0.47619	0.52381	0.357143	0.333333	0.571429	0.714286	0.380952	0.52381	0.190476	0.428571	0.452381	0.428571	0.357143	0.285714	0.357143	0.309524	0.357143	0.428571	0.47619	0.285714	0.285714	0.380952	0.452381
0.47619	0.47619	0.47619	0.47619	0.47619	0.47619	0.47619	0.47619	0.47619	0.47619	0.47619	0.380952	0.428571	0.380952	0.285714	0.428571	0.238095	0.238095	0.52381	0.52381	0.571429	0.571429	0.52381	0.52381	0.47619	0.285714	0.285714	0.47619	0.285714	0.238095	0.380952	0.333333	0.47619	0.52381	0.47619	0.333333	0.380952	0.47619	0.380952	0.666667	0.47619	0.52381	0.380952	0.380952	0.47619	0.428571	0.52381	0.52381	0.285714	0.47619
0.52381	0.52381	0.52381	0.52381	0.52381	0.52381	0.52381	0.52381	0.52381	0.52381	0.52381	0.380952	0.333333	0.52381	0.333333	0.380952	0.285714	0.285714	0.52381	0.52381	0.47619	0.47619	0.380952	0.380952	0.714286	0.47619	0.47619	0.428571	0.47619	0.47619	0.47619	0.285714	0.571429	0.666667	0.380952	0.619048	0.428571	0.52381	0.380952	0.428571	0.285714	0.380952	0.238095	0.428571	0.428571	0.333333	0.428571	0.428571	0.52381	0.380952
0.809524	0.809524	0.809524	0.809524	0.809524	0.809524	0.809524	0.809524	0.809524	0.809524	0.809524	0.333333	0.47619	0.333333	0.333333	0.380952	0.285714	0.285714	0.47619	0.47619	0.333333	0.333333	0.380952	0.380952	0.52381	0.285714	0.285714	0.47619	0.333333	0.428571	0.380952	0.428571	0.666667	0.52381	0.666667	0.47619	0.52381	0.619048	0.47619	0.666667	0.47619	0.619048	0.47619	0.47619	0.619048	0.47619	0.809524	0.809524	0.333333	0.666667
0.452381	0.404762	0.452381	0.452381	0.47619	0.380952	0.309524	0.452381	0.380952	0.404762	0.47619	0.47619	0.238095	0.52381	0.52381	0.5	0.5	0.5	0.52381	0.52381	0.428571	0.428571	0.47619	0.333333	0.47619	0.52381	0.571429	0.380952	0.52381	0.452381	0.428571	0.238095	0.380952	0.52381	0.404762	0.52381	0.380952	0.357143	0.380952	0.238095	0.380952	0.309524	0.404762	0.214286	0.309524	0.285714	0.261905	0.261905	0.47619	0.309524
0.5	0.5	0.5	0.5	0.5	0.5	0.428571	0.5	0.5	0.5	0.47619	0.309524	0.428571	0.357143	0.595238	0.47619	0.47619	0.47619	0.666667	0.666667	0.47619	0.47619	0.5	0.571429	0.333333	0.428571	0.547619	0.5	0.47619	0.333333	0.666667	0.52381	0.619048	0.52381	0.428571	0.47619	0.333333	0.404762	0.547619	0.5	0.547619	0.571429	0.642857	0.547619	0.452381	0.47619	0.5	0.5	0.47619	0.595238
0.357143	0.404762	0.357143	0.357143	0.428571	0.357143	0.309524	0.357143	0.333333	0.404762	0.452381	0.595238	0.47619	0.5	0.47619	0.404762	0.571429	0.571429	0.666667	0.666667	0.547619	0.547619	0.428571	0.5	0.52381	0.357143	0.428571	0.428571	0.47619	0.333333	0.52381	0.52381	0.428571	0.47619	0.357143	0.47619	0.47619	0.357143	0.47619	0.452381	0.452381	0.428571	0.52381	0.404762	0.309524	0.47619	0.428571	0.428571	0.52381	0.357143
0.47619	0.47619	0.47619	0.47619	0.47619	0.47619	0.47619	0.47619	0.47619	0.47619	0.47619	0.190476	0.428571	0.52381	0.190476	0.428571	0.380952	0.380952	0.285714	0.285714	0.238095	0.238095	0.333333	0.333333	0.619048	0.380952	0.380952	0.619048	0.333333	0.52381	0.52381	0.47619	0.333333	0.47619	0.52381	0.52381	0.380952	0.666667	0.571429	0.52381	0.47619	0.47619	0.52381	0.666667	0.47619	0.47619	0.619048	0.619048	0.619048	0.52381
0.452381	0.404762	0.452381	0.452381	0.404762	0.452381	0.452381	0.452381	0.452381	0.404762	0.404762	0.357143	0.47619	0.428571	0.47619	0.47619	0.428571	0.428571	0.428571	0.428571	0.47619	0.47619	0.309524	0.428571	0.47619	0.428571	0.5	0.47619	0.380952	0.380952	0.333333	0.285714	0.619048	0.619048	0.357143	0.666667	0.52381	0.52381	0.404762	0.547619	0.52381	0.571429	0.357143	0.571429	0.595238	0.666667	0.52381	0.52381	0.47619	0.52381
0.619048	0.619048	0.619048	0.619048	0.619048	0.619048	0.619048	0.619048	0.619048	0.619048	0.619048	0.238095	0.666667	0.333333	0.333333	0.380952	0.142857	0.142857	0.380952	0.380952	0.380952	0.380952	0.428571	0.428571	0.52381	0.190476	0.190476	0.52381	0.333333	0.380952	0.238095	0.380952	0.428571	0.380952	0.666667	0.428571	0.380952	0.666667	0.714286	0.666667	0.47619	0.571429	0.47619	0.52381	0.619048	0.333333	0.666667	0.666667	0.380952	0.666667
0.5	0.571429	0.5	0.5	0.547619	0.52381	0.571429	0.5	0.5	0.571429	0.571429	0.261905	0.47619	0.333333	0.357143	0.452381	0.333333	0.333333	0.285714	0.285714	0.428571	0.428571	0.380952	0.380952	0.52381	0.238095	0.404762	0.547619	0.333333	0.5	0.428571	0.47619	0.47619	0.52381	0.428571	0.52381	0.52381	0.595238	0.404762	0.452381	0.5	0.5	0.5	0.595238	0.595238	0.52381	0.642857	0.642857	0.571429	0.5
0.285714	0.285714	0.285714	0.285714	0.285714	0.285714	0.285714	0.285714	0.285714	0.285714	0.285714	0.571429	0.380952	0.52381	0.380952	0.333333	0.380952	0.380952	0.428571	0.428571	0.47619	0.47619	0.428571	0.428571	0.666667	0.52381	0.52381	0.333333	0.47619	0.571429	0.333333	0.333333	0.380952	0.47619	0.380952	0.52381	0.47619	0.285714	0.238095	0.47619	0.333333	0.333333	0.285714	0.285714	0.285714	0.333333	0.238095	0.238095	0.333333	0.333333
0.404762	0.428571	0.404762	0.404762	0.428571	0.404762	0.404762	0.404762	0.404762	0.428571	0.404762	0.571429	0.47619	0.47619	0.52381	0.47619	0.5	0.5	0.666667	0.666667	0.52381	0.52381	0.428571	0.428571	0.666667	0.571429	0.642857	0.452381	0.47619	0.380952	0.52381	0.52381	0.619048	0.619048	0.333333	0.52381	0.333333	0.380952	0.47619	0.404762	0.428571	0.404762	0.404762	0.404762	0.357143	0.428571	0.380952	0.380952	0.47619	0.452381
0.595238	0.452381	0.595238	0.595238	0.52381	0.52381	0.452381	0.595238	0.52381	0.452381	0.428571	0.5	0.666667	0.5	0.428571	0.404762	0.5	0.5	0.47619	0.47619	0.428571	0.428571	0.595238	0.452381	0.47619	0.571429	0.547619	0.357143	0.619048	0.309524	0.333333	0.380952	0.619048	0.52381	0.52381	0.52381	0.666667	0.357143	0.547619	0.380952	0.285714	0.380952	0.333333	0.428571	0.380952	0.52381	0.357143	0.357143	0.380952	0.357143
0.428571	0.428571	0.428571	0.428571	0.428571	0.428571	0.428571	0.428571	0.428571	0.428571	0.428571	0.428571	0.333333	0.47619	0.285714	0.190476	0.238095	0.238095	0.47619	0.47619	0.47619	0.47619	0.428571	0.428571	0.52381	0.52381	0.52381	0.333333	0.428571	0.571429	0.333333	0.190476	0.52381	0.47619	0.380952	0.666667	0.52381	0.428571	0.238095	0.47619	0.333333	0.380952	0.285714	0.428571	0.428571	0.380952	0.380952	0.380952	0.380952	0.333333
0.238095	0.333333	0.238095	0.238095	0.309524	0.261905	0.261905	0.238095	0.261905	0.333333	0.357143	0.52381	0.238095	0.595238	0.47619	0.309524	0.52381	0.52381	0.428571	0.428571	0.5	0.5	0.452381	0.452381	0.47619	0.452381	0.571429	0.47619	0.714286	0.47619	0.52381	0.52381	0.380952	0.380952	0.285714	0.571429	0.380952	0.404762	0.357143	0.309524	0.380952	0.285714	0.380952	0.285714	0.238095	0.380952	0.309524	0.309524	0.571429	0.452381
0.571429	0.547619	0.571429	0.571429	0.547619	0.571429	0.5	0.571429	0.571429	0.547619	0.547619	0.380952	0.52381	0.357143	0.47619	0.380952	0.333333	0.333333	0.52381	0.52381	0.5	0.5	0.5	0.571429	0.47619	0.404762	0.452381	0.642857	0.571429	0.333333	0.428571	0.666667	0.47619	0.52381	0.52381	0.52381	0.333333	0.547619	0.571429	0.5	0.547619	0.571429	0.642857	0.452381	0.547619	0.380952	0.52381	0.52381	0.380952	0.571429
0.452381	0.595238	0.452381	0.452381	0.52381	0.5	0.52381	0.452381	0.52381	0.595238	0.452381	0.309524	0.380952	0.333333	0.380952	0.404762	0.428571	0.428571	0.285714	0.285714	0.357143	0.357143	0.52381	0.52381	0.380952	0.285714	0.333333	0.52381	0.238095	0.380952	0.428571	0.571429	0.285714	0.380952	0.452381	0.380952	0.333333	0.642857	0.5	0.452381	0.428571	0.52381	0.595238	0.52381	0.47619	0.380952	0.571429	0.571429	0.52381	0.452381
0.357143	0.428571	0.357143	0.357143	0.428571	0.428571	0.357143	0.357143	0.357143	0.428571	0.47619	0.404762	0.333333	0.357143	0.380952	0.404762	0.333333	0.333333	0.47619	0.47619	0.428571	0.428571	0.404762	0.333333	0.47619	0.261905	0.285714	0.52381	0.47619	0.52381	0.52381	0.380952	0.333333	0.619048	0.357143	0.809524	0.380952	0.452381	0.261905	0.357143	0.47619	0.333333	0.547619	0.309524	0.452381	0.428571	0.404762	0.404762	0.571429	0.380952
0.52381	0.52381	0.52381	0.52381	0.52381	0.52381	0.52381	0.52381	0.52381	0.52381	0.52381	0.142857	0.380952	0.428571	0.190476	0.52381	0.285714	0.285714	0.238095	0.238095	0.238095	0.238095	0.285714	0.285714	0.52381	0.285714	0.285714	0.52381	0.238095	0.333333	0.380952	0.380952	0.380952	0.380952	0.571429	0.380952	0.333333	0.666667	0.52381	0.52381	0.52381	0.52381	0.52381	0.619048	0.52381	0.47619	0.666667	0.666667	0.47619	0.52381
0.452381	0.547619	0.452381	0.452381	0.5	0.5	0.5	0.452381	0.52381	0.547619	0.452381	0.595238	0.52381	0.5	0.404762	0.428571	0.452381	0.452381	0.52381	0.52381	0.571429	0.571429	0.642857	0.52381	0.666667	0.47619	0.428571	0.380952	0.52381	0.380952	0.380952	0.333333	0.47619	0.571429	0.52381	0.47619	0.380952	0.380952	0.380952	0.214286	0.261905	0.333333	0.238095	0.238095	0.238095	0.285714	0.285714	0.285714	0.380952	0.190476
0.428571	0.5	0.428571	0.428571	0.428571	0.47619	0.547619	0.428571	0.5	0.5	0.428571	0.404762	0.333333	0.5	0.52381	0.47619	0.47619	0.47619	0.47619	0.47619	0.428571	0.428571	0.52381	0.547619	0.47619	0.47619	0.5	0.5	0.619048	0.547619	0.52381	0.52381	0.380952	0.52381	0.5	0.666667	0.380952	0.642857	0.380952	0.547619	0.404762	0.571429	0.404762	0.52381	0.404762	0.285714	0.357143	0.357143	0.571429	0.52381
0.619048	0.619048	0.619048	0.619048	0.619048	0.619048	0.619048	0.619048	0.619048	0.619048	0.619048	0.380952	0.52381	0.333333	0.380952	0.380952	0.380952	0.380952	0.428571	0.428571	0.380952	0.380952	0.52381	0.52381	0.619048	0.333333	0.333333	0.666667	0.428571	0.380952	0.380952	0.809524	0.333333	0.428571	0.666667	0.428571	0.333333	0.619048	0.666667	0.666667	0.47619	0.809524	0.666667	0.52381	0.47619	0.333333	0.571429	0.571429	0.52381	0.666667
0.52381	0.52381	0.52381	0.52381	0.52381	0.52381	0.52381	0.52381	0.52381	0.52381	0.52381	0.166667	0.47619	0.309524	0.309524	0.404762	0.261905	0.261905	0.190476	0.190476	0.309524	0.309524	0.285714	0.380952	0.428571	0.238095	0.285714	0.52381	0.190476	0.309524	0.285714	0.428571	0.428571	0.380952	0.428571	0.380952	0.380952	0.547619	0.52381	0.619048	0.5	0.5	0.452381	0.666667	0.642857	0.380952	0.666667	0.666667	0.428571	0.619048
0.571429	0.547619	0.571429	0.571429	0.547619	0.642857	0.571429	0.571429	0.571429	0.547619	0.619048	0.285714	0.571429	0.404762	0.357143	0.404762	0.309524	0.309524	0.285714	0.285714	0.357143	0.357143	0.5	0.428571	0.380952	0.309524	0.261905	0.547619	0.285714	0.309524	0.285714	0.428571	0.333333	0.380952	0.52381	0.380952	0.380952	0.761905	0.595238	0.404762	0.428571	0.52381	0.52381	0.5	0.547619	0.428571	0.547619	0.547619	0.428571	0.428571
0.595238	0.52381	0.595238	0.595238	0.52381	0.52381	0.52381	0.595238	0.595238	0.52381	0.52381	0.309524	0.333333	0.404762	0.404762	0.452381	0.47619	0.47619	0.380952	0.380952	0.333333	0.333333	0.404762	0.404762	0.428571	0.404762	0.357143	0.357143	0.333333	0.285714	0.380952	0.333333	0.571429	0.52381	0.52381	0.380952	0.428571	0.595238	0.52381	0.428571	0.404762	0.642857	0.47619	0.571429	0.52381	0.619048	0.571429	0.571429	0.47619	0.309524
0.47619	0.52381	0.47619	0.47619	0.52381	0.47619	0.47619	0.47619	0.47619	0.52381	0.5	0.285714	0.52381	0.285714	0.52381	0.428571	0.333333	0.333333	0.52381	0.52381	0.452381	0.452381	0.452381	0.595238	0.52381	0.214286	0.333333	0.52381	0.47619	0.5	0.52381	0.47619	0.47619	0.666667	0.428571	0.619048	0.52381	0.52381	0.52381	0.619048	0.452381	0.666667	0.5	0.47619	0.5	0.47619	0.547619	0.547619	0.285714	0.619048
0.619048	0.619048	0.619048	0.619048	0.619048	0.619048	0.619048	0.619048	0.619048	0.619048	0.619048	0.333333	0.714286	0.380952	0.333333	0.47619	0.380952	0.380952	0.333333	0.333333	0.333333	0.333333	0.380952	0.380952	0.666667	0.428571	0.428571	0.47619	0.52381	0.333333	0.380952	0.47619	0.333333	0.52381	0.619048	0.52381	0.52381	0.857143	0.809524	0.52381	0.47619	0.52381	0.47619	0.619048	0.47619	0.52381	0.47619	0.47619	0.52381	0.47619
0.666667	0.666667	0.666667	0.666667	0.666667	0.666667	0.666667	0.666667	0.666667	0.666667	0.666667	0.190476	0.52381	0.333333	0.428571	0.380952	0.0952381	0.0952381	0.333333	0.333333	0.333333	0.333333	0.47619	0.47619	0.333333	0.285714	0.285714	0.619048	0.380952	0.238095	0.238095	0.571429	0.52381	0.428571	0.52381	0.428571	0.380952	0.666667	0.619048	0.52381	0.52381	0.52381	0.52381	0.714286	0.666667	0.428571	0.666667	0.666667	0.428571	0.52381
0.285714	0.357143	0.285714	0.285714	0.357143	0.285714	0.333333	0.285714	0.285714	0.357143	0.404762	0.452381	0.333333	0.404762	0.5	0.571429	0.428571	0.428571	0.52381	0.52381	0.52381	0.52381	0.452381	0.452381	0.380952	0.261905	0.404762	0.5	0.380952	0.52381	0.809524	0.52381	0.380952	0.52381	0.261905	0.47619	0.380952	0.428571	0.357143	0.309524	0.47619	0.380952	0.5	0.333333	0.357143	0.380952	0.309524	0.309524	0.666667	0.452381
0.452381	0.452381	0.452381	0.452381	0.452381	0.452381	0.452381	0.452381	0.452381	0.452381	0.452381	0.309524	0.333333	0.452381	0.309524	0.333333	0.333333	0.333333	0.619048	0.619048	0.428571	0.428571	0.5	0.5	0.47619	0.309524	0.357143	0.619048	0.428571	0.452381	0.47619	0.571429	0.380952	0.333333	0.47619	0.47619	0.333333	0.404762	0.380952	0.452381	0.285714	0.380952	0.428571	0.404762	0.47619	0.238095	0.357143	0.357143	0.52381	0.595238
0.47619	0.52381	0.47619	0.47619	0.52381	0.452381	0.428571	0.47619	0.47619	0.52381	0.595238	0.261905	0.571429	0.238095	0.380952	0.404762	0.404762	0.404762	0.333333	0.333333	0.309524	0.309524	0.452381	0.52381	0.428571	0.238095	0.333333	0.547619	0.380952	0.333333	0.333333	0.428571	0.47619	0.47619	0.380952	0.47619	0.47619	0.452381	0.642857	0.642857	0.619048	0.738095	0.666667	0.595238	0.619048	0.714286	0.571429	0.571429	0.47619	0.571429
0.595238	0.52381	0.595238	0.595238	0.52381	0.595238	0.595238	0.595238	0.595238	0.52381	0.52381	0.380952	0.809524	0.428571	0.47619	0.52381	0.380952	0.380952	0.380952	0.380952	0.309524	0.309524	0.5	0.452381	0.47619	0.5	0.47619	0.571429	0.52381	0.357143	0.380952	0.52381	0.619048	0.333333	0.52381	0.333333	0.52381	0.547619	0.642857	0.428571	0.52381	0.5	0.452381	0.52381	0.619048	0.52381	0.52381	0.52381	0.52381	0.619048
0.571429	0.571429	0.571429	0.571429	0.619048	0.52381	0.52381	0.571429	0.52381	0.571429	0.619048	0.357143	0.47619	0.333333	0.47619	0.452381	0.452381	0.452381	0.52381	0.52381	0.380952	0.380952	0.571429	0.547619	0.52381	0.333333	0.452381	0.571429	0.428571	0.47619	0.47619	0.333333	0.47619	0.52381	0.428571	0.52381	0.714286	0.547619	0.5	0.5	0.380952	0.52381	0.52381	0.52381	0.571429	0.666667	0.452381	0.452381	0.380952	0.52381
0.285714	0.285714	0.285714	0.285714	0.285714	0.285714	0.285714	0.285714	0.285714	0.285714	0.285714	0.52381	0.52381	0.238095	0.52381	0.428571	0.52381	0.52381	0.238095	0.238095	0.428571	0.428571	0.428571	0.428571	0.285714	0.380952	0.380952	0.238095	0.47619	0.142857	0.0952381	0.380952	0.380952	0.190476	0.333333	0.190476	0.333333	0.0952381	0.428571	0.285714	0.285714	0.285714	0.142857	0.142857	0.285714	0.380952	0.142857	0.142857	0.142857	0.285714
0.333333	0.333333	0.333333	0.333333	0.333333	0.333333	0.333333	0.333333	0.333333	0.333333	0.333333	0.452381	0.47619	0.47619	0.452381	0.380952	0.52381	0.52381	0.333333	0.333333	0.380952	0.380952	0.404762	0.404762	0.333333	0.547619	0.642857	0.428571	0.47619	0.380952	0.380952	0.47619	0.619048	0.428571	0.309524	0.380952	0.666667	0.333333	0.428571	0.309524	0.309524	0.333333	0.333333	0.357143	0.428571	0.666667	0.261905	0.261905	0.380952	0.571429
0.357143	0.404762	0.357143	0.357143	0.404762	0.380952	0.380952	0.357143	0.357143	0.404762	0.333333	0.547619	0.428571	0.428571	0.47619	0.571429	0.428571	0.428571	0.380952	0.380952	0.47619	0.47619	0.357143	0.357143	0.571429	0.5	0.547619	0.380952	0.333333	0.357143	0.380952	0.380952	0.571429	0.52381	0.428571	0.380952	0.47619	0.380952	0.380952	0.380952	0.5	0.404762	0.452381	0.333333	0.428571	0.619048	0.5	0.5	0.47619	0.428571
0.380952	0.452381	0.380952	0.380952	0.452381	0.380952	0.380952	0.380952	0.380952	0.452381	0.452381	0.547619	0.333333	0.452381	0.452381	0.452381	0.595238	0.595238	0.619048	0.619048	0.52381	0.52381	0.52381	0.595238	0.52381	0.428571	0.595238	0.452381	0.47619	0.404762	0.52381	0.428571	0.47619	0.52381	0.333333	0.47619	0.571429	0.404762	0.47619	0.428571	0.309524	0.357143	0.452381	0.5	0.5	0.52381	0.404762	0.404762	0.714286	0.428571
0.5	0.428571	0.5	0.5	0.428571	0.5	0.5	0.5	0.5	0.428571	0.452381	0.380952	0.428571	0.452381	0.47619	0.404762	0.357143	0.357143	0.380952	0.380952	0.428571	0.428571	0.428571	0.52381	0.333333	0.428571	0.47619	0.5	0.428571	0.357143	0.428571	0.47619	0.47619	0.380952	0.428571	0.428571	0.380952	0.595238	0.595238	0.619048	0.428571	0.642857	0.404762	0.690476	0.5	0.571429	0.595238	0.595238	0.428571	0.571429
0.52381	0.52381	0.52381	0.52381	0.52381	0.52381	0.52381	0.52381	0.52381	0.52381	0.52381	0.571429	0.333333	0.380952	0.52381	0.52381	0.428571	0.428571	0.666667	0.666667	0.52381	0.52381	0.52381	0.52381	0.619048	0.380952	0.380952	0.666667	0.619048	0.428571	0.619048	0.666667	0.333333	0.52381	0.571429	0.428571	0.333333	0.47619	0.47619	0.52381	0.52381	0.52381	0.52381	0.428571	0.380952	0.380952	0.285714	0.285714	0.666667	0.52381
0.809524	0.738095	0.809524	0.809524	0.738095	0.809524	0.738095	0.809524	0.809524	0.738095	0.666667	0.333333	0.52381	0.333333	0.52381	0.52381	0.47619	0.47619	0.380952	0.380952	0.357143	0.357143	0.52381	0.452381	0.619048	0.47619	0.5	0.571429	0.47619	0.404762	0.380952	0.619048	0.47619	0.428571	0.761905	0.428571	0.52381	0.47619	0.5	0.5	0.357143	0.547619	0.5	0.595238	0.642857	0.52381	0.404762	0.404762	0.666667	0.571429
0.571429	0.5	0.571429	0.571429	0.5	0.571429	0.571429	0.571429	0.571429	0.5	0.47619	0.333333	0.52381	0.357143	0.738095	0.833333	0.5	0.5	0.190476	0.190476	0.261905	0.261905	0.357143	0.309524	0.47619	0.404762	0.404762	0.571429	0.380952	0.333333	0.238095	0.571429	0.47619	0.333333	0.571429	0.380952	0.619048	0.357143	0.5	0.452381	0.547619	0.452381	0.47619	0.452381	0.666667	0.52381	0.428571	0.428571	0.380952	0.547619
0.5	0.571429	0.5	0.5	0.571429	0.571429	0.5	0.5	0.5	0.571429	0.52381	0.380952	0.52381	0.357143	0.738095	0.833333	0.452381	0.452381	0.190476	0.190476	0.309524	0.309524	0.285714	0.357143	0.47619	0.357143	0.380952	0.571429	0.380952	0.380952	0.238095	0.571429	0.47619	0.333333	0.5	0.380952	0.619048	0.357143	0.52381	0.428571	0.547619	0.428571	0.47619	0.428571	0.666667	0.52381	0.428571	0.428571	0.380952	0.547619
0.5	0.595238	0.5	0.5	0.571429	0.52381	0.595238	0.5	0.571429	0.595238	0.5	0.547619	0.380952	0.547619	0.404762	0.428571	0.309524	0.309524	0.428571	0.428571	0.47619	0.47619	0.547619	0.404762	0.666667	0.47619	0.357143	0.428571	0.47619	0.357143	0.333333	0.333333	0.52381	0.47619	0.642857	0.47619	0.333333	0.380952	0.309524	0.261905	0.333333	0.333333	0.261905	0.190476	0.333333	0.190476	0.261905	0.261905	0.380952	0.285714
0.547619	0.619048	0.547619	0.547619	0.619048	0.52381	0.52381	0.547619	0.547619	0.619048	0.547619	0.5	0.47619	0.452381	0.619048	0.619048	0.619048	0.619048	0.333333	0.333333	0.357143	0.357143	0.47619	0.404762	0.666667	0.452381	0.47619	0.571429	0.47619	0.428571	0.52381	0.52381	0.52381	0.380952	0.52381	0.333333	0.619048	0.357143	0.547619	0.380952	0.52381	0.404762	0.452381	0.428571	0.547619	0.52381	0.52381	0.52381	0.380952	0.5
0.428571	0.428571	0.428571	0.428571	0.357143	0.5	0.571429	0.428571	0.5	0.428571	0.380952	0.547619	0.47619	0.547619	0.428571	0.5	0.357143	0.357143	0.571429	0.571429	0.404762	0.404762	0.404762	0.452381	0.666667	0.52381	0.404762	0.357143	0.47619	0.404762	0.428571	0.52381	0.52381	0.52381	0.571429	0.333333	0.428571	0.595238	0.47619	0.5	0.428571	0.47619	0.285714	0.47619	0.380952	0.428571	0.5	0.5	0.47619	0.428571
0.595238	0.571429	0.595238	0.595238	0.571429	0.595238	0.52381	0.595238	0.595238	0.571429	0.52381	0.238095	0.380952	0.309524	0.333333	0.380952	0.380952	0.380952	0.238095	0.238095	0.261905	0.261905	0.380952	0.309524	0.380952	0.285714	0.261905	0.52381	0.142857	0.380952	0.380952	0.380952	0.380952	0.428571	0.619048	0.380952	0.380952	0.47619	0.5	0.452381	0.5	0.5	0.571429	0.47619	0.571429	0.52381	0.571429	0.571429	0.333333	0.5
0.52381	0.52381	0.52381	0.52381	0.52381	0.52381	0.52381	0.52381	0.52381	0.52381	0.52381	0.380952	0.666667	0.47619	0.333333	0.428571	0.47619	0.47619	0.333333	0.333333	0.380952	0.380952	0.380952	0.380952	0.52381	0.619048	0.619048	0.380952	0.380952	0.52381	0.428571	0.52381	0.47619	0.333333	0.47619	0.52381	0.571429	0.52381	0.666667	0.428571	0.428571	0.380952	0.47619	0.52381	0.47619	0.52381	0.428571	0.428571	0.809524	0.47619
0.309524	0.380952	0.309524	0.309524	0.309524	0.357143	0.404762	0.309524	0.333333	0.380952	0.309524	0.619048	0.47619	0.404762	0.571429	0.571429	0.52381	0.52381	0.380952	0.380952	0.428571	0.428571	0.404762	0.357143	0.666667	0.404762	0.404762	0.404762	0.47619	0.428571	0.380952	0.47619	0.47619	0.47619	0.404762	0.52381	0.666667	0.357143	0.357143	0.380952	0.571429	0.452381	0.380952	0.404762	0.333333	0.619048	0.452381	0.452381	0.380952	0.357143
0.52381	0.5	0.52381	0.52381	0.5	0.5	0.452381	0.52381	0.52381	0.5	0.428571	0.452381	0.666667	0.404762	0.571429	0.547619	0.642857	0.642857	0.428571	0.428571	0.380952	0.380952	0.47619	0.47619	0.333333	0.428571	0.380952	0.5	0.52381	0.190476	0.571429	0.619048	0.380952	0.380952	0.52381	0.380952	0.52381	0.380952	0.595238	0.452381	0.52381	0.428571	0.47619	0.5	0.357143	0.52381	0.47619	0.47619	0.47619	0.428571
0.571429	0.428571	0.571429	0.571429	0.5	0.5	0.428571	0.571429	0.5	0.428571	0.452381	0.357143	0.47619	0.357143	0.666667	0.547619	0.404762	0.404762	0.52381	0.52381	0.428571	0.428571	0.619048	0.571429	0.333333	0.47619	0.452381	0.47619	0.619048	0.285714	0.52381	0.52381	0.52381	0.428571	0.428571	0.380952	0.428571	0.309524	0.452381	0.428571	0.404762	0.547619	0.380952	0.428571	0.380952	0.52381	0.333333	0.333333	0.380952	0.47619
0.666667	0.666667	0.666667	0.666667	0.666667	0.666667	0.666667	0.666667	0.666667	0.666667	0.666667	0.666667	0.666667	0.428571	0.666667	0.619048	0.571429	0.571429	0.380952	0.380952	0.380952	0.380952	0.380952	0.380952	0.666667	0.380952	0.380952	0.47619	0.666667	0.380952	0.238095	0.52381	0.47619	0.285714	0.714286	0.285714	0.52381	0.380952	0.666667	0.52381	0.52381	0.380952	0.238095	0.238095	0.52381	0.380952	0.380952	0.380952	0.380952	0.666667
0.5	0.428571	0.5	0.5	0.428571	0.5	0.428571	0.5	0.5	0.428571	0.428571	0.285714	0.380952	0.5	0.547619	0.452381	0.404762	0.404762	0.52381	0.52381	0.309524	0.309524	0.357143	0.452381	0.809524	0.452381	0.380952	0.595238	0.666667	0.428571	0.52381	0.52381	0.52381	0.666667	0.52381	0.666667	0.428571	0.428571	0.47619	0.5	0.47619	0.571429	0.5	0.452381	0.428571	0.380952	0.452381	0.452381	0.333333	0.404762
0.452381	0.380952	0.452381	0.452381	0.404762	0.428571	0.428571	0.452381	0.452381	0.380952	0.380952	0.428571	0.47619	0.357143	0.619048	0.571429	0.428571	0.428571	0.52381	0.52381	0.404762	0.404762	0.428571	0.5	0.52381	0.428571	0.428571	0.52381	0.47619	0.357143	0.333333	0.52381	0.333333	0.47619	0.52381	0.47619	0.333333	0.309524	0.5	0.571429	0.5	0.595238	0.452381	0.5	0.52381	0.47619	0.404762	0.404762	0.380952	0.52381
0.452381	0.380952	0.452381	0.452381	0.404762	0.428571	0.428571	0.452381	0.452381	0.380952	0.380952	0.595238	0.52381	0.380952	0.642857	0.666667	0.547619	0.547619	0.52381	0.52381	0.428571	0.428571	0.357143	0.428571	0.666667	0.52381	0.52381	0.52381	0.619048	0.333333	0.380952	0.52381	0.428571	0.47619	0.52381	0.428571	0.333333	0.357143	0.547619	0.47619	0.404762	0.5	0.357143	0.452381	0.452381	0.380952	0.309524	0.309524	0.571429	0.5
0.285714	0.285714	0.285714	0.285714	0.285714	0.285714	0.285714	0.285714	0.285714	0.285714	0.214286	0.428571	0.238095	0.47619	0.452381	0.404762	0.261905	0.261905	0.571429	0.571429	0.47619	0.47619	0.333333	0.357143	0.52381	0.428571	0.428571	0.380952	0.47619	0.428571	0.380952	0.238095	0.380952	0.52381	0.380952	0.47619	0.238095	0.309524	0.238095	0.333333	0.285714	0.309524	0.190476	0.238095	0.261905	0.0952381	0.214286	0.214286	0.333333	0.52381
0.52381	0.52381	0.52381	0.52381	0.52381	0.571429	0.547619	0.52381	0.52381	0.52381	0.571429	0.5	0.428571	0.357143	0.357143	0.309524	0.333333	0.333333	0.380952	0.380952	0.5	0.5	0.5	0.428571	0.619048	0.261905	0.357143	0.5	0.47619	0.5	0.380952	0.52381	0.333333	0.428571	0.619048	0.428571	0.333333	0.380952	0.428571	0.52381	0.404762	0.404762	0.452381	0.357143	0.428571	0.285714	0.428571	0.428571	0.380952	0.571429
0.333333	0.404762	0.333333	0.333333	0.404762	0.333333	0.333333	0.333333	0.333333	0.404762	0.404762	0.571429	0.47619	0.428571	0.404762	0.333333	0.619048	0.619048	0.47619	0.47619	0.452381	0.452381	0.571429	0.571429	0.380952	0.452381	0.5	0.5	0.52381	0.452381	0.380952	0.47619	0.428571	0.285714	0.357143	0.333333	0.428571	0.285714	0.428571	0.47619	0.357143	0.333333	0.428571	0.452381	0.428571	0.380952	0.380952	0.380952	0.428571	0.404762
0.404762	0.428571	0.404762	0.404762	0.357143	0.380952	0.404762	0.404762	0.47619	0.428571	0.404762	0.47619	0.285714	0.5	0.452381	0.380952	0.52381	0.52381	0.428571	0.428571	0.333333	0.333333	0.404762	0.47619	0.333333	0.52381	0.5	0.357143	0.571429	0.380952	0.333333	0.428571	0.619048	0.380952	0.404762	0.47619	0.571429	0.428571	0.47619	0.357143	0.380952	0.52381	0.333333	0.5	0.428571	0.52381	0.404762	0.404762	0.52381	0.380952
0.380952	0.380952	0.380952	0.380952	0.380952	0.357143	0.357143	0.380952	0.380952	0.380952	0.380952	0.47619	0.333333	0.5	0.5	0.5	0.5	0.5	0.428571	0.428571	0.285714	0.285714	0.404762	0.404762	0.333333	0.52381	0.595238	0.47619	0.571429	0.428571	0.333333	0.428571	0.47619	0.285714	0.380952	0.380952	0.428571	0.261905	0.428571	0.333333	0.452381	0.333333	0.452381	0.404762	0.452381	0.380952	0.380952	0.380952	0.380952	0.404762
0.428571	0.5	0.428571	0.428571	0.452381	0.5	0.52381	0.428571	0.47619	0.5	0.452381	0.333333	0.52381	0.285714	0.333333	0.428571	0.285714	0.285714	0.142857	0.142857	0.357143	0.357143	0.333333	0.261905	0.571429	0.285714	0.285714	0.428571	0.333333	0.404762	0.285714	0.571429	0.285714	0.238095	0.52381	0.238095	0.380952	0.5	0.452381	0.357143	0.357143	0.333333	0.428571	0.380952	0.428571	0.333333	0.5	0.5	0.380952	0.47619
0.380952	0.380952	0.380952	0.380952	0.380952	0.357143	0.357143	0.380952	0.380952	0.380952	0.380952	0.380952	0.285714	0.404762	0.47619	0.452381	0.47619	0.47619	0.52381	0.52381	0.404762	0.404762	0.47619	0.47619	0.333333	0.452381	0.52381	0.452381	0.52381	0.428571	0.52381	0.238095	0.47619	0.52381	0.309524	0.666667	0.52381	0.333333	0.404762	0.452381	0.547619	0.47619	0.52381	0.47619	0.52381	0.52381	0.428571	0.428571	0.47619	0.452381
0.380952	0.428571	0.380952	0.380952	0.428571	0.380952	0.380952	0.380952	0.380952	0.428571	0.428571	0.5	0.380952	0.428571	0.452381	0.309524	0.452381	0.452381	0.52381	0.52381	0.571429	0.571429	0.47619	0.452381	0.666667	0.404762	0.5	0.452381	0.666667	0.309524	0.52381	0.52381	0.52381	0.666667	0.357143	0.666667	0.47619	0.47619	0.452381	0.357143	0.309524	0.333333	0.404762	0.380952	0.309524	0.52381	0.404762	0.404762	0.47619	0.404762
0.428571	0.452381	0.428571	0.428571	0.428571	0.428571	0.428571	0.428571	0.428571	0.452381	0.428571	0.571429	0.47619	0.571429	0.428571	0.404762	0.5	0.5	0.333333	0.333333	0.52381	0.52381	0.452381	0.452381	0.52381	0.595238	0.666667	0.309524	0.380952	0.547619	0.47619	0.380952	0.52381	0.333333	0.380952	0.47619	0.571429	0.47619	0.380952	0.261905	0.380952	0.357143	0.380952	0.309524	0.261905	0.47619	0.404762	0.404762	0.666667	0.380952
0.571429	0.571429	0.571429	0.571429	0.571429	0.571429	0.5	0.571429	0.571429	0.571429	0.5	0.309524	0.47619	0.380952	0.404762	0.428571	0.47619	0.47619	0.52381	0.52381	0.285714	0.285714	0.452381	0.428571	0.666667	0.333333	0.380952	0.642857	0.428571	0.52381	0.52381	0.52381	0.285714	0.47619	0.571429	0.47619	0.333333	0.428571	0.5	0.47619	0.428571	0.5	0.666667	0.5	0.5	0.238095	0.428571	0.428571	0.52381	0.47619
0.47619	0.428571	0.47619	0.47619	0.428571	0.47619	0.452381	0.47619	0.47619	0.428571	0.5	0.357143	0.333333	0.452381	0.595238	0.5	0.452381	0.452381	0.47619	0.47619	0.333333	0.333333	0.404762	0.47619	0.333333	0.428571	0.452381	0.5	0.428571	0.357143	0.380952	0.333333	0.619048	0.571429	0.380952	0.52381	0.714286	0.452381	0.452381	0.404762	0.428571	0.5	0.47619	0.47619	0.404762	0.666667	0.452381	0.452381	0.285714	0.309524
0.285714	0.285714	0.285714	0.285714	0.285714	0.285714	0.285714	0.285714	0.285714	0.285714	0.285714	0.333333	0.190476	0.238095	0.47619	0.333333	0.380952	0.380952	0.52381	0.52381	0.333333	0.333333	0.333333	0.333333	0.428571	0.190476	0.190476	0.380952	0.47619	0.428571	0.52381	0.238095	0.428571	0.666667	0.238095	0.619048	0.52381	0.333333	0.190476	0.571429	0.571429	0.428571	0.52381	0.428571	0.428571	0.47619	0.428571	0.428571	0.333333	0.52381
0.452381	0.452381	0.452381	0.452381	0.452381	0.5	0.428571	0.452381	0.428571	0.452381	0.404762	0.52381	0.285714	0.547619	0.452381	0.428571	0.452381	0.452381	0.428571	0.428571	0.47619	0.47619	0.404762	0.404762	0.428571	0.571429	0.571429	0.452381	0.47619	0.5	0.47619	0.333333	0.714286	0.666667	0.333333	0.619048	0.52381	0.357143	0.309524	0.238095	0.261905	0.261905	0.357143	0.285714	0.309524	0.428571	0.404762	0.404762	0.52381	0.357143
0.404762	0.428571	0.404762	0.404762	0.380952	0.47619	0.52381	0.404762	0.452381	0.428571	0.404762	0.52381	0.333333	0.5	0.357143	0.357143	0.452381	0.452381	0.47619	0.47619	0.547619	0.547619	0.47619	0.47619	0.571429	0.52381	0.5	0.404762	0.47619	0.5	0.47619	0.380952	0.857143	0.809524	0.357143	0.619048	0.52381	0.5	0.333333	0.309524	0.333333	0.357143	0.333333	0.380952	0.333333	0.47619	0.5	0.5	0.52381	0.404762
0.404762	0.428571	0.404762	0.404762	0.380952	0.47619	0.52381	0.404762	0.452381	0.428571	0.404762	0.52381	0.333333	0.5	0.357143	0.357143	0.452381	0.452381	0.47619	0.47619	0.547619	0.547619	0.47619	0.47619	0.571429	0.52381	0.5	0.404762	0.47619	0.5	0.47619	0.380952	0.857143	0.809524	0.357143	0.619048	0.52381	0.5	0.333333	0.309524	0.333333	0.357143	0.333333	0.380952	0.333333	0.47619	0.5	0.5	0.52381	0.404762
0.404762	0.428571	0.404762	0.404762	0.380952	0.47619	0.52381	0.404762	0.452381	0.428571	0.404762	0.52381	0.333333	0.5	0.357143	0.357143	0.452381	0.452381	0.47619	0.47619	0.547619	0.547619	0.47619	0.47619	0.571429	0.52381	0.5	0.404762	0.47619	0.5	0.47619	0.380952	0.857143	0.809524	0.357143	0.619048	0.52381	0.5	0.333333	0.309524	0.333333	0.357143	0.333333	0.380952	0.333333	0.47619	0.5	0.5	0.52381	0.404762
0.47619	0.47619	0.47619	0.47619	0.47619	0.47619	0.47619	0.47619	0.47619	0.47619	0.47619	0.47619	0.47619	0.333333	0.428571	0.571429	0.190476	0.190476	0.571429	0.571429	0.52381	0.52381	0.380952	0.380952	0.52381	0.238095	0.238095	0.52381	0.428571	0.47619	0.571429	0.52381	0.47619	0.666667	0.52381	0.52381	0.285714	0.52381	0.52381	0.666667	0.666667	0.52381	0.571429	0.47619	0.52381	0.285714	0.52381	0.52381	0.47619	0.666667
0.547619	0.5	0.547619	0.547619	0.547619	0.47619	0.47619	0.547619	0.5	0.5	0.5	0.357143	0.333333	0.404762	0.428571	0.380952	0.357143	0.357143	0.47619	0.47619	0.333333	0.333333	0.5	0.404762	0.380952	0.5	0.5	0.5	0.428571	0.5	0.47619	0.333333	0.666667	0.666667	0.404762	0.52381	0.571429	0.333333	0.309524	0.357143	0.309524	0.404762	0.452381	0.380952	0.428571	0.571429	0.357143	0.357143	0.380952	0.357143
0.380952	0.380952	0.380952	0.380952	0.380952	0.380952	0.380952	0.380952	0.380952	0.380952	0.380952	0.52381	0.380952	0.380952	0.619048	0.47619	0.333333	0.333333	0.52381	0.52381	0.666667	0.666667	0.52381	0.52381	0.666667	0.333333	0.333333	0.47619	0.619048	0.380952	0.47619	0.47619	0.380952	0.619048	0.52381	0.619048	0.47619	0.380952	0.380952	0.666667	0.52381	0.571429	0.428571	0.333333	0.380952	0.428571	0.380952	0.380952	0.380952	0.47619
0.309524	0.380952	0.309524	0.309524	0.380952	0.380952	0.333333	0.309524	0.309524	0.380952	0.380952	0.5	0.428571	0.404762	0.52381	0.52381	0.47619	0.47619	0.285714	0.285714	0.380952	0.380952	0.357143	0.285714	0.333333	0.428571	0.452381	0.404762	0.52381	0.285714	0.428571	0.47619	0.333333	0.380952	0.309524	0.428571	0.52381	0.357143	0.404762	0.214286	0.333333	0.261905	0.404762	0.309524	0.380952	0.714286	0.285714	0.285714	0.428571	0.333333
0.428571	0.52381	0.428571	0.428571	0.452381	0.47619	0.5	0.428571	0.5	0.52381	0.452381	0.452381	0.333333	0.595238	0.52381	0.404762	0.428571	0.428571	0.619048	0.619048	0.52381	0.52381	0.547619	0.52381	0.47619	0.547619	0.52381	0.47619	0.52381	0.52381	0.619048	0.333333	0.666667	0.809524	0.404762	0.666667	0.52381	0.5	0.404762	0.380952	0.357143	0.404762	0.428571	0.357143	0.309524	0.428571	0.428571	0.428571	0.333333	0.428571
0.428571	0.52381	0.428571	0.428571	0.452381	0.47619	0.5	0.428571	0.5	0.52381	0.452381	0.452381	0.333333	0.595238	0.52381	0.404762	0.428571	0.428571	0.619048	0.619048	0.52381	0.52381	0.547619	0.52381	0.47619	0.547619	0.52381	0.47619	0.52381	0.52381	0.619048	0.333333	0.666667	0.809524	0.404762	0.666667	0.52381	0.5	0.404762	0.380952	0.357143	0.404762	0.428571	0.357143	0.309524	0.428571	0.428571	0.428571	0.333333	0.428571
0.333333	0.309524	0.333333	0.333333	0.309524	0.333333	0.333333	0.333333	0.333333	0.309524	0.238095	0.452381	0.380952	0.47619	0.428571	0.404762	0.261905	0.261905	0.52381	0.52381	0.452381	0.452381	0.404762	0.357143	0.52381	0.619048	0.547619	0.285714	0.333333	0.333333	0.333333	0.285714	0.47619	0.52381	0.309524	0.666667	0.52381	0.404762	0.309524	0.357143	0.285714	0.428571	0.261905	0.452381	0.333333	0.571429	0.309524	0.309524	0.380952	0.380952
0.333333	0.309524	0.333333	0.333333	0.309524	0.333333	0.333333	0.333333	0.333333	0.309524	0.238095	0.452381	0.380952	0.47619	0.428571	0.404762	0.261905	0.261905	0.52381	0.52381	0.452381	0.452381	0.404762	0.357143	0.52381	0.619048	0.547619	0.285714	0.333333	0.333333	0.333333	0.285714	0.47619	0.52381	0.309524	0.666667	0.52381	0.404762	0.309524	0.357143	0.285714	0.428571	0.261905	0.452381	0.333333	0.571429	0.309524	0.309524	0.380952	0.380952
0.452381	0.5	0.452381	0.452381	0.5	0.452381	0.380952	0.452381	0.452381	0.5	0.428571	0.5	0.380952	0.452381	0.452381	0.428571	0.357143	0.357143	0.47619	0.47619	0.547619	0.547619	0.428571	0.357143	0.52381	0.52381	0.5	0.428571	0.333333	0.357143	0.333333	0.142857	0.47619	0.47619	0.428571	0.619048	0.52381	0.380952	0.380952	0.309524	0.333333	0.404762	0.380952	0.357143	0.452381	0.428571	0.380952	0.380952	0.380952	0.333333
0.333333	0.309524	0.333333	0.333333	0.309524	0.333333	0.333333	0.333333	0.333333	0.309524	0.238095	0.428571	0.333333	0.47619	0.452381	0.452381	0.333333	0.333333	0.428571	0.428571	0.428571	0.428571	0.309524	0.261905	0.380952	0.595238	0.52381	0.309524	0.285714	0.333333	0.428571	0.238095	0.571429	0.619048	0.285714	0.619048	0.666667	0.333333	0.238095	0.285714	0.309524	0.333333	0.214286	0.380952	0.380952	0.571429	0.309524	0.309524	0.380952	0.357143
0.52381	0.52381	0.52381	0.52381	0.52381	0.5	0.452381	0.52381	0.52381	0.52381	0.452381	0.404762	0.333333	0.380952	0.404762	0.380952	0.5	0.5	0.333333	0.333333	0.333333	0.333333	0.452381	0.452381	0.333333	0.5	0.571429	0.5	0.47619	0.452381	0.47619	0.47619	0.714286	0.52381	0.452381	0.380952	0.52381	0.309524	0.380952	0.357143	0.380952	0.404762	0.52381	0.452381	0.5	0.714286	0.428571	0.428571	0.47619	0.404762
0.52381	0.52381	0.52381	0.52381	0.52381	0.5	0.452381	0.52381	0.52381	0.52381	0.452381	0.404762	0.333333	0.380952	0.404762	0.380952	0.5	0.5	0.333333	0.333333	0.333333	0.333333	0.452381	0.452381	0.333333	0.5	0.571429	0.5	0.47619	0.452381	0.47619	0.47619	0.714286	0.52381	0.452381	0.380952	0.52381	0.309524	0.380952	0.357143	0.380952	0.404762	0.52381	0.452381	0.5	0.714286	0.428571	0.428571	0.47619	0.404762
0.52381	0.52381	0.52381	0.52381	0.52381	0.5	0.452381	0.52381	0.52381	0.52381	0.452381	0.404762	0.333333	0.380952	0.404762	0.380952	0.5	0.5	0.333333	0.333333	0.333333	0.333333	0.452381	0.452381	0.333333	0.5	0.571429	0.5	0.47619	0.452381	0.47619	0.47619	0.714286	0.52381	0.452381	0.380952	0.52381	0.309524	0.380952	0.357143	0.380952	0.404762	0.52381	0.452381	0.5	0.714286	0.428571	0.428571	0.47619	0.404762
0.5	0.5	0.5	0.5	0.5	0.47619	0.428571	0.5	0.5	0.5	0.428571	0.333333	0.333333	0.309524	0.380952	0.380952	0.428571	0.428571	0.428571	0.428571	0.380952	0.380952	0.380952	0.380952	0.380952	0.333333	0.404762	0.5	0.285714	0.452381	0.428571	0.238095	0.571429	0.619048	0.452381	0.619048	0.666667	0.309524	0.309524	0.357143	0.404762	0.404762	0.47619	0.428571	0.571429	0.571429	0.428571	0.428571	0.380952	0.357143
0.285714	0.309524	0.285714	0.285714	0.309524	0.285714	0.285714	0.285714	0.285714	0.309524	0.333333	0.428571	0.142857	0.52381	0.380952	0.404762	0.47619	0.47619	0.428571	0.428571	0.380952	0.380952	0.333333	0.333333	0.428571	0.380952	0.428571	0.404762	0.333333	0.428571	0.47619	0.238095	0.428571	0.52381	0.309524	0.52381	0.47619	0.333333	0.380952	0.357143	0.428571	0.261905	0.5	0.404762	0.357143	0.428571	0.452381	0.452381	0.380952	0.309524
0.285714	0.309524	0.285714	0.285714	0.309524	0.285714	0.285714	0.285714	0.285714	0.309524	0.333333	0.428571	0.142857	0.52381	0.380952	0.404762	0.47619	0.47619	0.428571	0.428571	0.380952	0.380952	0.333333	0.333333	0.428571	0.380952	0.428571	0.404762	0.333333	0.428571	0.47619	0.238095	0.428571	0.52381	0.309524	0.52381	0.47619	0.333333	0.380952	0.357143	0.428571	0.261905	0.5	0.404762	0.357143	0.428571	0.452381	0.452381	0.380952	0.309524
0.357143	0.380952	0.357143	0.357143	0.380952	0.357143	0.357143	0.357143	0.357143	0.380952	0.380952	0.357143	0.285714	0.5	0.333333	0.357143	0.47619	0.47619	0.428571	0.428571	0.357143	0.357143	0.285714	0.357143	0.380952	0.380952	0.428571	0.47619	0.285714	0.428571	0.52381	0.238095	0.666667	0.619048	0.285714	0.619048	0.619048	0.357143	0.404762	0.5	0.428571	0.380952	0.428571	0.52381	0.52381	0.666667	0.571429	0.571429	0.380952	0.52381
0.357143	0.380952	0.357143	0.357143	0.380952	0.357143	0.357143	0.357143	0.357143	0.380952	0.380952	0.357143	0.285714	0.5	0.333333	0.357143	0.47619	0.47619	0.428571	0.428571	0.357143	0.357143	0.285714	0.357143	0.380952	0.380952	0.428571	0.47619	0.285714	0.428571	0.52381	0.238095	0.666667	0.619048	0.285714	0.619048	0.619048	0.357143	0.404762	0.5	0.428571	0.380952	0.428571	0.52381	0.52381	0.666667	0.571429	0.571429	0.380952	0.52381
0.428571	0.452381	0.428571	0.428571	0.452381	0.428571	0.428571	0.428571	0.428571	0.452381	0.452381	0.333333	0.428571	0.428571	0.333333	0.428571	0.428571	0.428571	0.428571	0.428571	0.357143	0.357143	0.285714	0.357143	0.428571	0.357143	0.404762	0.47619	0.190476	0.357143	0.380952	0.285714	0.714286	0.666667	0.357143	0.47619	0.47619	0.428571	0.47619	0.571429	0.5	0.428571	0.5	0.52381	0.595238	0.619048	0.642857	0.642857	0.47619	0.52381
0.428571	0.452381	0.428571	0.428571	0.452381	0.428571	0.428571	0.428571	0.428571	0.452381	0.452381	0.333333	0.428571	0.428571	0.333333	0.428571	0.428571	0.428571	0.428571	0.428571	0.357143	0.357143	0.285714	0.357143	0.428571	0.357143	0.404762	0.47619	0.190476	0.357143	0.380952	0.285714	0.714286	0.666667	0.357143	0.47619	0.47619	0.428571	0.47619	0.571429	0.5	0.428571	0.5	0.52381	0.595238	0.619048	0.642857	0.642857	0.47619	0.52381
0.452381	0.52381	0.452381	0.452381	0.52381	0.452381	0.404762	0.452381	0.452381	0.52381	0.52381	0.404762	0.238095	0.404762	0.452381	0.5	0.5	0.5	0.52381	0.52381	0.428571	0.428571	0.357143	0.333333	0.47619	0.404762	0.5	0.452381	0.285714	0.47619	0.47619	0.285714	0.666667	0.666667	0.404762	0.52381	0.47619	0.428571	0.380952	0.380952	0.333333	0.357143	0.428571	0.285714	0.547619	0.52381	0.357143	0.357143	0.47619	0.452381
0.452381	0.52381	0.452381	0.452381	0.52381	0.452381	0.404762	0.452381	0.452381	0.52381	0.52381	0.404762	0.238095	0.404762	0.452381	0.5	0.5	0.5	0.52381	0.52381	0.428571	0.428571	0.357143	0.333333	0.47619	0.404762	0.5	0.452381	0.285714	0.47619	0.47619	0.285714	0.666667	0.666667	0.404762	0.52381	0.47619	0.428571	0.380952	0.380952	0.333333	0.357143	0.428571	0.285714	0.547619	0.52381	0.357143	0.357143	0.47619	0.452381
0.452381	0.52381	0.452381	0.452381	0.52381	0.452381	0.404762	0.452381	0.452381	0.52381	0.52381	0.404762	0.238095	0.404762	0.452381	0.5	0.5	0.5	0.52381	0.52381	0.428571	0.428571	0.357143	0.333333	0.47619	0.404762	0.5	0.452381	0.285714	0.47619	0.47619	0.285714	0.666667	0.666667	0.404762	0.52381	0.47619	0.428571	0.380952	0.380952	0.333333	0.357143	0.428571	0.285714	0.547619	0.52381	0.357143	0.357143	0.47619	0.452381
0.404762	0.404762	0.404762	0.404762	0.47619	0.404762	0.404762	0.404762	0.404762	0.404762	0.547619	0.357143	0.285714	0.333333	0.357143	0.5	0.428571	0.428571	0.52381	0.52381	0.333333	0.333333	0.452381	0.428571	0.47619	0.309524	0.380952	0.642857	0.285714	0.357143	0.52381	0.52381	0.47619	0.666667	0.404762	0.47619	0.333333	0.404762	0.404762	0.642857	0.642857	0.571429	0.642857	0.642857	0.666667	0.428571	0.571429	0.571429	0.52381	0.47619
0.428571	0.404762	0.428571	0.428571	0.357143	0.5	0.5	0.428571	0.47619	0.404762	0.47619	0.357143	0.52381	0.428571	0.428571	0.428571	0.333333	0.333333	0.47619	0.47619	0.428571	0.428571	0.380952	0.380952	0.52381	0.452381	0.309524	0.309524	0.428571	0.380952	0.285714	0.142857	0.47619	0.619048	0.452381	0.666667	0.52381	0.547619	0.428571	0.428571	0.47619	0.52381	0.357143	0.47619	0.452381	0.52381	0.52381	0.52381	0.380952	0.285714
0.428571	0.404762	0.428571	0.428571	0.357143	0.5	0.5	0.428571	0.47619	0.404762	0.47619	0.357143	0.52381	0.428571	0.428571	0.428571	0.333333	0.333333	0.47619	0.47619	0.428571	0.428571	0.380952	0.380952	0.52381	0.452381	0.309524	0.309524	0.428571	0.380952	0.285714	0.142857	0.47619	0.619048	0.452381	0.666667	0.52381	0.547619	0.428571	0.428571	0.47619	0.52381	0.357143	0.47619	0.452381	0.52381	0.52381	0.52381	0.380952	0.285714
0.380952	0.380952	0.380952	0.380952	0.380952	0.380952	0.380952	0.380952	0.380952	0.380952	0.380952	0.380952	0.380952	0.380952	0.333333	0.142857	0.285714	0.285714	0.666667	0.666667	0.666667	0.666667	0.857143	0.857143	0.428571	0.380952	0.380952	0.47619	0.47619	0.428571	0.47619	0.47619	0.380952	0.52381	0.333333	0.47619	0.238095	0.380952	0.428571	0.52381	0.333333	0.571429	0.380952	0.428571	0.238095	0.333333	0.238095	0.238095	0.333333	0.52381
0.357143	0.333333	0.357143	0.357143	0.285714	0.428571	0.428571	0.357143	0.404762	0.333333	0.404762	0.428571	0.238095	0.571429	0.428571	0.5	0.452381	0.452381	0.380952	0.380952	0.309524	0.309524	0.285714	0.285714	0.380952	0.595238	0.452381	0.333333	0.285714	0.333333	0.52381	0.285714	0.52381	0.52381	0.404762	0.380952	0.47619	0.47619	0.357143	0.428571	0.5	0.452381	0.380952	0.452381	0.404762	0.666667	0.52381	0.52381	0.47619	0.309524
0.428571	0.404762	0.428571	0.428571	0.357143	0.5	0.5	0.428571	0.47619	0.404762	0.47619	0.380952	0.333333	0.5	0.452381	0.452381	0.357143	0.357143	0.52381	0.52381	0.357143	0.357143	0.357143	0.357143	0.52381	0.5	0.357143	0.309524	0.285714	0.309524	0.380952	0.285714	0.666667	0.619048	0.404762	0.52381	0.47619	0.52381	0.428571	0.428571	0.452381	0.52381	0.357143	0.452381	0.428571	0.619048	0.52381	0.52381	0.333333	0.309524
0.404762	0.380952	0.404762	0.404762	0.357143	0.47619	0.47619	0.404762	0.452381	0.380952	0.5	0.428571	0.333333	0.52381	0.428571	0.428571	0.452381	0.452381	0.52381	0.52381	0.428571	0.428571	0.380952	0.452381	0.52381	0.404762	0.357143	0.333333	0.285714	0.309524	0.380952	0.285714	0.666667	0.619048	0.380952	0.52381	0.47619	0.52381	0.52381	0.5	0.47619	0.52381	0.357143	0.52381	0.404762	0.619048	0.619048	0.619048	0.333333	0.333333
0.428571	0.404762	0.428571	0.428571	0.357143	0.5	0.5	0.428571	0.47619	0.404762	0.47619	0.380952	0.333333	0.5	0.452381	0.452381	0.357143	0.357143	0.52381	0.52381	0.357143	0.357143	0.357143	0.357143	0.52381	0.5	0.357143	0.309524	0.285714	0.309524	0.380952	0.285714	0.666667	0.619048	0.404762	0.52381	0.47619	0.52381	0.428571	0.428571	0.452381	0.52381	0.357143	0.452381	0.428571	0.619048	0.52381	0.52381	0.333333	0.309524
0.0952381	0.0952381	0.0952381	0.0952381	0.0952381	0.0952381	0.0952381	0.0952381	0.0952381	0.0952381	0.0952381	0.571429	0.190476	0.52381	0.428571	0.380952	0.571429	0.571429	0.52381	0.52381	0.380952	0.380952	0.238095	0.238095	0.380952	0.52381	0.52381	0.238095	0.47619	0.52381	0.666667	0.333333	0.380952	0.52381	0.142857	0.47619	0.428571	0.0952381	0.190476	0.190476	0.333333	0.190476	0.285714	0.190476	0.190476	0.380952	0.0952381	0.0952381	0.571429	0.238095
0.5	0.5	0.5	0.5	0.5	0.5	0.452381	0.5	0.5	0.5	0.5	0.428571	0.333333	0.5	0.5	0.5	0.380952	0.380952	0.52381	0.52381	0.428571	0.428571	0.404762	0.357143	0.52381	0.452381	0.428571	0.380952	0.285714	0.285714	0.380952	0.285714	0.666667	0.619048	0.428571	0.52381	0.47619	0.52381	0.452381	0.357143	0.404762	0.47619	0.47619	0.380952	0.428571	0.619048	0.47619	0.47619	0.333333	0.333333
0.380952	0.380952	0.380952	0.380952	0.380952	0.380952	0.333333	0.380952	0.380952	0.380952	0.380952	0.5	0.142857	0.547619	0.571429	0.571429	0.47619	0.47619	0.52381	0.52381	0.380952	0.380952	0.333333	0.285714	0.47619	0.47619	0.452381	0.428571	0.428571	0.404762	0.52381	0.285714	0.52381	0.619048	0.404762	0.47619	0.47619	0.380952	0.333333	0.261905	0.452381	0.357143	0.428571	0.285714	0.333333	0.380952	0.333333	0.333333	0.333333	0.333333
0.5	0.5	0.5	0.5	0.5	0.5	0.452381	0.5	0.5	0.5	0.5	0.428571	0.333333	0.5	0.5	0.5	0.380952	0.380952	0.52381	0.52381	0.428571	0.428571	0.404762	0.357143	0.52381	0.452381	0.428571	0.380952	0.285714	0.285714	0.380952	0.285714	0.666667	0.619048	0.428571	0.52381	0.47619	0.52381	0.452381	0.357143	0.404762	0.47619	0.47619	0.380952	0.428571	0.619048	0.47619	0.47619	0.333333	0.333333
0.5	0.5	0.5	0.5	0.5	0.5	0.452381	0.5	0.5	0.5	0.5	0.428571	0.333333	0.5	0.5	0.5	0.380952	0.380952	0.52381	0.52381	0.428571	0.428571	0.404762	0.357143	0.52381	0.452381	0.428571	0.380952	0.285714	0.285714	0.380952	0.285714	0.666667	0.619048	0.428571	0.52381	0.47619	0.52381	0.452381	0.357143	0.404762	0.47619	0.47619	0.380952	0.428571	0.619048	0.47619	0.47619	0.333333	0.333333
0.238095	0.238095	0.238095	0.238095	0.238095	0.261905	0.309524	0.238095	0.285714	0.238095	0.238095	0.452381	0.190476	0.571429	0.47619	0.52381	0.357143	0.357143	0.428571	0.428571	0.404762	0.404762	0.357143	0.309524	0.380952	0.52381	0.452381	0.309524	0.285714	0.428571	0.47619	0.142857	0.380952	0.571429	0.357143	0.52381	0.428571	0.380952	0.190476	0.261905	0.309524	0.333333	0.333333	0.261905	0.214286	0.238095	0.333333	0.333333	0.380952	0.238095
0.285714	0.309524	0.285714	0.285714	0.309524	0.285714	0.285714	0.285714	0.285714	0.309524	0.333333	0.428571	0.142857	0.52381	0.380952	0.404762	0.47619	0.47619	0.428571	0.428571	0.380952	0.380952	0.333333	0.333333	0.428571	0.380952	0.428571	0.404762	0.333333	0.428571	0.47619	0.238095	0.428571	0.52381	0.309524	0.52381	0.47619	0.333333	0.380952	0.357143	0.428571	0.261905	0.5	0.404762	0.357143	0.428571	0.452381	0.452381	0.380952	0.309524
0.428571	0.428571	0.428571	0.428571	0.428571	0.428571	0.452381	0.428571	0.428571	0.428571	0.428571	0.47619	0.333333	0.571429	0.47619	0.5	0.333333	0.333333	0.47619	0.47619	0.5	0.5	0.404762	0.380952	0.52381	0.47619	0.452381	0.357143	0.285714	0.357143	0.333333	0.285714	0.52381	0.52381	0.357143	0.666667	0.52381	0.547619	0.452381	0.428571	0.404762	0.47619	0.404762	0.47619	0.380952	0.52381	0.547619	0.547619	0.333333	0.309524
0.428571	0.428571	0.428571	0.428571	0.428571	0.428571	0.452381	0.428571	0.428571	0.428571	0.428571	0.5	0.333333	0.5	0.5	0.5	0.380952	0.380952	0.52381	0.52381	0.5	0.5	0.404762	0.380952	0.52381	0.452381	0.428571	0.357143	0.285714	0.285714	0.380952	0.285714	0.666667	0.619048	0.357143	0.52381	0.47619	0.52381	0.452381	0.428571	0.404762	0.47619	0.404762	0.452381	0.380952	0.619048	0.547619	0.547619	0.333333	0.333333
0.404762	0.404762	0.404762	0.404762	0.404762	0.404762	0.428571	0.404762	0.404762	0.404762	0.404762	0.47619	0.380952	0.47619	0.452381	0.428571	0.333333	0.333333	0.47619	0.47619	0.571429	0.571429	0.452381	0.428571	0.380952	0.47619	0.452381	0.333333	0.380952	0.380952	0.238095	0.142857	0.52381	0.47619	0.380952	0.52381	0.52381	0.47619	0.380952	0.357143	0.357143	0.404762	0.333333	0.404762	0.333333	0.380952	0.47619	0.47619	0.238095	0.285714
0.309524	0.333333	0.309524	0.309524	0.333333	0.309524	0.309524	0.309524	0.309524	0.333333	0.333333	0.47619	0.190476	0.571429	0.428571	0.47619	0.5	0.5	0.380952	0.380952	0.47619	0.47619	0.357143	0.333333	0.333333	0.380952	0.428571	0.380952	0.285714	0.309524	0.380952	0.285714	0.52381	0.52381	0.333333	0.380952	0.380952	0.357143	0.333333	0.309524	0.357143	0.261905	0.309524	0.261905	0.309524	0.380952	0.404762	0.404762	0.333333	0.380952
0.404762	0.404762	0.404762	0.404762	0.380952	0.428571	0.5	0.404762	0.47619	0.404762	0.380952	0.452381	0.380952	0.47619	0.428571	0.428571	0.357143	0.357143	0.52381	0.52381	0.52381	0.52381	0.547619	0.52381	0.47619	0.47619	0.428571	0.309524	0.333333	0.238095	0.380952	0.428571	0.619048	0.666667	0.452381	0.47619	0.428571	0.619048	0.404762	0.5	0.309524	0.571429	0.357143	0.52381	0.357143	0.47619	0.404762	0.404762	0.428571	0.333333
0.52381	0.52381	0.52381	0.52381	0.52381	0.52381	0.52381	0.52381	0.52381	0.52381	0.52381	0.571429	0.52381	0.380952	0.333333	0.333333	0.238095	0.238095	0.571429	0.571429	0.809524	0.809524	0.809524	0.809524	0.47619	0.380952	0.380952	0.380952	0.380952	0.190476	0.428571	0.380952	0.52381	0.380952	0.380952	0.333333	0.428571	0.47619	0.52381	0.333333	0.238095	0.380952	0.190476	0.238095	0.380952	0.285714	0.285714	0.285714	0.47619	0.47619
0.380952	0.380952	0.380952	0.380952	0.380952	0.380952	0.380952	0.380952	0.380952	0.380952	0.380952	0.52381	0.380952	0.619048	0.47619	0.47619	0.47619	0.47619	0.47619	0.47619	0.333333	0.333333	0.380952	0.380952	0.666667	0.619048	0.619048	0.47619	0.666667	0.666667	0.52381	0.571429	0.52381	0.619048	0.47619	0.47619	0.428571	0.380952	0.333333	0.47619	0.380952	0.333333	0.333333	0.238095	0.238095	0.333333	0.238095	0.238095	0.619048	0.47619
0.380952	0.380952	0.380952	0.380952	0.380952	0.380952	0.380952	0.380952	0.380952	0.380952	0.380952	0.52381	0.380952	0.619048	0.47619	0.47619	0.47619	0.47619	0.47619	0.47619	0.333333	0.333333	0.380952	0.380952	0.666667	0.619048	0.619048	0.47619	0.666667	0.666667	0.52381	0.571429	0.52381	0.619048	0.47619	0.47619	0.428571	0.380952	0.333333	0.47619	0.380952	0.333333	0.333333	0.238095	0.238095	0.333333	0.238095	0.238095	0.619048	0.47619
0.380952	0.380952	0.380952	0.380952	0.357143	0.428571	0.5	0.380952	0.452381	0.380952	0.380952	0.52381	0.333333	0.452381	0.404762	0.404762	0.333333	0.333333	0.52381	0.52381	0.5	0.5	0.428571	0.357143	0.52381	0.5	0.404762	0.285714	0.285714	0.285714	0.380952	0.285714	0.666667	0.619048	0.380952	0.52381	0.47619	0.52381	0.357143	0.380952	0.285714	0.428571	0.261905	0.404762	0.309524	0.619048	0.428571	0.428571	0.333333	0.285714
0.404762	0.404762	0.404762	0.404762	0.333333	0.47619	0.547619	0.404762	0.47619	0.404762	0.47619	0.357143	0.333333	0.5	0.428571	0.428571	0.357143	0.357143	0.52381	0.52381	0.404762	0.404762	0.333333	0.428571	0.52381	0.428571	0.357143	0.357143	0.285714	0.380952	0.380952	0.285714	0.666667	0.619048	0.404762	0.52381	0.47619	0.52381	0.5	0.452381	0.452381	0.595238	0.357143	0.47619	0.452381	0.619048	0.52381	0.52381	0.333333	0.380952
0.380952	0.380952	0.380952	0.380952	0.333333	0.452381	0.452381	0.380952	0.428571	0.380952	0.452381	0.333333	0.380952	0.47619	0.380952	0.357143	0.309524	0.309524	0.47619	0.47619	0.5	0.5	0.380952	0.404762	0.380952	0.452381	0.404762	0.309524	0.380952	0.404762	0.238095	0.142857	0.52381	0.47619	0.404762	0.52381	0.52381	0.47619	0.357143	0.333333	0.428571	0.452381	0.333333	0.380952	0.357143	0.380952	0.452381	0.452381	0.238095	0.261905
0.404762	0.404762	0.404762	0.404762	0.357143	0.47619	0.47619	0.404762	0.452381	0.404762	0.47619	0.333333	0.333333	0.571429	0.404762	0.428571	0.309524	0.309524	0.47619	0.47619	0.428571	0.428571	0.333333	0.357143	0.52381	0.452381	0.404762	0.333333	0.285714	0.380952	0.333333	0.285714	0.52381	0.52381	0.380952	0.666667	0.52381	0.547619	0.428571	0.404762	0.47619	0.52381	0.404762	0.452381	0.404762	0.52381	0.52381	0.52381	0.333333	0.285714
0.357143	0.357143	0.357143	0.357143	0.357143	0.380952	0.428571	0.357143	0.404762	0.357143	0.357143	0.47619	0.285714	0.5	0.547619	0.595238	0.380952	0.380952	0.47619	0.47619	0.357143	0.357143	0.357143	0.309524	0.380952	0.52381	0.452381	0.285714	0.333333	0.309524	0.380952	0.238095	0.666667	0.619048	0.333333	0.47619	0.52381	0.452381	0.309524	0.309524	0.380952	0.452381	0.380952	0.380952	0.357143	0.666667	0.452381	0.452381	0.333333	0.357143
0.47619	0.47619	0.47619	0.47619	0.47619	0.47619	0.47619	0.47619	0.47619	0.47619	0.47619	0.333333	0.52381	0.238095	0.285714	0.285714	0.238095	0.238095	0.47619	0.47619	0.619048	0.619048	0.428571	0.428571	0.52381	0.238095	0.238095	0.285714	0.428571	0.380952	0.285714	0.142857	0.47619	0.619048	0.428571	0.666667	0.52381	0.571429	0.380952	0.52381	0.428571	0.52381	0.333333	0.47619	0.571429	0.52381	0.52381	0.52381	0.380952	0.333333
0.357143	0.357143	0.357143	0.357143	0.357143	0.357143	0.333333	0.357143	0.357143	0.357143	0.428571	0.357143	0.428571	0.333333	0.452381	0.404762	0.5	0.5	0.619048	0.619048	0.309524	0.309524	0.404762	0.452381	0.47619	0.428571	0.5	0.52381	0.666667	0.47619	0.47619	0.52381	0.47619	0.47619	0.380952	0.52381	0.428571	0.261905	0.47619	0.47619	0.452381	0.5	0.571429	0.452381	0.52381	0.52381	0.333333	0.333333	0.571429	0.571429
0.690476	0.619048	0.690476	0.690476	0.619048	0.690476	0.619048	0.690476	0.690476	0.619048	0.547619	0.333333	0.666667	0.285714	0.595238	0.595238	0.404762	0.404762	0.285714	0.285714	0.404762	0.404762	0.5	0.428571	0.666667	0.333333	0.357143	0.5	0.52381	0.404762	0.190476	0.380952	0.333333	0.285714	0.738095	0.285714	0.380952	0.357143	0.452381	0.452381	0.309524	0.428571	0.357143	0.380952	0.52381	0.190476	0.333333	0.333333	0.333333	0.547619
0.357143	0.452381	0.357143	0.357143	0.428571	0.404762	0.452381	0.357143	0.380952	0.452381	0.5	0.5	0.619048	0.357143	0.428571	0.428571	0.333333	0.333333	0.333333	0.333333	0.47619	0.47619	0.404762	0.404762	0.52381	0.309524	0.357143	0.452381	0.666667	0.380952	0.190476	0.666667	0.380952	0.285714	0.47619	0.238095	0.333333	0.404762	0.404762	0.309524	0.380952	0.333333	0.404762	0.190476	0.333333	0.285714	0.380952	0.380952	0.380952	0.380952
0.52381	0.666667	0.52381	0.52381	0.595238	0.5	0.52381	0.52381	0.595238	0.666667	0.52381	0.47619	0.47619	0.380952	0.404762	0.571429	0.380952	0.380952	0.285714	0.285714	0.404762	0.404762	0.428571	0.380952	0.52381	0.357143	0.357143	0.52381	0.333333	0.309524	0.428571	0.571429	0.380952	0.380952	0.666667	0.238095	0.380952	0.452381	0.52381	0.428571	0.5	0.5	0.642857	0.428571	0.47619	0.333333	0.547619	0.547619	0.52381	0.380952
0.285714	0.285714	0.285714	0.285714	0.285714	0.285714	0.285714	0.285714	0.285714	0.285714	0.285714	0.619048	0.47619	0.428571	0.52381	0.333333	0.47619	0.47619	0.47619	0.47619	0.666667	0.666667	0.666667	0.666667	0.47619	0.52381	0.52381	0.380952	0.857143	0.47619	0.333333	0.380952	0.47619	0.380952	0.380952	0.380952	0.380952	0.285714	0.333333	0.333333	0.285714	0.238095	0.142857	0.0952381	0.142857	0.238095	0.047619	0.047619	0.238095	0.380952
0.238095	0.238095	0.238095	0.238095	0.238095	0.238095	0.238095	0.238095	0.238095	0.238095	0.238095	0.333333	0.238095	0.428571	0.47619	0.333333	0.47619	0.47619	0.47619	0.47619	0.428571	0.428571	0.380952	0.380952	0.52381	0.380952	0.380952	0.380952	0.380952	0.380952	0.52381	0.285714	0.52381	0.619048	0.238095	0.52381	0.619048	0.285714	0.238095	0.380952	0.380952	0.380952	0.428571	0.380952	0.380952	0.666667	0.380952	0.380952	0.333333	0.380952
0.428571	0.428571	0.428571	0.428571	0.428571	0.428571	0.428571	0.428571	0.428571	0.428571	0.428571	0.380952	0.333333	0.47619	0.285714	0.380952	0.285714	0.285714	0.52381	0.52381	0.380952	0.380952	0.333333	0.333333	0.380952	0.47619	0.47619	0.285714	0.190476	0.333333	0.380952	0.285714	0.666667	0.666667	0.428571	0.47619	0.428571	0.52381	0.47619	0.619048	0.428571	0.619048	0.47619	0.47619	0.47619	0.47619	0.52381	0.52381	0.428571	0.428571
0.52381	0.452381	0.52381	0.52381	0.52381	0.452381	0.380952	0.52381	0.452381	0.452381	0.571429	0.428571	0.333333	0.452381	0.52381	0.547619	0.452381	0.452381	0.52381	0.52381	0.428571	0.428571	0.452381	0.452381	0.52381	0.285714	0.404762	0.428571	0.380952	0.285714	0.380952	0.333333	0.52381	0.428571	0.47619	0.285714	0.333333	0.452381	0.452381	0.380952	0.404762	0.404762	0.285714	0.333333	0.380952	0.238095	0.380952	0.380952	0.333333	0.404762
0.380952	0.380952	0.380952	0.380952	0.380952	0.380952	0.380952	0.380952	0.380952	0.380952	0.380952	0.571429	0.52381	0.380952	0.380952	0.190476	0.285714	0.285714	0.380952	0.380952	0.666667	0.666667	0.666667	0.666667	0.380952	0.52381	0.52381	0.238095	0.428571	0.333333	0.238095	0.380952	0.428571	0.238095	0.380952	0.238095	0.380952	0.285714	0.380952	0.333333	0.190476	0.238095	0.0952381	0.285714	0.238095	0.380952	0.190476	0.190476	0.428571	0.333333
0.380952	0.380952	0.380952	0.380952	0.380952	0.380952	0.380952	0.380952	0.380952	0.380952	0.380952	0.571429	0.52381	0.380952	0.380952	0.190476	0.285714	0.285714	0.380952	0.380952	0.666667	0.666667	0.666667	0.666667	0.380952	0.52381	0.52381	0.238095	0.428571	0.333333	0.238095	0.380952	0.428571	0.238095	0.380952	0.238095	0.380952	0.285714	0.380952	0.333333	0.190476	0.238095	0.0952381	0.285714	0.238095	0.380952	0.190476	0.190476	0.428571	0.333333
0.5	0.5	0.5	0.5	0.428571	0.547619	0.571429	0.5	0.571429	0.5	0.357143	0.452381	0.47619	0.595238	0.47619	0.428571	0.261905	0.261905	0.380952	0.380952	0.452381	0.452381	0.619048	0.642857	0.428571	0.5	0.380952	0.380952	0.380952	0.261905	0.190476	0.428571	0.571429	0.238095	0.547619	0.190476	0.285714	0.380952	0.404762	0.404762	0.357143	0.333333	0.166667	0.333333	0.333333	0.190476	0.333333	0.333333	0.190476	0.357143
0.238095	0.238095	0.238095	0.238095	0.238095	0.238095	0.238095	0.238095	0.238095	0.238095	0.238095	0.380952	0.285714	0.285714	0.428571	0.0952381	0.0952381	0.0952381	0.571429	0.571429	0.571429	0.571429	0.571429	0.571429	0.238095	0.285714	0.285714	0.285714	0.428571	0.380952	0.285714	0.285714	0.238095	0.285714	0.333333	0.285714	0.142857	0.142857	0.142857	0.380952	0.238095	0.285714	0.285714	0.0952381	0.0952381	0.047619	0.0952381	0.0952381	0.190476	0.380952
0.52381	0.52381	0.52381	0.52381	0.52381	0.52381	0.52381	0.52381	0.52381	0.52381	0.52381	0.333333	0.380952	0.428571	0.333333	0.333333	0.142857	0.142857	0.52381	0.52381	0.666667	0.666667	0.809524	0.809524	0.52381	0.238095	0.238095	0.666667	0.428571	0.380952	0.333333	0.52381	0.380952	0.333333	0.52381	0.333333	0.285714	0.428571	0.380952	0.52381	0.380952	0.52381	0.428571	0.380952	0.380952	0.190476	0.380952	0.380952	0.333333	0.47619
0.52381	0.47619	0.52381	0.52381	0.47619	0.5	0.47619	0.52381	0.47619	0.47619	0.452381	0.380952	0.47619	0.5	0.571429	0.52381	0.261905	0.261905	0.380952	0.380952	0.404762	0.404762	0.547619	0.547619	0.428571	0.428571	0.452381	0.47619	0.380952	0.238095	0.190476	0.428571	0.571429	0.238095	0.452381	0.190476	0.285714	0.285714	0.452381	0.404762	0.5	0.357143	0.261905	0.333333	0.428571	0.190476	0.404762	0.404762	0.190476	0.404762
0.52381	0.404762	0.52381	0.52381	0.452381	0.452381	0.452381	0.52381	0.47619	0.404762	0.380952	0.380952	0.47619	0.47619	0.5	0.452381	0.261905	0.261905	0.380952	0.380952	0.380952	0.380952	0.571429	0.5	0.428571	0.5	0.452381	0.404762	0.380952	0.214286	0.190476	0.428571	0.571429	0.238095	0.452381	0.190476	0.285714	0.238095	0.404762	0.333333	0.357143	0.357143	0.190476	0.261905	0.357143	0.190476	0.261905	0.261905	0.190476	0.380952
0.52381	0.404762	0.52381	0.52381	0.452381	0.47619	0.47619	0.52381	0.47619	0.404762	0.380952	0.333333	0.47619	0.428571	0.5	0.452381	0.190476	0.190476	0.380952	0.380952	0.333333	0.333333	0.5	0.47619	0.428571	0.452381	0.380952	0.404762	0.380952	0.238095	0.190476	0.428571	0.571429	0.238095	0.452381	0.190476	0.285714	0.214286	0.380952	0.404762	0.428571	0.357143	0.190476	0.333333	0.428571	0.190476	0.333333	0.333333	0.190476	0.404762
0.52381	0.404762	0.52381	0.52381	0.452381	0.47619	0.47619	0.52381	0.47619	0.404762	0.380952	0.333333	0.47619	0.428571	0.5	0.452381	0.190476	0.190476	0.380952	0.380952	0.333333	0.333333	0.5	0.47619	0.428571	0.452381	0.380952	0.404762	0.380952	0.238095	0.190476	0.428571	0.571429	0.238095	0.452381	0.190476	0.285714	0.214286	0.380952	0.404762	0.428571	0.357143	0.190476	0.333333	0.428571	0.190476	0.333333	0.333333	0.190476	0.404762
0.52381	0.404762	0.52381	0.52381	0.452381	0.47619	0.47619	0.52381	0.47619	0.404762	0.380952	0.404762	0.47619	0.5	0.5	0.452381	0.261905	0.261905	0.380952	0.380952	0.404762	0.404762	0.547619	0.547619	0.428571	0.452381	0.357143	0.404762	0.380952	0.190476	0.190476	0.428571	0.571429	0.238095	0.452381	0.190476	0.285714	0.285714	0.404762	0.428571	0.357143	0.333333	0.190476	0.357143	0.357143	0.190476	0.357143	0.357143	0.190476	0.333333
0.571429	0.571429	0.571429	0.571429	0.571429	0.571429	0.571429	0.571429	0.571429	0.571429	0.571429	0.47619	0.47619	0.52381	0.619048	0.380952	0.285714	0.285714	0.52381	0.52381	0.666667	0.666667	0.857143	0.857143	0.428571	0.333333	0.333333	0.52381	0.52381	0.428571	0.333333	0.52381	0.571429	0.380952	0.52381	0.333333	0.285714	0.238095	0.428571	0.571429	0.571429	0.428571	0.285714	0.190476	0.428571	0.285714	0.285714	0.285714	0.190476	0.666667
0.571429	0.571429	0.571429	0.571429	0.571429	0.571429	0.571429	0.571429	0.571429	0.571429	0.571429	0.52381	0.52381	0.52381	0.619048	0.52381	0.285714	0.285714	0.380952	0.380952	0.52381	0.52381	0.714286	0.714286	0.571429	0.428571	0.428571	0.52381	0.47619	0.285714	0.190476	0.571429	0.571429	0.238095	0.52381	0.190476	0.428571	0.238095	0.571429	0.428571	0.428571	0.285714	0.142857	0.142857	0.428571	0.333333	0.285714	0.285714	0.238095	0.52381
0.380952	0.380952	0.380952	0.380952	0.380952	0.380952	0.380952	0.380952	0.380952	0.380952	0.380952	0.333333	0.380952	0.428571	0.428571	0.285714	0.238095	0.238095	0.333333	0.333333	0.47619	0.47619	0.333333	0.333333	0.52381	0.285714	0.285714	0.428571	0.571429	0.380952	0.238095	0.285714	0.380952	0.380952	0.52381	0.428571	0.333333	0.428571	0.238095	0.380952	0.285714	0.238095	0.142857	0.190476	0.285714	0.238095	0.238095	0.238095	0.238095	0.380952
0.547619	0.452381	0.547619	0.547619	0.47619	0.547619	0.47619	0.547619	0.52381	0.452381	0.428571	0.357143	0.52381	0.404762	0.428571	0.333333	0.261905	0.261905	0.428571	0.428571	0.404762	0.404762	0.52381	0.547619	0.333333	0.47619	0.380952	0.357143	0.428571	0.190476	0.285714	0.380952	0.52381	0.238095	0.452381	0.238095	0.380952	0.333333	0.52381	0.380952	0.333333	0.428571	0.285714	0.404762	0.380952	0.285714	0.357143	0.357143	0.333333	0.357143
0.5	0.5	0.5	0.5	0.5	0.5	0.5	0.5	0.5	0.5	0.452381	0.357143	0.52381	0.428571	0.452381	0.428571	0.47619	0.47619	0.47619	0.47619	0.309524	0.309524	0.380952	0.428571	0.52381	0.452381	0.5	0.52381	0.380952	0.428571	0.619048	0.52381	0.47619	0.52381	0.452381	0.666667	0.714286	0.428571	0.428571	0.333333	0.380952	0.380952	0.571429	0.428571	0.595238	0.666667	0.452381	0.452381	0.809524	0.595238
0.5	0.5	0.5	0.5	0.5	0.5	0.5	0.5	0.5	0.5	0.452381	0.357143	0.52381	0.428571	0.452381	0.428571	0.47619	0.47619	0.47619	0.47619	0.309524	0.309524	0.380952	0.428571	0.52381	0.452381	0.5	0.52381	0.380952	0.428571	0.619048	0.52381	0.47619	0.52381	0.452381	0.666667	0.714286	0.428571	0.428571	0.333333	0.380952	0.380952	0.571429	0.428571	0.595238	0.666667	0.452381	0.452381	0.809524	0.595238
0.5	0.5	0.5	0.5	0.5	0.5	0.5	0.5	0.5	0.5	0.452381	0.357143	0.52381	0.428571	0.452381	0.428571	0.47619	0.47619	0.47619	0.47619	0.309524	0.309524	0.380952	0.428571	0.52381	0.452381	0.5	0.52381	0.380952	0.428571	0.619048	0.52381	0.47619	0.52381	0.452381	0.666667	0.714286	0.428571	0.428571	0.333333	0.380952	0.380952	0.571429	0.428571	0.595238	0.666667	0.452381	0.452381	0.809524	0.595238
0.428571	0.428571	0.428571	0.428571	0.428571	0.428571	0.428571	0.428571	0.428571	0.428571	0.333333	0.333333	0.47619	0.333333	0.428571	0.428571	0.47619	0.47619	0.52381	0.52381	0.357143	0.357143	0.428571	0.52381	0.52381	0.357143	0.452381	0.452381	0.333333	0.452381	0.666667	0.571429	0.428571	0.47619	0.452381	0.47619	0.52381	0.404762	0.404762	0.52381	0.428571	0.5	0.547619	0.547619	0.571429	0.619048	0.357143	0.357143	0.666667	0.595238
0.428571	0.428571	0.428571	0.428571	0.428571	0.428571	0.428571	0.428571	0.428571	0.428571	0.333333	0.333333	0.47619	0.333333	0.428571	0.428571	0.47619	0.47619	0.52381	0.52381	0.357143	0.357143	0.428571	0.52381	0.52381	0.357143	0.452381	0.452381	0.333333	0.452381	0.666667	0.571429	0.428571	0.47619	0.452381	0.47619	0.52381	0.404762	0.404762	0.52381	0.428571	0.5	0.547619	0.547619	0.571429	0.619048	0.357143	0.357143	0.666667	0.595238
0.380952	0.380952	0.380952	0.380952	0.380952	0.380952	0.380952	0.380952	0.380952	0.380952	0.380952	0.380952	0.285714	0.619048	0.333333	0.380952	0.333333	0.333333	0.52381	0.52381	0.380952	0.380952	0.238095	0.238095	0.47619	0.47619	0.47619	0.428571	0.380952	0.809524	0.666667	0.285714	0.333333	0.47619	0.380952	0.47619	0.333333	0.285714	0.285714	0.380952	0.285714	0.380952	0.380952	0.285714	0.238095	0.285714	0.238095	0.238095	0.571429	0.380952
0.380952	0.428571	0.380952	0.380952	0.452381	0.380952	0.309524	0.380952	0.380952	0.428571	0.452381	0.333333	0.380952	0.309524	0.452381	0.357143	0.380952	0.380952	0.380952	0.380952	0.5	0.5	0.47619	0.571429	0.428571	0.261905	0.380952	0.52381	0.47619	0.380952	0.238095	0.380952	0.380952	0.333333	0.428571	0.285714	0.380952	0.285714	0.428571	0.404762	0.452381	0.404762	0.309524	0.404762	0.357143	0.238095	0.428571	0.428571	0.142857	0.452381
0.238095	0.309524	0.238095	0.238095	0.238095	0.285714	0.357143	0.238095	0.309524	0.309524	0.214286	0.428571	0.238095	0.47619	0.595238	0.5	0.428571	0.428571	0.571429	0.571429	0.5	0.5	0.428571	0.428571	0.238095	0.404762	0.404762	0.190476	0.285714	0.357143	0.428571	0.190476	0.333333	0.428571	0.309524	0.428571	0.428571	0.404762	0.285714	0.428571	0.357143	0.428571	0.333333	0.380952	0.261905	0.333333	0.285714	0.285714	0.190476	0.309524
0.809524	0.809524	0.809524	0.809524	0.809524	0.809524	0.809524	0.809524	0.809524	0.809524	0.809524	0.238095	0.619048	0.333333	0.428571	0.571429	0.285714	0.285714	0.333333	0.333333	0.333333	0.333333	0.333333	0.333333	0.380952	0.190476	0.190476	0.666667	0.238095	0.285714	0.333333	0.52381	0.52381	0.380952	0.619048	0.380952	0.52381	0.52381	0.619048	0.47619	0.666667	0.428571	0.428571	0.52381	0.809524	0.380952	0.666667	0.666667	0.47619	0.571429
0.571429	0.5	0.571429	0.571429	0.5	0.571429	0.571429	0.571429	0.571429	0.5	0.380952	0.452381	0.47619	0.357143	0.52381	0.428571	0.285714	0.285714	0.666667	0.666667	0.380952	0.380952	0.428571	0.380952	0.619048	0.47619	0.452381	0.52381	0.47619	0.404762	0.380952	0.666667	0.619048	0.666667	0.571429	0.619048	0.333333	0.309524	0.428571	0.5	0.452381	0.52381	0.452381	0.52381	0.595238	0.47619	0.428571	0.428571	0.47619	0.642857
0.285714	0.285714	0.285714	0.285714	0.285714	0.285714	0.285714	0.285714	0.285714	0.285714	0.285714	0.333333	0.190476	0.238095	0.47619	0.333333	0.380952	0.380952	0.52381	0.52381	0.333333	0.333333	0.333333	0.333333	0.428571	0.190476	0.190476	0.380952	0.47619	0.428571	0.52381	0.238095	0.428571	0.666667	0.238095	0.619048	0.52381	0.333333	0.190476	0.571429	0.571429	0.428571	0.52381	0.428571	0.428571	0.47619	0.428571	0.428571	0.333333	0.52381
0.666667	0.666667	0.666667	0.666667	0.666667	0.666667	0.666667	0.666667	0.666667	0.666667	0.666667	0.380952	0.52381	0.380952	0.52381	0.380952	0.47619	0.47619	0.47619	0.47619	0.571429	0.571429	0.666667	0.666667	0.619048	0.52381	0.52381	0.47619	0.666667	0.571429	0.47619	0.47619	0.47619	0.571429	0.52381	0.52381	0.52381	0.52381	0.666667	0.619048	0.52381	0.666667	0.47619	0.52381	0.47619	0.52381	0.380952	0.380952	0.619048	0.809524
0.47619	0.404762	0.47619	0.47619	0.404762	0.47619	0.47619	0.47619	0.47619	0.404762	0.333333	0.428571	0.428571	0.571429	0.5	0.428571	0.380952	0.380952	0.47619	0.47619	0.333333	0.333333	0.404762	0.428571	0.619048	0.47619	0.428571	0.452381	0.619048	0.309524	0.47619	0.571429	0.380952	0.52381	0.547619	0.52381	0.380952	0.452381	0.380952	0.52381	0.404762	0.404762	0.333333	0.47619	0.309524	0.285714	0.404762	0.404762	0.52381	0.47619
0.404762	0.404762	0.404762	0.404762	0.404762	0.47619	0.452381	0.404762	0.404762	0.404762	0.428571	0.5	0.285714	0.571429	0.595238	0.428571	0.357143	0.357143	0.619048	0.619048	0.5	0.5	0.5	0.5	0.47619	0.547619	0.547619	0.404762	0.52381	0.452381	0.47619	0.333333	0.52381	0.714286	0.309524	0.809524	0.52381	0.452381	0.357143	0.333333	0.357143	0.404762	0.404762	0.333333	0.261905	0.380952	0.404762	0.404762	0.380952	0.309524
0.52381	0.47619	0.52381	0.52381	0.452381	0.47619	0.47619	0.52381	0.547619	0.47619	0.357143	0.5	0.380952	0.5	0.452381	0.428571	0.428571	0.428571	0.428571	0.428571	0.380952	0.380952	0.357143	0.238095	0.619048	0.428571	0.380952	0.309524	0.52381	0.380952	0.428571	0.333333	0.428571	0.52381	0.595238	0.714286	0.52381	0.333333	0.357143	0.380952	0.333333	0.357143	0.333333	0.380952	0.380952	0.52381	0.333333	0.333333	0.52381	0.309524
0.380952	0.380952	0.380952	0.380952	0.357143	0.404762	0.404762	0.380952	0.452381	0.380952	0.309524	0.452381	0.428571	0.547619	0.428571	0.5	0.285714	0.285714	0.52381	0.52381	0.452381	0.452381	0.428571	0.380952	0.52381	0.47619	0.404762	0.333333	0.285714	0.166667	0.333333	0.333333	0.380952	0.47619	0.452381	0.52381	0.47619	0.452381	0.380952	0.452381	0.357143	0.452381	0.261905	0.404762	0.285714	0.47619	0.428571	0.428571	0.285714	0.380952
0.666667	0.666667	0.666667	0.666667	0.666667	0.666667	0.666667	0.666667	0.666667	0.666667	0.666667	0.47619	0.47619	0.47619	0.666667	0.380952	0.285714	0.285714	0.666667	0.666667	0.666667	0.666667	0.809524	0.809524	0.47619	0.380952	0.380952	0.47619	0.52381	0.380952	0.52381	0.47619	0.666667	0.571429	0.47619	0.52381	0.428571	0.380952	0.52381	0.52381	0.52381	0.52381	0.380952	0.333333	0.52381	0.380952	0.428571	0.428571	0.333333	0.666667
0.47619	0.47619	0.47619	0.47619	0.47619	0.47619	0.47619	0.47619	0.47619	0.47619	0.47619	0.333333	0.571429	0.380952	0.333333	0.333333	0.380952	0.380952	0.333333	0.333333	0.333333	0.333333	0.333333	0.333333	0.52381	0.380952	0.380952	0.428571	0.47619	0.47619	0.428571	0.380952	0.428571	0.52381	0.428571	0.52381	0.52381	0.857143	0.619048	0.47619	0.47619	0.52381	0.428571	0.666667	0.47619	0.52381	0.47619	0.47619	0.666667	0.47619
0.52381	0.52381	0.52381	0.52381	0.52381	0.52381	0.52381	0.52381	0.52381	0.52381	0.52381	0.52381	0.666667	0.333333	0.52381	0.47619	0.666667	0.666667	0.380952	0.380952	0.380952	0.380952	0.380952	0.380952	0.52381	0.428571	0.428571	0.333333	0.52381	0.238095	0.380952	0.47619	0.47619	0.333333	0.52381	0.333333	0.619048	0.380952	0.666667	0.380952	0.380952	0.380952	0.238095	0.238095	0.428571	0.52381	0.428571	0.428571	0.333333	0.52381
0.47619	0.47619	0.47619	0.47619	0.47619	0.47619	0.47619	0.47619	0.47619	0.47619	0.47619	0.380952	0.428571	0.285714	0.52381	0.52381	0.333333	0.333333	0.333333	0.333333	0.285714	0.285714	0.238095	0.238095	0.380952	0.238095	0.238095	0.428571	0.428571	0.333333	0.285714	0.333333	0.47619	0.380952	0.52381	0.380952	0.47619	0.285714	0.380952	0.52381	0.571429	0.380952	0.285714	0.285714	0.571429	0.571429	0.380952	0.380952	0.238095	0.47619
0.47619	0.47619	0.47619	0.47619	0.47619	0.47619	0.47619	0.47619	0.47619	0.47619	0.47619	0.428571	0.666667	0.238095	0.666667	0.619048	0.52381	0.52381	0.333333	0.333333	0.52381	0.52381	0.47619	0.47619	0.47619	0.285714	0.285714	0.333333	0.380952	0.285714	0.285714	0.333333	0.47619	0.380952	0.47619	0.333333	0.857143	0.428571	0.52381	0.333333	0.333333	0.380952	0.190476	0.238095	0.47619	0.47619	0.52381	0.52381	0.380952	0.47619
0.309524	0.380952	0.309524	0.309524	0.380952	0.309524	0.309524	0.309524	0.309524	0.380952	0.309524	0.285714	0.285714	0.452381	0.357143	0.380952	0.47619	0.47619	0.285714	0.285714	0.404762	0.404762	0.285714	0.309524	0.571429	0.404762	0.452381	0.428571	0.333333	0.595238	0.47619	0.238095	0.285714	0.380952	0.357143	0.47619	0.380952	0.404762	0.333333	0.404762	0.261905	0.333333	0.357143	0.380952	0.333333	0.238095	0.357143	0.357143	0.380952	0.47619
0.619048	0.595238	0.619048	0.619048	0.619048	0.619048	0.547619	0.619048	0.619048	0.595238	0.547619	0.380952	0.47619	0.428571	0.5	0.5	0.357143	0.357143	0.333333	0.333333	0.309524	0.309524	0.47619	0.452381	0.380952	0.428571	0.357143	0.547619	0.380952	0.190476	0.190476	0.571429	0.571429	0.238095	0.595238	0.238095	0.333333	0.261905	0.428571	0.404762	0.5	0.380952	0.333333	0.357143	0.428571	0.238095	0.428571	0.428571	0.333333	0.333333
0.714286	0.714286	0.714286	0.714286	0.714286	0.714286	0.714286	0.714286	0.714286	0.714286	0.714286	0.333333	0.52381	0.285714	0.52381	0.52381	0.380952	0.380952	0.380952	0.380952	0.428571	0.428571	0.52381	0.52381	0.47619	0.380952	0.380952	0.428571	0.47619	0.285714	0.380952	0.47619	0.52381	0.285714	0.52381	0.285714	0.47619	0.619048	0.666667	0.47619	0.380952	0.619048	0.428571	0.52381	0.52381	0.666667	0.52381	0.52381	0.47619	0.666667
0.238095	0.238095	0.238095	0.238095	0.238095	0.238095	0.238095	0.238095	0.238095	0.238095	0.238095	0.380952	0.238095	0.52381	0.333333	0.380952	0.428571	0.428571	0.47619	0.47619	0.380952	0.380952	0.380952	0.380952	0.52381	0.52381	0.52381	0.380952	0.47619	0.52381	0.619048	0.380952	0.380952	0.52381	0.285714	0.619048	0.380952	0.238095	0.238095	0.428571	0.52381	0.428571	0.52381	0.428571	0.380952	0.47619	0.238095	0.238095	0.52381	0.333333
0.666667	0.666667	0.666667	0.666667	0.666667	0.666667	0.666667	0.666667	0.666667	0.666667	0.666667	0.380952	0.666667	0.333333	0.380952	0.333333	0.238095	0.238095	0.380952	0.380952	0.52381	0.52381	0.666667	0.666667	0.47619	0.333333	0.333333	0.380952	0.428571	0.285714	0.285714	0.380952	0.47619	0.52381	0.52381	0.52381	0.52381	0.571429	0.666667	0.619048	0.52381	0.666667	0.47619	0.52381	0.666667	0.52381	0.52381	0.52381	0.47619	0.619048
0.619048	0.642857	0.619048	0.619048	0.642857	0.619048	0.547619	0.619048	0.619048	0.642857	0.666667	0.333333	0.666667	0.47619	0.571429	0.547619	0.452381	0.452381	0.380952	0.380952	0.380952	0.380952	0.428571	0.52381	0.52381	0.452381	0.47619	0.595238	0.47619	0.309524	0.380952	0.52381	0.666667	0.333333	0.547619	0.285714	0.52381	0.571429	0.809524	0.47619	0.5	0.547619	0.47619	0.52381	0.547619	0.52381	0.547619	0.547619	0.52381	0.619048
0.52381	0.52381	0.52381	0.52381	0.52381	0.52381	0.52381	0.52381	0.52381	0.52381	0.52381	0.380952	0.52381	0.666667	0.52381	0.380952	0.47619	0.47619	0.428571	0.428571	0.333333	0.333333	0.47619	0.47619	0.619048	0.714286	0.714286	0.47619	0.666667	0.52381	0.380952	0.47619	0.47619	0.52381	0.47619	0.714286	0.47619	0.52381	0.47619	0.333333	0.333333	0.333333	0.285714	0.380952	0.380952	0.428571	0.380952	0.380952	0.52381	0.428571
0.238095	0.333333	0.238095	0.238095	0.261905	0.309524	0.380952	0.238095	0.309524	0.333333	0.261905	0.571429	0.333333	0.5	0.5	0.5	0.52381	0.52381	0.333333	0.333333	0.571429	0.571429	0.404762	0.404762	0.47619	0.52381	0.52381	0.285714	0.380952	0.285714	0.238095	0.285714	0.380952	0.380952	0.333333	0.428571	0.619048	0.452381	0.333333	0.285714	0.357143	0.261905	0.238095	0.285714	0.261905	0.52381	0.357143	0.357143	0.190476	0.261905
0.52381	0.52381	0.52381	0.52381	0.52381	0.52381	0.52381	0.52381	0.52381	0.52381	0.52381	0.380952	0.380952	0.428571	0.571429	0.428571	0.238095	0.238095	0.380952	0.380952	0.380952	0.380952	0.380952	0.380952	0.428571	0.238095	0.238095	0.52381	0.52381	0.380952	0.238095	0.380952	0.47619	0.238095	0.619048	0.285714	0.380952	0.238095	0.380952	0.428571	0.380952	0.285714	0.142857	0.142857	0.380952	0.238095	0.333333	0.333333	0.190476	0.52381
0.238095	0.238095	0.238095	0.238095	0.238095	0.238095	0.238095	0.238095	0.238095	0.238095	0.238095	0.47619	0.428571	0.380952	0.380952	0.47619	0.619048	0.619048	0.333333	0.333333	0.333333	0.333333	0.285714	0.285714	0.333333	0.571429	0.571429	0.190476	0.380952	0.142857	0.333333	0.285714	0.47619	0.380952	0.190476	0.428571	0.666667	0.285714	0.428571	0.238095	0.333333	0.285714	0.238095	0.333333	0.380952	0.666667	0.238095	0.238095	0.380952	0.238095
0.452381	0.47619	0.452381	0.452381	0.404762	0.52381	0.52381	0.452381	0.52381	0.47619	0.404762	0.428571	0.47619	0.52381	0.380952	0.547619	0.452381	0.452381	0.285714	0.285714	0.357143	0.357143	0.452381	0.380952	0.52381	0.547619	0.52381	0.452381	0.52381	0.285714	0.52381	0.666667	0.380952	0.52381	0.52381	0.380952	0.333333	0.52381	0.452381	0.404762	0.309524	0.404762	0.357143	0.428571	0.452381	0.47619	0.285714	0.285714	0.52381	0.452381
0.380952	0.380952	0.380952	0.380952	0.380952	0.380952	0.380952	0.380952	0.380952	0.380952	0.380952	0.52381	0.47619	0.380952	0.380952	0.52381	0.666667	0.666667	0.380952	0.380952	0.428571	0.428571	0.428571	0.428571	0.380952	0.52381	0.52381	0.333333	0.333333	0.047619	0.47619	0.428571	0.619048	0.52381	0.333333	0.333333	0.52381	0.333333	0.571429	0.333333	0.47619	0.380952	0.380952	0.380952	0.47619	0.52381	0.380952	0.380952	0.47619	0.380952
0.357143	0.357143	0.357143	0.357143	0.309524	0.428571	0.5	0.357143	0.428571	0.357143	0.333333	0.619048	0.47619	0.595238	0.452381	0.47619	0.428571	0.428571	0.428571	0.428571	0.428571	0.428571	0.47619	0.5	0.52381	0.52381	0.47619	0.333333	0.619048	0.380952	0.333333	0.52381	0.52381	0.52381	0.428571	0.52381	0.52381	0.547619	0.5	0.357143	0.309524	0.404762	0.238095	0.404762	0.309524	0.428571	0.357143	0.357143	0.333333	0.333333
0.52381	0.52381	0.52381	0.52381	0.52381	0.52381	0.52381	0.52381	0.52381	0.52381	0.52381	0.238095	0.380952	0.333333	0.333333	0.190476	0	0	0.380952	0.380952	0.52381	0.52381	0.714286	0.714286	0.380952	0.285714	0.285714	0.428571	0.333333	0.238095	0.190476	0.428571	0.52381	0.380952	0.428571	0.333333	0.285714	0.52381	0.47619	0.47619	0.285714	0.52381	0.333333	0.428571	0.380952	0.333333	0.380952	0.380952	0.285714	0.428571
0.452381	0.452381	0.452381	0.452381	0.452381	0.452381	0.452381	0.452381	0.452381	0.452381	0.404762	0.452381	0.47619	0.452381	0.571429	0.571429	0.47619	0.47619	0.428571	0.428571	0.404762	0.404762	0.357143	0.404762	0.380952	0.5	0.619048	0.52381	0.47619	0.285714	0.285714	0.666667	0.47619	0.333333	0.452381	0.285714	0.428571	0.452381	0.452381	0.47619	0.547619	0.5	0.452381	0.452381	0.5	0.47619	0.452381	0.452381	0.333333	0.547619
0.309524	0.357143	0.309524	0.309524	0.380952	0.380952	0.309524	0.309524	0.285714	0.357143	0.452381	0.452381	0.285714	0.452381	0.47619	0.357143	0.428571	0.428571	0.619048	0.619048	0.428571	0.428571	0.380952	0.380952	0.619048	0.261905	0.309524	0.5	0.619048	0.404762	0.47619	0.380952	0.333333	0.619048	0.380952	0.619048	0.380952	0.380952	0.309524	0.452381	0.47619	0.380952	0.5	0.309524	0.333333	0.380952	0.452381	0.452381	0.380952	0.380952
0.380952	0.380952	0.380952	0.380952	0.380952	0.380952	0.380952	0.380952	0.380952	0.380952	0.380952	0.666667	0.52381	0.428571	0.52381	0.380952	0.52381	0.52381	0.47619	0.47619	0.428571	0.428571	0.428571	0.428571	0.619048	0.52381	0.52381	0.47619	0.809524	0.380952	0.333333	0.52381	0.52381	0.571429	0.52381	0.52381	0.571429	0.380952	0.47619	0.333333	0.380952	0.333333	0.285714	0.333333	0.380952	0.47619	0.380952	0.380952	0.428571	0.47619
0.285714	0.285714	0.285714	0.285714	0.285714	0.285714	0.285714	0.285714	0.285714	0.285714	0.285714	0.428571	0.238095	0.571429	0.47619	0.428571	0.47619	0.47619	0.428571	0.428571	0.333333	0.333333	0.190476	0.190476	0.47619	0.380952	0.380952	0.285714	0.380952	0.380952	0.333333	0.285714	0.380952	0.428571	0.428571	0.571429	0.666667	0.238095	0.190476	0.333333	0.380952	0.190476	0.285714	0.238095	0.380952	0.47619	0.238095	0.238095	0.380952	0.285714
0.52381	0.52381	0.52381	0.52381	0.52381	0.52381	0.452381	0.52381	0.52381	0.52381	0.5	0.380952	0.52381	0.309524	0.595238	0.5	0.428571	0.428571	0.571429	0.571429	0.47619	0.47619	0.428571	0.5	0.52381	0.380952	0.47619	0.380952	0.52381	0.428571	0.47619	0.380952	0.333333	0.428571	0.571429	0.428571	0.285714	0.428571	0.428571	0.547619	0.47619	0.52381	0.452381	0.452381	0.380952	0.190476	0.404762	0.404762	0.428571	0.47619
0.47619	0.428571	0.47619	0.47619	0.428571	0.47619	0.404762	0.47619	0.452381	0.428571	0.357143	0.47619	0.428571	0.547619	0.642857	0.595238	0.452381	0.452381	0.333333	0.333333	0.333333	0.333333	0.309524	0.261905	0.619048	0.571429	0.52381	0.428571	0.666667	0.285714	0.238095	0.571429	0.666667	0.333333	0.452381	0.380952	0.619048	0.309524	0.357143	0.261905	0.285714	0.214286	0.190476	0.261905	0.380952	0.380952	0.285714	0.285714	0.380952	0.452381
0.52381	0.52381	0.52381	0.52381	0.52381	0.52381	0.52381	0.52381	0.52381	0.52381	0.52381	0.380952	0.619048	0.52381	0.380952	0.380952	0.47619	0.47619	0.428571	0.428571	0.52381	0.52381	0.47619	0.47619	0.666667	0.666667	0.666667	0.333333	0.52381	0.666667	0.333333	0.333333	0.52381	0.428571	0.571429	0.619048	0.714286	0.52381	0.47619	0.380952	0.238095	0.333333	0.285714	0.380952	0.380952	0.47619	0.380952	0.380952	0.666667	0.47619
0.47619	0.47619	0.47619	0.47619	0.47619	0.47619	0.47619	0.47619	0.47619	0.47619	0.47619	0.285714	0.47619	0.380952	0.52381	0.52381	0.47619	0.47619	0.380952	0.380952	0.333333	0.333333	0.47619	0.47619	0.47619	0.333333	0.333333	0.714286	0.47619	0.380952	0.52381	0.571429	0.52381	0.47619	0.47619	0.47619	0.619048	0.428571	0.47619	0.52381	0.666667	0.52381	0.571429	0.52381	0.666667	0.571429	0.52381	0.52381	0.380952	0.52381
0.357143	0.428571	0.357143	0.357143	0.357143	0.404762	0.428571	0.357143	0.428571	0.428571	0.357143	0.357143	0.428571	0.547619	0.333333	0.309524	0.428571	0.428571	0.428571	0.428571	0.333333	0.333333	0.380952	0.452381	0.666667	0.404762	0.380952	0.52381	0.52381	0.595238	0.52381	0.380952	0.285714	0.52381	0.52381	0.52381	0.380952	0.52381	0.404762	0.428571	0.428571	0.357143	0.52381	0.380952	0.428571	0.238095	0.428571	0.428571	0.52381	0.5
0.666667	0.666667	0.666667	0.666667	0.666667	0.666667	0.666667	0.666667	0.666667	0.666667	0.666667	0.47619	0.619048	0.428571	0.52381	0.380952	0.333333	0.333333	0.380952	0.380952	0.52381	0.52381	0.666667	0.666667	0.380952	0.52381	0.52381	0.52381	0.47619	0.142857	0.380952	0.52381	0.666667	0.333333	0.52381	0.285714	0.47619	0.47619	0.666667	0.380952	0.380952	0.47619	0.333333	0.380952	0.52381	0.52381	0.47619	0.47619	0.47619	0.571429
0.47619	0.47619	0.47619	0.47619	0.47619	0.47619	0.47619	0.47619	0.47619	0.47619	0.47619	0.380952	0.428571	0.52381	0.52381	0.285714	0.47619	0.47619	0.47619	0.47619	0.52381	0.52381	0.619048	0.619048	0.47619	0.714286	0.714286	0.52381	0.714286	0.52381	0.52381	0.52381	0.47619	0.52381	0.380952	0.714286	0.47619	0.428571	0.47619	0.428571	0.428571	0.47619	0.380952	0.380952	0.380952	0.571429	0.285714	0.285714	0.666667	0.619048
0.428571	0.47619	0.428571	0.428571	0.47619	0.428571	0.428571	0.428571	0.428571	0.47619	0.428571	0.428571	0.428571	0.357143	0.47619	0.428571	0.47619	0.47619	0.47619	0.47619	0.404762	0.404762	0.380952	0.428571	0.52381	0.333333	0.404762	0.619048	0.47619	0.52381	0.619048	0.52381	0.52381	0.666667	0.404762	0.666667	0.666667	0.404762	0.380952	0.380952	0.595238	0.333333	0.52381	0.309524	0.5	0.52381	0.547619	0.547619	0.428571	0.619048
0.5	0.52381	0.5	0.5	0.52381	0.47619	0.428571	0.5	0.5	0.52381	0.52381	0.404762	0.619048	0.5	0.595238	0.761905	0.52381	0.52381	0.380952	0.380952	0.428571	0.428571	0.428571	0.5	0.52381	0.452381	0.47619	0.52381	0.333333	0.285714	0.52381	0.52381	0.52381	0.47619	0.547619	0.285714	0.52381	0.428571	0.761905	0.5	0.452381	0.428571	0.452381	0.452381	0.52381	0.380952	0.52381	0.52381	0.619048	0.571429
0.380952	0.380952	0.380952	0.380952	0.380952	0.380952	0.380952	0.380952	0.380952	0.380952	0.380952	0.333333	0.47619	0.285714	0.52381	0.380952	0.47619	0.47619	0.380952	0.380952	0.380952	0.380952	0.52381	0.52381	0.285714	0.380952	0.380952	0.52381	0.47619	0.190476	0.52381	0.52381	0.47619	0.52381	0.380952	0.47619	0.47619	0.238095	0.52381	0.52381	0.666667	0.52381	0.571429	0.47619	0.52381	0.52381	0.428571	0.428571	0.333333	0.571429
0.333333	0.333333	0.333333	0.333333	0.333333	0.333333	0.333333	0.333333	0.333333	0.333333	0.333333	0.571429	0.333333	0.285714	0.47619	0.47619	0.52381	0.52381	0.52381	0.52381	0.47619	0.47619	0.285714	0.285714	0.47619	0.333333	0.333333	0.333333	0.428571	0.333333	0.47619	0.190476	0.619048	0.666667	0.238095	0.52381	0.666667	0.333333	0.238095	0.380952	0.428571	0.380952	0.190476	0.380952	0.428571	0.47619	0.428571	0.428571	0.428571	0.333333
0.666667	0.666667	0.666667	0.666667	0.666667	0.666667	0.666667	0.666667	0.666667	0.666667	0.666667	0.380952	0.52381	0.380952	0.52381	0.666667	0.52381	0.52381	0.428571	0.428571	0.285714	0.285714	0.285714	0.285714	0.47619	0.380952	0.380952	0.619048	0.380952	0.428571	0.47619	0.619048	0.571429	0.47619	0.52381	0.52381	0.666667	0.619048	0.52381	0.333333	0.52381	0.285714	0.333333	0.52381	0.666667	0.714286	0.52381	0.52381	0.666667	0.52381
0.47619	0.47619	0.47619	0.47619	0.47619	0.47619	0.47619	0.47619	0.47619	0.47619	0.47619	0.380952	0.333333	0.571429	0.285714	0.285714	0.238095	0.238095	0.380952	0.380952	0.380952	0.380952	0.52381	0.52381	0.380952	0.571429	0.571429	0.428571	0.428571	0.428571	0.380952	0.428571	0.52381	0.380952	0.333333	0.380952	0.333333	0.666667	0.380952	0.380952	0.285714	0.52381	0.333333	0.380952	0.333333	0.428571	0.380952	0.380952	0.428571	0.333333
0.238095	0.238095	0.238095	0.238095	0.238095	0.238095	0.238095	0.238095	0.238095	0.238095	0.238095	0.666667	0.380952	0.619048	0.380952	0.333333	0.380952	0.380952	0.52381	0.52381	0.47619	0.47619	0.47619	0.47619	0.666667	0.619048	0.619048	0.333333	0.52381	0.666667	0.380952	0.428571	0.380952	0.47619	0.333333	0.47619	0.380952	0.238095	0.285714	0.380952	0.238095	0.238095	0.190476	0.0952381	0.0952381	0.190476	0.0952381	0.0952381	0.47619	0.380952
0.52381	0.52381	0.52381	0.52381	0.52381	0.52381	0.52381	0.52381	0.52381	0.52381	0.52381	0.333333	0.52381	0.333333	0.380952	0.380952	0.52381	0.52381	0.47619	0.47619	0.428571	0.428571	0.47619	0.47619	0.52381	0.380952	0.380952	0.52381	0.52381	0.380952	0.52381	0.52381	0.52381	0.619048	0.333333	0.52381	0.47619	0.714286	0.52381	0.428571	0.52381	0.47619	0.52381	0.619048	0.52381	0.666667	0.52381	0.52381	0.619048	0.619048
0.357143	0.357143	0.357143	0.357143	0.357143	0.380952	0.357143	0.357143	0.357143	0.357143	0.357143	0.452381	0.380952	0.452381	0.47619	0.309524	0.47619	0.47619	0.52381	0.52381	0.52381	0.52381	0.571429	0.5	0.285714	0.428571	0.404762	0.357143	0.52381	0.452381	0.52381	0.380952	0.238095	0.333333	0.404762	0.428571	0.238095	0.214286	0.380952	0.261905	0.380952	0.380952	0.404762	0.261905	0.142857	0.238095	0.285714	0.285714	0.238095	0.285714
0.380952	0.380952	0.380952	0.380952	0.380952	0.380952	0.380952	0.380952	0.380952	0.380952	0.380952	0.666667	0.47619	0.47619	0.52381	0.428571	0.52381	0.52381	0.52381	0.52381	0.52381	0.52381	0.52381	0.52381	0.47619	0.52381	0.52381	0.380952	0.52381	0.52381	0.333333	0.52381	0.47619	0.428571	0.428571	0.380952	0.333333	0.238095	0.380952	0.380952	0.380952	0.238095	0.142857	0.142857	0.238095	0.333333	0.142857	0.142857	0.333333	0.52381
0.52381	0.52381	0.52381	0.52381	0.52381	0.52381	0.52381	0.52381	0.52381	0.52381	0.52381	0.380952	0.428571	0.47619	0.238095	0.47619	0.380952	0.380952	0.47619	0.47619	0.428571	0.428571	0.285714	0.285714	0.52381	0.333333	0.333333	0.333333	0.333333	0.333333	0.52381	0.285714	0.666667	0.809524	0.380952	0.666667	0.52381	0.52381	0.428571	0.52381	0.52381	0.52381	0.47619	0.619048	0.666667	0.619048	0.714286	0.714286	0.571429	0.428571
0.666667	0.666667	0.666667	0.666667	0.666667	0.666667	0.666667	0.666667	0.666667	0.666667	0.666667	0.333333	0.52381	0.333333	0.428571	0.52381	0.380952	0.380952	0.47619	0.47619	0.333333	0.333333	0.333333	0.333333	0.47619	0.380952	0.380952	0.47619	0.380952	0.380952	0.380952	0.428571	0.47619	0.52381	0.47619	0.571429	0.52381	0.809524	0.619048	0.47619	0.52381	0.47619	0.428571	0.619048	0.666667	0.666667	0.52381	0.52381	0.619048	0.47619
0.333333	0.333333	0.333333	0.333333	0.333333	0.333333	0.333333	0.333333	0.333333	0.333333	0.333333	0.285714	0.285714	0.47619	0.238095	0.52381	0.333333	0.333333	0.47619	0.47619	0.285714	0.285714	0.285714	0.285714	0.47619	0.333333	0.333333	0.571429	0.333333	0.666667	0.666667	0.428571	0.333333	0.52381	0.380952	0.47619	0.333333	0.428571	0.238095	0.380952	0.380952	0.380952	0.52381	0.428571	0.380952	0.285714	0.333333	0.333333	0.714286	0.333333
0.714286	0.714286	0.714286	0.714286	0.714286	0.714286	0.714286	0.714286	0.714286	0.714286	0.714286	0.0952381	0.571429	0.238095	0.238095	0.428571	0.238095	0.238095	0.190476	0.190476	0.285714	0.285714	0.428571	0.428571	0.333333	0.285714	0.285714	0.571429	0.285714	0.142857	0.333333	0.571429	0.428571	0.285714	0.52381	0.285714	0.380952	0.666667	0.714286	0.380952	0.571429	0.52381	0.52381	0.714286	0.714286	0.571429	0.666667	0.666667	0.52381	0.52381
0.857143	0.857143	0.857143	0.857143	0.857143	0.857143	0.857143	0.857143	0.857143	0.857143	0.857143	0.380952	0.52381	0.333333	0.52381	0.52381	0.380952	0.380952	0.333333	0.333333	0.380952	0.380952	0.52381	0.52381	0.52381	0.380952	0.380952	0.52381	0.52381	0.285714	0.333333	0.619048	0.52381	0.285714	0.714286	0.285714	0.47619	0.619048	0.619048	0.52381	0.52381	0.619048	0.428571	0.52381	0.666667	0.47619	0.571429	0.571429	0.52381	0.619048
0.666667	0.666667	0.666667	0.666667	0.666667	0.666667	0.666667	0.666667	0.666667	0.666667	0.666667	0.380952	0.666667	0.428571	0.47619	0.47619	0.238095	0.238095	0.380952	0.380952	0.571429	0.571429	0.52381	0.52381	0.619048	0.380952	0.380952	0.52381	0.52381	0.380952	0.333333	0.380952	0.47619	0.380952	0.809524	0.380952	0.52381	0.52381	0.666667	0.619048	0.47619	0.52381	0.333333	0.380952	0.47619	0.380952	0.52381	0.52381	0.47619	0.809524
0.714286	0.714286	0.714286	0.714286	0.714286	0.714286	0.714286	0.714286	0.714286	0.714286	0.714286	0.380952	0.428571	0.47619	0.52381	0.52381	0.380952	0.380952	0.333333	0.333333	0.285714	0.285714	0.380952	0.380952	0.666667	0.380952	0.380952	0.52381	0.52381	0.571429	0.333333	0.47619	0.47619	0.428571	0.666667	0.428571	0.380952	0.47619	0.52381	0.52381	0.52381	0.428571	0.333333	0.380952	0.52381	0.380952	0.428571	0.428571	0.47619	0.666667
0.666667	0.666667	0.666667	0.666667	0.666667	0.666667	0.666667	0.666667	0.666667	0.666667	0.666667	0.47619	0.380952	0.380952	0.47619	0.52381	0.190476	0.190476	0.52381	0.52381	0.52381	0.52381	0.52381	0.52381	0.52381	0.238095	0.238095	0.52381	0.47619	0.52381	0.571429	0.52381	0.428571	0.619048	0.666667	0.47619	0.285714	0.52381	0.52381	0.857143	0.666667	0.714286	0.571429	0.47619	0.52381	0.333333	0.52381	0.52381	0.47619	0.809524
0.47619	0.47619	0.47619	0.47619	0.47619	0.47619	0.47619	0.47619	0.47619	0.47619	0.47619	0.333333	0.285714	0.380952	0.238095	0.52381	0.333333	0.333333	0.52381	0.52381	0.428571	0.428571	0.380952	0.380952	0.47619	0.285714	0.285714	0.666667	0.285714	0.333333	0.52381	0.52381	0.47619	0.666667	0.47619	0.47619	0.333333	0.47619	0.333333	0.619048	0.666667	0.619048	0.666667	0.666667	0.666667	0.428571	0.666667	0.666667	0.52381	0.428571
0.52381	0.52381	0.52381	0.52381	0.52381	0.52381	0.52381	0.52381	0.52381	0.52381	0.52381	0.238095	0.666667	0.190476	0.285714	0.380952	0.142857	0.142857	0.333333	0.333333	0.52381	0.52381	0.47619	0.47619	0.428571	0.190476	0.190476	0.380952	0.285714	0.380952	0.190476	0.238095	0.333333	0.333333	0.52381	0.380952	0.428571	0.571429	0.52381	0.428571	0.380952	0.380952	0.285714	0.380952	0.52381	0.285714	0.52381	0.52381	0.380952	0.380952
0.47619	0.47619	0.47619	0.47619	0.47619	0.47619	0.47619	0.47619	0.47619	0.47619	0.47619	0.285714	0.571429	0.190476	0.380952	0.190476	0.190476	0.190476	0.52381	0.52381	0.571429	0.571429	0.666667	0.666667	0.47619	0.190476	0.190476	0.47619	0.428571	0.428571	0.428571	0.47619	0.47619	0.666667	0.47619	0.666667	0.380952	0.571429	0.52381	0.809524	0.619048	0.857143	0.666667	0.619048	0.47619	0.52381	0.47619	0.47619	0.333333	0.619048
0.47619	0.47619	0.47619	0.47619	0.47619	0.47619	0.47619	0.47619	0.47619	0.47619	0.47619	0.47619	1	0.333333	0.380952	0.52381	0.380952	0.380952	0.333333	0.333333	0.571429	0.571429	0.52381	0.52381	0.47619	0.47619	0.47619	0.428571	0.52381	0.285714	0.333333	0.52381	0.47619	0.380952	0.52381	0.380952	0.52381	0.571429	0.857143	0.380952	0.428571	0.428571	0.333333	0.380952	0.47619	0.428571	0.47619	0.47619	0.52381	0.52381
0.857143	0.857143	0.857143	0.857143	0.857143	0.857143	0.857143	0.857143	0.857143	0.857143	0.857143	0.190476	0.47619	0.333333	0.380952	0.380952	0.142857	0.142857	0.333333	0.333333	0.333333	0.333333	0.380952	0.380952	0.52381	0.238095	0.238095	0.619048	0.333333	0.428571	0.238095	0.52381	0.52381	0.380952	0.666667	0.380952	0.380952	0.619048	0.52381	0.666667	0.52381	0.666667	0.52381	0.619048	0.666667	0.380952	0.857143	0.857143	0.380952	0.714286
0.333333	0.333333	0.333333	0.333333	0.333333	0.333333	0.333333	0.333333	0.333333	0.333333	0.333333	0.47619	0.47619	0.619048	0.333333	0.333333	0.428571	0.428571	0.619048	0.619048	0.47619	0.47619	0.52381	0.52381	0.52381	0.619048	0.619048	0.428571	0.47619	0.52381	0.52381	0.571429	0.428571	0.428571	0.380952	0.333333	0.285714	0.238095	0.380952	0.380952	0.238095	0.380952	0.380952	0.285714	0.190476	0.333333	0.142857	0.142857	0.619048	0.380952
0.404762	0.452381	0.404762	0.404762	0.452381	0.428571	0.428571	0.404762	0.428571	0.452381	0.47619	0.261905	0.47619	0.285714	0.452381	0.47619	0.452381	0.452381	0.380952	0.380952	0.404762	0.404762	0.380952	0.452381	0.380952	0.214286	0.380952	0.571429	0.428571	0.5	0.52381	0.714286	0.285714	0.333333	0.404762	0.333333	0.333333	0.47619	0.547619	0.595238	0.666667	0.642857	0.642857	0.571429	0.595238	0.333333	0.571429	0.571429	0.47619	0.52381
0.261905	0.404762	0.261905	0.261905	0.333333	0.333333	0.333333	0.261905	0.333333	0.404762	0.261905	0.452381	0.238095	0.5	0.309524	0.357143	0.404762	0.404762	0.380952	0.380952	0.47619	0.47619	0.47619	0.47619	0.380952	0.380952	0.357143	0.380952	0.285714	0.357143	0.380952	0.142857	0.380952	0.52381	0.404762	0.380952	0.380952	0.380952	0.285714	0.380952	0.238095	0.285714	0.285714	0.261905	0.309524	0.238095	0.333333	0.333333	0.238095	0.357143
0.428571	0.428571	0.428571	0.428571	0.428571	0.428571	0.428571	0.428571	0.428571	0.428571	0.428571	0.47619	0.47619	0.428571	0.52381	0.380952	0.666667	0.666667	0.52381	0.52381	0.428571	0.428571	0.428571	0.428571	0.47619	0.428571	0.428571	0.380952	0.619048	0.666667	0.52381	0.380952	0.52381	0.47619	0.380952	0.428571	0.47619	0.285714	0.47619	0.380952	0.380952	0.380952	0.380952	0.190476	0.238095	0.380952	0.190476	0.190476	0.380952	0.571429
0.380952	0.380952	0.380952	0.380952	0.380952	0.380952	0.380952	0.380952	0.380952	0.380952	0.380952	0.619048	0.47619	0.666667	0.47619	0.428571	0.52381	0.52381	0.428571	0.428571	0.47619	0.47619	0.47619	0.47619	0.333333	0.52381	0.52381	0.52381	0.52381	0.52381	0.333333	0.52381	0.666667	0.428571	0.428571	0.333333	0.380952	0.142857	0.380952	0.238095	0.285714	0.190476	0.142857	0.142857	0.285714	0.380952	0.190476	0.190476	0.380952	0.380952
0.404762	0.380952	0.404762	0.404762	0.380952	0.47619	0.47619	0.404762	0.404762	0.380952	0.452381	0.380952	0.47619	0.452381	0.452381	0.595238	0.380952	0.380952	0.380952	0.380952	0.380952	0.380952	0.285714	0.357143	0.52381	0.404762	0.357143	0.428571	0.333333	0.357143	0.380952	0.52381	0.52381	0.52381	0.47619	0.380952	0.380952	0.571429	0.47619	0.547619	0.5	0.52381	0.428571	0.47619	0.5	0.428571	0.571429	0.571429	0.52381	0.428571
0.47619	0.47619	0.47619	0.47619	0.47619	0.47619	0.47619	0.47619	0.47619	0.47619	0.47619	0.333333	0.619048	0.238095	0.428571	0.571429	0.238095	0.238095	0.333333	0.333333	0.333333	0.333333	0.333333	0.333333	0.666667	0.238095	0.238095	0.47619	0.428571	0.333333	0.285714	0.52381	0.47619	0.52381	0.619048	0.52381	0.380952	0.52381	0.666667	0.666667	0.666667	0.52381	0.571429	0.52381	0.666667	0.428571	0.666667	0.666667	0.380952	0.52381
0.47619	0.47619	0.47619	0.47619	0.47619	0.47619	0.47619	0.47619	0.47619	0.47619	0.47619	0.47619	0.380952	0.428571	0.52381	0.333333	0.52381	0.52381	0.666667	0.666667	0.47619	0.47619	0.428571	0.428571	0.809524	0.333333	0.333333	0.47619	0.47619	0.47619	0.52381	0.333333	0.52381	0.619048	0.47619	0.666667	0.47619	0.52381	0.380952	0.47619	0.47619	0.428571	0.380952	0.333333	0.47619	0.47619	0.52381	0.52381	0.428571	0.47619
0.52381	0.52381	0.52381	0.52381	0.52381	0.52381	0.52381	0.52381	0.52381	0.52381	0.52381	0.666667	0.380952	0.380952	0.52381	0.52381	0.52381	0.52381	0.47619	0.47619	0.52381	0.52381	0.47619	0.47619	0.619048	0.52381	0.52381	0.47619	0.47619	0.285714	0.619048	0.619048	0.52381	0.52381	0.428571	0.428571	0.619048	0.47619	0.52381	0.333333	0.333333	0.333333	0.238095	0.428571	0.380952	0.666667	0.333333	0.333333	0.714286	0.47619
0.452381	0.452381	0.452381	0.452381	0.452381	0.428571	0.5	0.452381	0.47619	0.452381	0.380952	0.547619	0.285714	0.47619	0.642857	0.47619	0.452381	0.452381	0.619048	0.619048	0.428571	0.428571	0.5	0.428571	0.52381	0.404762	0.404762	0.404762	0.52381	0.5	0.52381	0.47619	0.47619	0.380952	0.5	0.47619	0.47619	0.380952	0.404762	0.452381	0.333333	0.428571	0.285714	0.404762	0.285714	0.380952	0.357143	0.357143	0.380952	0.404762
0.547619	0.571429	0.547619	0.547619	0.5	0.595238	0.595238	0.547619	0.619048	0.571429	0.452381	0.261905	0.428571	0.452381	0.452381	0.547619	0.285714	0.285714	0.142857	0.142857	0.309524	0.309524	0.380952	0.357143	0.428571	0.309524	0.238095	0.47619	0.190476	0.285714	0.285714	0.428571	0.285714	0.238095	0.666667	0.238095	0.238095	0.547619	0.5	0.452381	0.380952	0.5	0.404762	0.52381	0.47619	0.333333	0.52381	0.52381	0.333333	0.47619
0.428571	0.428571	0.428571	0.428571	0.428571	0.428571	0.428571	0.428571	0.428571	0.428571	0.428571	0.47619	0.47619	0.380952	0.52381	0.52381	0.809524	0.809524	0.47619	0.47619	0.428571	0.428571	0.428571	0.428571	0.666667	0.47619	0.47619	0.52381	0.619048	0.380952	0.47619	0.666667	0.571429	0.47619	0.380952	0.47619	0.619048	0.380952	0.571429	0.380952	0.47619	0.380952	0.380952	0.333333	0.380952	0.619048	0.380952	0.380952	0.52381	0.52381
0.452381	0.452381	0.452381	0.452381	0.452381	0.452381	0.452381	0.452381	0.452381	0.452381	0.380952	0.380952	0.571429	0.309524	0.428571	0.452381	0.428571	0.428571	0.47619	0.47619	0.404762	0.404762	0.404762	0.452381	0.619048	0.380952	0.428571	0.47619	0.52381	0.357143	0.380952	0.714286	0.428571	0.619048	0.452381	0.619048	0.47619	0.357143	0.52381	0.547619	0.404762	0.452381	0.404762	0.47619	0.47619	0.619048	0.357143	0.357143	0.52381	0.666667
0.5	0.5	0.5	0.5	0.5	0.5	0.428571	0.5	0.5	0.5	0.452381	0.380952	0.380952	0.380952	0.595238	0.547619	0.5	0.5	0.47619	0.47619	0.452381	0.452381	0.47619	0.428571	0.52381	0.333333	0.452381	0.428571	0.52381	0.380952	0.52381	0.380952	0.52381	0.666667	0.5	0.666667	0.47619	0.47619	0.357143	0.52381	0.452381	0.47619	0.47619	0.404762	0.428571	0.666667	0.404762	0.404762	0.47619	0.547619
0.5	0.5	0.5	0.5	0.5	0.5	0.5	0.5	0.5	0.5	0.52381	0.238095	0.52381	0.285714	0.428571	0.5	0.380952	0.380952	0.142857	0.142857	0.142857	0.142857	0.285714	0.285714	0.380952	0.285714	0.261905	0.690476	0.428571	0.452381	0.238095	0.666667	0.380952	0.190476	0.52381	0.190476	0.47619	0.285714	0.52381	0.452381	0.571429	0.404762	0.452381	0.428571	0.714286	0.380952	0.428571	0.428571	0.428571	0.619048
0.380952	0.380952	0.380952	0.380952	0.380952	0.380952	0.380952	0.380952	0.380952	0.380952	0.380952	0.52381	0.571429	0.333333	0.619048	0.52381	0.666667	0.666667	0.380952	0.380952	0.380952	0.380952	0.380952	0.380952	0.52381	0.333333	0.333333	0.380952	0.666667	0.380952	0.380952	0.52381	0.333333	0.333333	0.380952	0.333333	0.619048	0.238095	0.571429	0.333333	0.428571	0.333333	0.238095	0.238095	0.285714	0.47619	0.285714	0.285714	0.333333	0.47619
0.571429	0.571429	0.571429	0.571429	0.571429	0.571429	0.571429	0.571429	0.571429	0.571429	0.571429	0.380952	0.52381	0.52381	0.285714	0.238095	0.47619	0.47619	0.333333	0.333333	0.428571	0.428571	0.428571	0.428571	0.47619	0.666667	0.666667	0.285714	0.380952	0.571429	0.333333	0.333333	0.619048	0.428571	0.428571	0.52381	0.52381	0.571429	0.52381	0.428571	0.238095	0.47619	0.285714	0.52381	0.380952	0.666667	0.428571	0.428571	0.666667	0.52381
0.333333	0.333333	0.333333	0.333333	0.333333	0.333333	0.333333	0.333333	0.333333	0.333333	0.333333	0.380952	0.428571	0.238095	0.52381	0.380952	0.47619	0.47619	0.428571	0.428571	0.428571	0.428571	0.47619	0.47619	0.47619	0.428571	0.428571	0.380952	0.52381	0.380952	0.666667	0.47619	0.47619	0.666667	0.238095	0.714286	0.619048	0.380952	0.428571	0.52381	0.571429	0.571429	0.52381	0.52381	0.52381	0.857143	0.380952	0.380952	0.52381	0.52381
0.52381	0.52381	0.52381	0.52381	0.52381	0.52381	0.52381	0.52381	0.52381	0.52381	0.52381	0.52381	0.666667	0.380952	0.47619	0.428571	0.333333	0.333333	0.52381	0.52381	0.52381	0.52381	0.619048	0.619048	0.380952	0.47619	0.47619	0.333333	0.428571	0.238095	0.238095	0.333333	0.47619	0.380952	0.47619	0.428571	0.47619	0.238095	0.52381	0.380952	0.380952	0.428571	0.238095	0.285714	0.52381	0.380952	0.380952	0.380952	0.190476	0.380952
0.333333	0.333333	0.333333	0.333333	0.333333	0.333333	0.333333	0.333333	0.333333	0.333333	0.333333	0.333333	0.285714	0.714286	0.380952	0.333333	0.238095	0.238095	0.52381	0.52381	0.47619	0.47619	0.47619	0.47619	0.666667	0.52381	0.52381	0.52381	0.52381	0.619048	0.47619	0.380952	0.52381	0.619048	0.380952	0.666667	0.333333	0.428571	0.238095	0.380952	0.238095	0.333333	0.285714	0.238095	0.238095	0.238095	0.238095	0.238095	0.333333	0.333333
0.333333	0.333333	0.333333	0.333333	0.333333	0.333333	0.333333	0.333333	0.333333	0.333333	0.333333	0.333333	0.285714	0.238095	0.380952	0.333333	0.428571	0.428571	0.571429	0.571429	0.47619	0.47619	0.428571	0.428571	0.285714	0.333333	0.333333	0.47619	0.428571	0.190476	0.571429	0.47619	0.47619	0.666667	0.285714	0.47619	0.380952	0.47619	0.333333	0.619048	0.619048	0.666667	0.666667	0.619048	0.47619	0.47619	0.52381	0.52381	0.47619	0.428571
0.571429	0.571429	0.571429	0.571429	0.571429	0.571429	0.571429	0.571429	0.571429	0.571429	0.571429	0.52381	0.52381	0.285714	0.47619	0.47619	0.666667	0.666667	0.333333	0.333333	0.285714	0.285714	0.428571	0.428571	0.52381	0.380952	0.380952	0.380952	0.52381	0.285714	0.47619	0.47619	0.52381	0.52381	0.428571	0.52381	0.714286	0.52381	0.52381	0.333333	0.380952	0.380952	0.333333	0.52381	0.52381	0.666667	0.571429	0.571429	0.666667	0.47619
0.47619	0.47619	0.47619	0.47619	0.47619	0.47619	0.47619	0.47619	0.47619	0.47619	0.47619	0.238095	0.333333	0.238095	0.0952381	0.380952	0.238095	0.238095	0.380952	0.380952	0.285714	0.285714	0.285714	0.285714	0.238095	0.285714	0.285714	0.380952	0.142857	0.047619	0.380952	0.380952	0.52381	0.571429	0.333333	0.380952	0.285714	0.619048	0.47619	0.52381	0.52381	0.666667	0.666667	0.809524	0.666667	0.52381	0.714286	0.714286	0.52381	0.333333
0.666667	0.666667	0.666667	0.666667	0.666667	0.666667	0.666667	0.666667	0.666667	0.666667	0.666667	0.333333	0.666667	0.285714	0.52381	0.47619	0.380952	0.380952	0.333333	0.333333	0.380952	0.380952	0.333333	0.333333	0.47619	0.285714	0.285714	0.666667	0.52381	0.333333	0.47619	0.666667	0.380952	0.380952	0.666667	0.380952	0.52381	0.571429	0.619048	0.619048	0.619048	0.47619	0.52381	0.619048	0.666667	0.47619	0.619048	0.619048	0.52381	0.619048
0.380952	0.380952	0.380952	0.380952	0.380952	0.380952	0.380952	0.380952	0.380952	0.380952	0.380952	0.333333	0.380952	0.380952	0.380952	0.380952	0.47619	0.47619	0.47619	0.47619	0.52381	0.52381	0.52381	0.52381	0.47619	0.571429	0.571429	0.380952	0.52381	0.380952	0.619048	0.380952	0.47619	0.666667	0.238095	0.666667	0.47619	0.380952	0.380952	0.52381	0.571429	0.52381	0.52381	0.52381	0.52381	0.666667	0.380952	0.380952	0.619048	0.52381
0.428571	0.428571	0.428571	0.428571	0.428571	0.428571	0.428571	0.428571	0.428571	0.428571	0.428571	0.380952	0.380952	0.47619	0.47619	0.380952	0.380952	0.380952	0.47619	0.47619	0.380952	0.380952	0.380952	0.380952	0.47619	0.333333	0.333333	0.52381	0.52381	0.666667	0.52381	0.380952	0.428571	0.47619	0.47619	0.619048	0.47619	0.285714	0.380952	0.52381	0.52381	0.52381	0.52381	0.428571	0.47619	0.52381	0.333333	0.333333	0.380952	0.47619
0.428571	0.428571	0.428571	0.428571	0.428571	0.428571	0.428571	0.428571	0.428571	0.428571	0.428571	0.571429	0.47619	0.380952	0.52381	0.428571	0.333333	0.333333	0.47619	0.47619	0.47619	0.47619	0.47619	0.47619	0.666667	0.380952	0.380952	0.52381	0.619048	0.47619	0.238095	0.52381	0.380952	0.380952	0.52381	0.380952	0.47619	0.333333	0.380952	0.47619	0.333333	0.333333	0.238095	0.285714	0.285714	0.333333	0.285714	0.285714	0.380952	0.47619
0.357143	0.333333	0.357143	0.357143	0.380952	0.333333	0.285714	0.357143	0.357143	0.333333	0.333333	0.5	0.285714	0.5	0.428571	0.452381	0.666667	0.666667	0.333333	0.333333	0.357143	0.357143	0.428571	0.428571	0.380952	0.571429	0.595238	0.404762	0.380952	0.380952	0.47619	0.428571	0.333333	0.380952	0.333333	0.52381	0.428571	0.285714	0.47619	0.404762	0.452381	0.380952	0.428571	0.47619	0.333333	0.47619	0.380952	0.380952	0.47619	0.261905
0.380952	0.357143	0.380952	0.380952	0.404762	0.357143	0.309524	0.380952	0.380952	0.357143	0.357143	0.47619	0.333333	0.47619	0.52381	0.5	0.738095	0.738095	0.380952	0.380952	0.285714	0.285714	0.452381	0.452381	0.47619	0.452381	0.47619	0.428571	0.428571	0.380952	0.619048	0.47619	0.190476	0.380952	0.404762	0.47619	0.666667	0.333333	0.5	0.404762	0.428571	0.380952	0.452381	0.47619	0.285714	0.428571	0.47619	0.47619	0.47619	0.357143
0.428571	0.428571	0.428571	0.428571	0.428571	0.428571	0.428571	0.428571	0.428571	0.428571	0.428571	0.52381	0.333333	0.52381	0.52381	0.666667	0.666667	0.666667	0.380952	0.380952	0.333333	0.333333	0.285714	0.285714	0.52381	0.47619	0.47619	0.380952	0.333333	0.190476	0.380952	0.428571	0.666667	0.52381	0.380952	0.333333	0.52381	0.190476	0.428571	0.380952	0.52381	0.285714	0.238095	0.238095	0.52381	0.47619	0.428571	0.428571	0.380952	0.380952
0.52381	0.52381	0.52381	0.52381	0.52381	0.52381	0.52381	0.52381	0.52381	0.52381	0.52381	0.190476	0.47619	0.190476	0.52381	0.380952	0.428571	0.428571	0.380952	0.380952	0.380952	0.380952	0.52381	0.52381	0.333333	0.285714	0.285714	0.47619	0.428571	0.285714	0.52381	0.47619	0.52381	0.571429	0.380952	0.52381	0.47619	0.52381	0.52381	0.666667	0.619048	0.666667	0.666667	0.619048	0.52381	0.666667	0.666667	0.666667	0.428571	0.714286
0.47619	0.47619	0.47619	0.47619	0.47619	0.47619	0.47619	0.47619	0.47619	0.47619	0.47619	0.619048	0.380952	0.333333	0.333333	0.47619	0.47619	0.47619	0.666667	0.666667	0.52381	0.52381	0.52381	0.52381	0.619048	0.428571	0.428571	0.47619	0.428571	0.285714	0.52381	0.619048	0.428571	0.619048	0.52381	0.47619	0.333333	0.47619	0.52381	0.619048	0.47619	0.619048	0.52381	0.52381	0.47619	0.47619	0.428571	0.428571	0.619048	0.47619
0.47619	0.47619	0.47619	0.47619	0.47619	0.47619	0.47619	0.47619	0.47619	0.47619	0.47619	0.47619	0.52381	0.52381	0.52381	0.333333	0.52381	0.52381	0.52381	0.52381	0.47619	0.47619	0.47619	0.47619	0.809524	0.52381	0.52381	0.52381	0.666667	0.47619	0.52381	0.666667	0.47619	0.666667	0.47619	0.666667	0.428571	0.571429	0.52381	0.47619	0.333333	0.47619	0.428571	0.380952	0.333333	0.380952	0.333333	0.333333	0.47619	0.47619
0.47619	0.47619	0.47619	0.47619	0.47619	0.47619	0.47619	0.47619	0.47619	0.47619	0.47619	0.333333	0.52381	0.238095	0.380952	0.428571	0.47619	0.47619	0.47619	0.47619	0.428571	0.428571	0.52381	0.52381	0.47619	0.428571	0.428571	0.52381	0.52381	0.380952	0.52381	0.52381	0.428571	0.666667	0.380952	0.714286	0.47619	0.52381	0.52381	0.619048	0.714286	0.666667	0.666667	0.666667	0.666667	0.714286	0.52381	0.52381	0.666667	0.619048
0.619048	0.619048	0.619048	0.619048	0.619048	0.619048	0.619048	0.619048	0.619048	0.619048	0.619048	0.333333	0.47619	0.380952	0.666667	0.380952	0.428571	0.428571	0.47619	0.47619	0.52381	0.52381	0.714286	0.714286	0.333333	0.47619	0.47619	0.666667	0.619048	0.238095	0.52381	0.666667	0.666667	0.52381	0.47619	0.47619	0.47619	0.428571	0.619048	0.52381	0.571429	0.619048	0.52381	0.47619	0.52381	0.571429	0.52381	0.52381	0.47619	0.666667
0.380952	0.380952	0.380952	0.380952	0.380952	0.380952	0.380952	0.380952	0.380952	0.380952	0.380952	0.619048	0.619048	0.666667	0.380952	0.333333	0.47619	0.47619	0.428571	0.428571	0.52381	0.52381	0.571429	0.571429	0.380952	0.857143	0.857143	0.333333	0.52381	0.428571	0.333333	0.428571	0.619048	0.333333	0.333333	0.428571	0.380952	0.285714	0.52381	0.238095	0.238095	0.238095	0.142857	0.238095	0.238095	0.428571	0.142857	0.142857	0.52381	0.380952
0.666667	0.666667	0.666667	0.666667	0.666667	0.666667	0.666667	0.666667	0.666667	0.666667	0.666667	0.238095	0.52381	0.333333	0.333333	0.380952	0.238095	0.238095	0.380952	0.380952	0.380952	0.380952	0.52381	0.52381	0.666667	0.190476	0.190476	0.666667	0.428571	0.52381	0.428571	0.52381	0.333333	0.47619	0.666667	0.47619	0.333333	0.666667	0.666667	0.666667	0.52381	0.666667	0.666667	0.52381	0.52381	0.333333	0.619048	0.619048	0.380952	0.619048
0.333333	0.404762	0.333333	0.333333	0.404762	0.309524	0.261905	0.333333	0.333333	0.404762	0.452381	0.428571	0.333333	0.380952	0.309524	0.333333	0.452381	0.452381	0.52381	0.52381	0.47619	0.47619	0.404762	0.380952	0.52381	0.214286	0.309524	0.428571	0.333333	0.285714	0.380952	0.190476	0.52381	0.52381	0.404762	0.333333	0.285714	0.333333	0.5	0.5	0.47619	0.380952	0.47619	0.333333	0.357143	0.285714	0.571429	0.571429	0.238095	0.333333
0.52381	0.452381	0.52381	0.52381	0.52381	0.5	0.47619	0.52381	0.452381	0.452381	0.52381	0.428571	0.428571	0.357143	0.5	0.5	0.357143	0.357143	0.380952	0.380952	0.357143	0.357143	0.380952	0.309524	0.571429	0.309524	0.333333	0.357143	0.47619	0.214286	0.238095	0.47619	0.428571	0.380952	0.52381	0.333333	0.47619	0.357143	0.47619	0.404762	0.404762	0.428571	0.380952	0.309524	0.333333	0.47619	0.428571	0.428571	0.333333	0.261905
0.380952	0.428571	0.380952	0.380952	0.380952	0.452381	0.452381	0.380952	0.428571	0.428571	0.5	0.404762	0.333333	0.642857	0.380952	0.380952	0.404762	0.404762	0.47619	0.47619	0.357143	0.357143	0.404762	0.357143	0.380952	0.571429	0.52381	0.452381	0.428571	0.595238	0.333333	0.380952	0.52381	0.285714	0.452381	0.333333	0.285714	0.309524	0.357143	0.238095	0.380952	0.333333	0.380952	0.238095	0.309524	0.238095	0.285714	0.285714	0.47619	0.357143
0.428571	0.571429	0.428571	0.428571	0.5	0.47619	0.5	0.428571	0.5	0.571429	0.452381	0.309524	0.47619	0.404762	0.452381	0.428571	0.380952	0.380952	0.428571	0.428571	0.380952	0.380952	0.547619	0.5	0.333333	0.404762	0.333333	0.52381	0.333333	0.380952	0.571429	0.52381	0.380952	0.52381	0.452381	0.47619	0.380952	0.642857	0.547619	0.452381	0.5	0.52381	0.547619	0.5	0.428571	0.52381	0.571429	0.571429	0.428571	0.52381
0.809524	0.738095	0.809524	0.809524	0.738095	0.809524	0.738095	0.809524	0.809524	0.738095	0.595238	0.380952	0.47619	0.404762	0.619048	0.642857	0.380952	0.380952	0.285714	0.285714	0.261905	0.261905	0.452381	0.333333	0.52381	0.452381	0.428571	0.595238	0.52381	0.357143	0.238095	0.619048	0.47619	0.285714	0.833333	0.285714	0.428571	0.357143	0.5	0.428571	0.452381	0.452381	0.380952	0.380952	0.571429	0.333333	0.404762	0.404762	0.380952	0.52381
0.5	0.428571	0.5	0.5	0.428571	0.5	0.47619	0.5	0.5	0.428571	0.357143	0.357143	0.52381	0.309524	0.571429	0.547619	0.47619	0.47619	0.571429	0.571429	0.380952	0.380952	0.452381	0.357143	0.380952	0.404762	0.380952	0.452381	0.47619	0.285714	0.714286	0.52381	0.333333	0.47619	0.428571	0.428571	0.47619	0.333333	0.47619	0.357143	0.309524	0.357143	0.47619	0.428571	0.428571	0.52381	0.309524	0.309524	0.47619	0.547619
0.666667	0.666667	0.666667	0.666667	0.666667	0.666667	0.666667	0.666667	0.666667	0.666667	0.666667	0.52381	0.52381	0.428571	0.47619	0.619048	0.571429	0.571429	0.380952	0.380952	0.380952	0.380952	0.380952	0.380952	0.714286	0.380952	0.380952	0.47619	0.619048	0.285714	0.333333	0.619048	0.380952	0.47619	0.666667	0.47619	0.47619	0.666667	0.666667	0.52381	0.47619	0.52381	0.380952	0.428571	0.47619	0.47619	0.428571	0.428571	0.47619	0.52381
0.666667	0.666667	0.666667	0.666667	0.666667	0.666667	0.666667	0.666667	0.666667	0.666667	0.666667	0.238095	0.52381	0.333333	0.238095	0.47619	0.285714	0.285714	0.380952	0.380952	0.380952	0.380952	0.333333	0.333333	0.52381	0.285714	0.285714	0.428571	0.333333	0.380952	0.380952	0.380952	0.52381	0.52381	0.571429	0.52381	0.47619	0.666667	0.619048	0.52381	0.47619	0.52381	0.47619	0.666667	0.619048	0.47619	0.666667	0.666667	0.52381	0.52381
0.357143	0.428571	0.357143	0.357143	0.428571	0.357143	0.404762	0.357143	0.357143	0.428571	0.404762	0.47619	0.666667	0.452381	0.380952	0.452381	0.452381	0.452381	0.333333	0.333333	0.357143	0.357143	0.309524	0.238095	0.571429	0.5	0.595238	0.452381	0.52381	0.571429	0.428571	0.52381	0.428571	0.333333	0.404762	0.380952	0.428571	0.333333	0.452381	0.261905	0.380952	0.261905	0.452381	0.238095	0.357143	0.380952	0.309524	0.309524	0.666667	0.47619
0.261905	0.333333	0.261905	0.261905	0.261905	0.309524	0.333333	0.261905	0.333333	0.333333	0.285714	0.380952	0.428571	0.595238	0.380952	0.357143	0.452381	0.452381	0.285714	0.285714	0.380952	0.380952	0.404762	0.5	0.52381	0.595238	0.571429	0.404762	0.666667	0.595238	0.285714	0.380952	0.428571	0.380952	0.404762	0.428571	0.428571	0.380952	0.428571	0.428571	0.261905	0.333333	0.261905	0.380952	0.309524	0.238095	0.285714	0.285714	0.47619	0.428571
0.47619	0.47619	0.47619	0.47619	0.47619	0.47619	0.47619	0.47619	0.47619	0.47619	0.47619	0.285714	0.380952	0.428571	0.238095	0.285714	0.47619	0.47619	0.380952	0.380952	0.333333	0.333333	0.285714	0.285714	0.428571	0.52381	0.52381	0.285714	0.380952	0.380952	0.380952	0.285714	0.52381	0.47619	0.333333	0.52381	0.47619	0.714286	0.428571	0.428571	0.428571	0.47619	0.428571	0.47619	0.428571	0.666667	0.619048	0.619048	0.619048	0.428571
0.333333	0.333333	0.333333	0.333333	0.333333	0.333333	0.333333	0.333333	0.333333	0.333333	0.333333	0.571429	0.428571	0.666667	0.238095	0.333333	0.428571	0.428571	0.380952	0.380952	0.428571	0.428571	0.333333	0.333333	0.52381	0.666667	0.666667	0.285714	0.380952	0.619048	0.428571	0.285714	0.428571	0.52381	0.333333	0.52381	0.380952	0.428571	0.380952	0.238095	0.190476	0.238095	0.142857	0.285714	0.190476	0.238095	0.190476	0.190476	0.47619	0.285714
0.52381	0.52381	0.52381	0.52381	0.52381	0.52381	0.52381	0.52381	0.52381	0.52381	0.52381	0.047619	0.428571	0.285714	0.142857	0.333333	0.238095	0.238095	0.190476	0.190476	0.190476	0.190476	0.285714	0.285714	0.380952	0.285714	0.285714	0.380952	0.285714	0.285714	0.380952	0.380952	0.380952	0.380952	0.380952	0.428571	0.380952	0.857143	0.571429	0.428571	0.380952	0.571429	0.52381	0.666667	0.52381	0.52381	0.666667	0.666667	0.52381	0.380952
0.428571	0.428571	0.428571	0.428571	0.428571	0.428571	0.428571	0.428571	0.428571	0.428571	0.428571	0.238095	0.285714	0.285714	0.380952	0.238095	0.380952	0.380952	0.52381	0.52381	0.285714	0.285714	0.428571	0.428571	0.428571	0.285714	0.285714	0.52381	0.333333	0.52381	0.666667	0.52381	0.285714	0.52381	0.428571	0.619048	0.380952	0.333333	0.380952	0.52381	0.52381	0.52381	0.666667	0.52381	0.380952	0.428571	0.571429	0.571429	0.52381	0.52381
0.52381	0.5	0.52381	0.52381	0.5	0.5	0.452381	0.52381	0.52381	0.5	0.428571	0.47619	0.333333	0.52381	0.404762	0.571429	0.5	0.5	0.52381	0.52381	0.428571	0.428571	0.428571	0.357143	0.47619	0.452381	0.452381	0.5	0.333333	0.357143	0.52381	0.52381	0.619048	0.619048	0.547619	0.47619	0.380952	0.380952	0.428571	0.428571	0.452381	0.404762	0.428571	0.5	0.595238	0.52381	0.452381	0.452381	0.666667	0.452381
0.52381	0.547619	0.52381	0.52381	0.47619	0.595238	0.595238	0.52381	0.595238	0.547619	0.47619	0.333333	0.428571	0.452381	0.404762	0.5	0.380952	0.380952	0.285714	0.285714	0.380952	0.380952	0.47619	0.404762	0.52381	0.428571	0.404762	0.52381	0.380952	0.380952	0.333333	0.619048	0.380952	0.380952	0.595238	0.380952	0.380952	0.5	0.404762	0.428571	0.380952	0.404762	0.380952	0.452381	0.52381	0.428571	0.357143	0.357143	0.52381	0.52381
0.666667	0.666667	0.666667	0.666667	0.666667	0.666667	0.666667	0.666667	0.666667	0.666667	0.666667	0.333333	0.428571	0.52381	0.333333	0.47619	0.142857	0.142857	0.47619	0.47619	0.47619	0.47619	0.380952	0.380952	0.571429	0.380952	0.380952	0.428571	0.333333	0.333333	0.333333	0.428571	0.571429	0.52381	0.52381	0.47619	0.333333	0.666667	0.428571	0.571429	0.380952	0.52381	0.333333	0.380952	0.52381	0.333333	0.571429	0.571429	0.47619	0.52381
0.404762	0.452381	0.404762	0.404762	0.452381	0.404762	0.404762	0.404762	0.404762	0.452381	0.380952	0.380952	0.380952	0.428571	0.452381	0.452381	0.595238	0.595238	0.428571	0.428571	0.357143	0.357143	0.428571	0.5	0.666667	0.452381	0.5	0.547619	0.52381	0.595238	0.619048	0.52381	0.333333	0.52381	0.428571	0.52381	0.428571	0.428571	0.428571	0.452381	0.5	0.428571	0.595238	0.452381	0.5	0.380952	0.404762	0.404762	0.666667	0.5
0.380952	0.357143	0.380952	0.380952	0.380952	0.380952	0.309524	0.380952	0.357143	0.357143	0.380952	0.238095	0.285714	0.47619	0.285714	0.357143	0.380952	0.380952	0.333333	0.333333	0.285714	0.285714	0.333333	0.333333	0.333333	0.52381	0.5	0.47619	0.285714	0.571429	0.428571	0.238095	0.47619	0.428571	0.357143	0.571429	0.52381	0.309524	0.380952	0.404762	0.380952	0.357143	0.404762	0.380952	0.5	0.571429	0.357143	0.357143	0.619048	0.47619
0.357143	0.404762	0.357143	0.357143	0.404762	0.357143	0.380952	0.357143	0.357143	0.404762	0.380952	0.380952	0.666667	0.357143	0.47619	0.452381	0.309524	0.309524	0.666667	0.666667	0.571429	0.571429	0.380952	0.452381	0.52381	0.333333	0.5	0.428571	0.428571	0.571429	0.571429	0.47619	0.333333	0.52381	0.333333	0.52381	0.333333	0.5	0.452381	0.47619	0.404762	0.52381	0.5	0.428571	0.404762	0.238095	0.404762	0.404762	0.47619	0.571429
0.190476	0.309524	0.190476	0.190476	0.238095	0.238095	0.261905	0.190476	0.261905	0.309524	0.380952	0.428571	0.238095	0.5	0.333333	0.261905	0.452381	0.452381	0.666667	0.666667	0.5	0.5	0.452381	0.595238	0.52381	0.309524	0.380952	0.380952	0.428571	0.428571	0.619048	0.285714	0.333333	0.666667	0.238095	0.809524	0.47619	0.52381	0.452381	0.52381	0.47619	0.52381	0.571429	0.452381	0.357143	0.380952	0.5	0.5	0.47619	0.357143
0.666667	0.666667	0.666667	0.666667	0.666667	0.666667	0.666667	0.666667	0.666667	0.666667	0.666667	0.142857	0.52381	0.238095	0.285714	0.380952	0.238095	0.238095	0.285714	0.285714	0.285714	0.285714	0.333333	0.333333	0.52381	0.285714	0.285714	0.619048	0.380952	0.380952	0.380952	0.47619	0.380952	0.571429	0.52381	0.571429	0.571429	0.809524	0.619048	0.47619	0.52381	0.47619	0.47619	0.809524	0.666667	0.571429	0.666667	0.666667	0.571429	0.47619
0.547619	0.47619	0.547619	0.547619	0.47619	0.547619	0.547619	0.547619	0.547619	0.47619	0.5	0.166667	0.47619	0.333333	0.357143	0.452381	0.309524	0.309524	0.285714	0.285714	0.309524	0.309524	0.285714	0.333333	0.52381	0.309524	0.357143	0.547619	0.333333	0.47619	0.428571	0.47619	0.47619	0.52381	0.47619	0.52381	0.52381	0.547619	0.5	0.571429	0.619048	0.571429	0.52381	0.738095	0.666667	0.52381	0.690476	0.690476	0.571429	0.619048
0.5	0.595238	0.5	0.5	0.571429	0.547619	0.547619	0.5	0.52381	0.595238	0.5	0.428571	0.47619	0.357143	0.404762	0.428571	0.452381	0.452381	0.380952	0.380952	0.452381	0.452381	0.571429	0.5	0.428571	0.309524	0.380952	0.547619	0.333333	0.404762	0.52381	0.47619	0.428571	0.52381	0.452381	0.47619	0.52381	0.52381	0.452381	0.357143	0.452381	0.452381	0.5	0.52381	0.52381	0.666667	0.547619	0.547619	0.52381	0.571429
0.380952	0.428571	0.380952	0.380952	0.452381	0.380952	0.309524	0.380952	0.357143	0.428571	0.428571	0.404762	0.190476	0.357143	0.428571	0.404762	0.47619	0.47619	0.52381	0.52381	0.404762	0.404762	0.404762	0.404762	0.380952	0.261905	0.285714	0.47619	0.428571	0.5	0.571429	0.190476	0.47619	0.714286	0.380952	0.52381	0.571429	0.285714	0.285714	0.428571	0.404762	0.333333	0.452381	0.285714	0.404762	0.380952	0.404762	0.404762	0.333333	0.428571
0.428571	0.47619	0.428571	0.428571	0.47619	0.5	0.5	0.428571	0.47619	0.47619	0.452381	0.285714	0.619048	0.380952	0.309524	0.380952	0.238095	0.238095	0.285714	0.285714	0.452381	0.452381	0.333333	0.452381	0.428571	0.238095	0.238095	0.404762	0.238095	0.333333	0.238095	0.428571	0.428571	0.380952	0.452381	0.380952	0.428571	0.571429	0.5	0.547619	0.428571	0.5	0.380952	0.547619	0.5	0.333333	0.619048	0.619048	0.428571	0.547619
0.5	0.452381	0.5	0.5	0.452381	0.5	0.5	0.5	0.5	0.452381	0.5	0.190476	0.333333	0.261905	0.309524	0.380952	0.166667	0.166667	0.428571	0.428571	0.238095	0.238095	0.357143	0.380952	0.380952	0.261905	0.261905	0.547619	0.238095	0.357143	0.380952	0.52381	0.380952	0.428571	0.428571	0.285714	0.285714	0.452381	0.5	0.5	0.547619	0.547619	0.52381	0.619048	0.595238	0.380952	0.595238	0.595238	0.52381	0.47619
0.404762	0.5	0.404762	0.404762	0.452381	0.428571	0.428571	0.404762	0.428571	0.5	0.52381	0.357143	0.714286	0.380952	0.380952	0.452381	0.380952	0.380952	0.285714	0.285714	0.333333	0.333333	0.452381	0.52381	0.52381	0.261905	0.333333	0.5	0.380952	0.380952	0.285714	0.52381	0.333333	0.380952	0.428571	0.380952	0.380952	0.619048	0.642857	0.52381	0.547619	0.595238	0.52381	0.571429	0.547619	0.380952	0.619048	0.619048	0.380952	0.5
0.404762	0.404762	0.404762	0.404762	0.404762	0.404762	0.404762	0.404762	0.404762	0.404762	0.47619	0.309524	0.52381	0.309524	0.380952	0.380952	0.309524	0.309524	0.666667	0.666667	0.452381	0.452381	0.52381	0.571429	0.428571	0.309524	0.380952	0.428571	0.333333	0.404762	0.380952	0.285714	0.52381	0.47619	0.380952	0.333333	0.428571	0.428571	0.452381	0.547619	0.404762	0.47619	0.404762	0.452381	0.52381	0.428571	0.428571	0.428571	0.333333	0.452381
0.666667	0.642857	0.666667	0.666667	0.714286	0.642857	0.642857	0.666667	0.666667	0.642857	0.642857	0.357143	0.52381	0.428571	0.595238	0.571429	0.357143	0.357143	0.47619	0.47619	0.357143	0.357143	0.5	0.5	0.47619	0.404762	0.428571	0.666667	0.380952	0.285714	0.380952	0.52381	0.666667	0.428571	0.595238	0.428571	0.47619	0.452381	0.452381	0.428571	0.52381	0.52381	0.452381	0.47619	0.595238	0.380952	0.5	0.5	0.47619	0.52381
0.47619	0.547619	0.47619	0.47619	0.547619	0.47619	0.47619	0.47619	0.47619	0.547619	0.571429	0.309524	0.428571	0.333333	0.357143	0.357143	0.380952	0.380952	0.52381	0.52381	0.404762	0.404762	0.547619	0.547619	0.619048	0.285714	0.333333	0.714286	0.52381	0.5	0.47619	0.619048	0.380952	0.619048	0.428571	0.619048	0.47619	0.595238	0.52381	0.595238	0.571429	0.619048	0.642857	0.47619	0.547619	0.47619	0.52381	0.52381	0.47619	0.666667
0.428571	0.52381	0.428571	0.428571	0.452381	0.47619	0.5	0.428571	0.5	0.52381	0.428571	0.357143	0.380952	0.619048	0.5	0.404762	0.428571	0.428571	0.52381	0.52381	0.428571	0.428571	0.5	0.571429	0.809524	0.452381	0.428571	0.571429	0.666667	0.5	0.52381	0.52381	0.52381	0.666667	0.52381	0.666667	0.428571	0.595238	0.5	0.47619	0.452381	0.47619	0.47619	0.452381	0.380952	0.380952	0.52381	0.52381	0.333333	0.428571
0.380952	0.404762	0.380952	0.380952	0.404762	0.380952	0.380952	0.380952	0.380952	0.404762	0.404762	0.357143	0.285714	0.404762	0.238095	0.333333	0.404762	0.404762	0.428571	0.428571	0.357143	0.357143	0.333333	0.380952	0.285714	0.404762	0.452381	0.428571	0.190476	0.357143	0.428571	0.333333	0.571429	0.52381	0.309524	0.333333	0.285714	0.428571	0.452381	0.5	0.5	0.5	0.642857	0.571429	0.571429	0.47619	0.666667	0.666667	0.47619	0.428571
0.5	0.52381	0.5	0.5	0.52381	0.47619	0.428571	0.5	0.5	0.52381	0.452381	0.380952	0.47619	0.380952	0.285714	0.357143	0.47619	0.47619	0.380952	0.380952	0.404762	0.404762	0.452381	0.428571	0.428571	0.357143	0.404762	0.452381	0.380952	0.309524	0.52381	0.380952	0.52381	0.47619	0.428571	0.380952	0.47619	0.47619	0.5	0.404762	0.357143	0.404762	0.5	0.5	0.52381	0.619048	0.547619	0.547619	0.47619	0.52381
0.452381	0.5	0.452381	0.452381	0.5	0.452381	0.452381	0.452381	0.452381	0.5	0.5	0.452381	0.428571	0.452381	0.404762	0.571429	0.452381	0.452381	0.380952	0.380952	0.404762	0.404762	0.309524	0.380952	0.380952	0.404762	0.47619	0.595238	0.285714	0.285714	0.380952	0.52381	0.619048	0.52381	0.452381	0.333333	0.285714	0.428571	0.47619	0.571429	0.738095	0.52381	0.595238	0.52381	0.595238	0.428571	0.666667	0.666667	0.52381	0.452381
0.547619	0.547619	0.547619	0.547619	0.547619	0.547619	0.547619	0.547619	0.547619	0.547619	0.52381	0.261905	0.619048	0.285714	0.428571	0.404762	0.47619	0.47619	0.238095	0.238095	0.261905	0.261905	0.380952	0.452381	0.380952	0.333333	0.333333	0.571429	0.380952	0.380952	0.380952	0.52381	0.52381	0.380952	0.47619	0.380952	0.666667	0.428571	0.619048	0.571429	0.5	0.5	0.47619	0.595238	0.738095	0.666667	0.642857	0.642857	0.52381	0.619048
0.47619	0.571429	0.47619	0.47619	0.52381	0.547619	0.571429	0.47619	0.52381	0.571429	0.666667	0.333333	0.52381	0.380952	0.452381	0.47619	0.404762	0.404762	0.47619	0.47619	0.380952	0.380952	0.452381	0.5	0.52381	0.261905	0.333333	0.52381	0.380952	0.52381	0.333333	0.428571	0.619048	0.47619	0.428571	0.52381	0.47619	0.52381	0.571429	0.619048	0.666667	0.642857	0.5	0.52381	0.690476	0.571429	0.595238	0.595238	0.47619	0.571429
0.52381	0.52381	0.52381	0.52381	0.52381	0.52381	0.52381	0.52381	0.52381	0.52381	0.52381	0.261905	0.428571	0.404762	0.357143	0.380952	0.238095	0.238095	0.380952	0.380952	0.380952	0.380952	0.47619	0.547619	0.47619	0.333333	0.357143	0.666667	0.380952	0.428571	0.285714	0.52381	0.428571	0.333333	0.52381	0.333333	0.285714	0.52381	0.547619	0.595238	0.428571	0.52381	0.5	0.52381	0.619048	0.380952	0.571429	0.571429	0.333333	0.666667
0.547619	0.547619	0.547619	0.547619	0.547619	0.547619	0.547619	0.547619	0.547619	0.547619	0.547619	0.261905	0.380952	0.357143	0.452381	0.380952	0.214286	0.214286	0.428571	0.428571	0.309524	0.309524	0.452381	0.404762	0.52381	0.309524	0.309524	0.666667	0.47619	0.595238	0.380952	0.666667	0.380952	0.428571	0.52381	0.428571	0.285714	0.428571	0.428571	0.595238	0.52381	0.571429	0.571429	0.428571	0.595238	0.333333	0.52381	0.52381	0.333333	0.857143
0.452381	0.5	0.452381	0.452381	0.5	0.452381	0.452381	0.452381	0.452381	0.5	0.52381	0.285714	0.47619	0.404762	0.428571	0.5	0.380952	0.380952	0.333333	0.333333	0.357143	0.357143	0.380952	0.5	0.428571	0.285714	0.428571	0.5	0.190476	0.357143	0.428571	0.380952	0.571429	0.52381	0.380952	0.47619	0.52381	0.595238	0.595238	0.547619	0.52381	0.547619	0.52381	0.571429	0.571429	0.52381	0.666667	0.666667	0.428571	0.666667
0.333333	0.357143	0.333333	0.333333	0.357143	0.333333	0.333333	0.333333	0.333333	0.357143	0.404762	0.309524	0.380952	0.47619	0.333333	0.404762	0.380952	0.380952	0.380952	0.380952	0.357143	0.357143	0.357143	0.428571	0.52381	0.452381	0.52381	0.428571	0.380952	0.452381	0.47619	0.285714	0.52381	0.714286	0.333333	0.52381	0.47619	0.52381	0.5	0.5	0.452381	0.5	0.428571	0.5	0.428571	0.52381	0.5	0.5	0.571429	0.547619
0.571429	0.428571	0.571429	0.571429	0.5	0.5	0.428571	0.571429	0.5	0.428571	0.452381	0.357143	0.666667	0.380952	0.47619	0.452381	0.357143	0.357143	0.52381	0.52381	0.428571	0.428571	0.52381	0.452381	0.52381	0.309524	0.309524	0.380952	0.428571	0.333333	0.428571	0.47619	0.333333	0.52381	0.5	0.52381	0.333333	0.452381	0.52381	0.571429	0.428571	0.5	0.380952	0.5	0.357143	0.238095	0.452381	0.452381	0.333333	0.428571
0.571429	0.428571	0.571429	0.571429	0.5	0.5	0.428571	0.571429	0.5	0.428571	0.452381	0.357143	0.666667	0.380952	0.47619	0.452381	0.357143	0.357143	0.52381	0.52381	0.428571	0.428571	0.52381	0.452381	0.52381	0.309524	0.309524	0.380952	0.428571	0.333333	0.428571	0.47619	0.333333	0.52381	0.5	0.52381	0.333333	0.452381	0.52381	0.571429	0.428571	0.5	0.380952	0.5	0.357143	0.238095	0.452381	0.452381	0.333333	0.428571
0.52381	0.52381	0.52381	0.52381	0.52381	0.52381	0.52381	0.52381	0.52381	0.52381	0.52381	0.333333	0.666667	0.285714	0.428571	0.380952	0.190476	0.190476	0.52381	0.52381	0.52381	0.52381	0.52381	0.52381	0.52381	0.142857	0.142857	0.47619	0.428571	0.52381	0.428571	0.47619	0.333333	0.52381	0.52381	0.52381	0.333333	0.571429	0.52381	0.714286	0.619048	0.571429	0.52381	0.428571	0.47619	0.238095	0.52381	0.52381	0.333333	0.666667
0.619048	0.547619	0.619048	0.619048	0.547619	0.642857	0.571429	0.619048	0.619048	0.547619	0.5	0.47619	0.619048	0.52381	0.571429	0.547619	0.428571	0.428571	0.52381	0.52381	0.404762	0.404762	0.47619	0.5	0.666667	0.452381	0.404762	0.52381	0.52381	0.309524	0.428571	0.809524	0.47619	0.52381	0.619048	0.52381	0.333333	0.52381	0.547619	0.452381	0.357143	0.595238	0.428571	0.47619	0.428571	0.333333	0.380952	0.380952	0.52381	0.452381
0.357143	0.5	0.357143	0.357143	0.428571	0.428571	0.428571	0.357143	0.428571	0.5	0.404762	0.571429	0.52381	0.47619	0.309524	0.428571	0.47619	0.47619	0.47619	0.47619	0.52381	0.52381	0.404762	0.428571	0.52381	0.47619	0.47619	0.380952	0.380952	0.380952	0.619048	0.52381	0.47619	0.52381	0.380952	0.52381	0.52381	0.52381	0.452381	0.285714	0.380952	0.309524	0.428571	0.404762	0.428571	0.52381	0.452381	0.452381	1	0.452381
0.380952	0.380952	0.380952	0.380952	0.380952	0.380952	0.380952	0.380952	0.380952	0.380952	0.380952	0.238095	0.428571	0.619048	0.333333	0.333333	0.333333	0.333333	0.380952	0.380952	0.238095	0.238095	0.238095	0.238095	0.52381	0.47619	0.47619	0.52381	0.380952	0.809524	0.52381	0.380952	0.333333	0.333333	0.47619	0.47619	0.333333	0.428571	0.428571	0.428571	0.428571	0.380952	0.52381	0.380952	0.333333	0.285714	0.333333	0.333333	0.52381	0.428571
0.380952	0.380952	0.380952	0.380952	0.380952	0.380952	0.380952	0.380952	0.380952	0.380952	0.333333	0.52381	0.47619	0.5	0.452381	0.404762	0.404762	0.404762	0.52381	0.52381	0.571429	0.571429	0.52381	0.595238	0.52381	0.428571	0.5	0.428571	0.47619	0.285714	0.238095	0.571429	0.380952	0.333333	0.452381	0.333333	0.285714	0.357143	0.47619	0.452381	0.380952	0.357143	0.309524	0.380952	0.261905	0.333333	0.380952	0.380952	0.380952	0.5
0.142857	0.142857	0.142857	0.142857	0.142857	0.142857	0.142857	0.142857	0.142857	0.142857	0.142857	0.238095	0.142857	0.428571	0.333333	0.190476	0.333333	0.333333	0.52381	0.52381	0.285714	0.285714	0.285714	0.285714	0.380952	0.380952	0.380952	0.238095	0.285714	0.52381	0.666667	0.238095	0.285714	0.52381	0.0952381	0.666667	0.47619	0.285714	0.142857	0.428571	0.380952	0.428571	0.571429	0.380952	0.285714	0.52381	0.285714	0.285714	0.47619	0.333333
0.452381	0.52381	0.452381	0.452381	0.52381	0.452381	0.452381	0.452381	0.452381	0.52381	0.52381	0.285714	0.380952	0.380952	0.285714	0.357143	0.357143	0.357143	0.380952	0.380952	0.380952	0.380952	0.452381	0.380952	0.47619	0.333333	0.380952	0.595238	0.380952	0.452381	0.52381	0.52381	0.380952	0.52381	0.404762	0.52381	0.333333	0.52381	0.428571	0.380952	0.5	0.452381	0.642857	0.428571	0.52381	0.47619	0.571429	0.571429	0.47619	0.619048
0.571429	0.642857	0.571429	0.571429	0.642857	0.595238	0.571429	0.571429	0.571429	0.642857	0.595238	0.428571	0.47619	0.357143	0.52381	0.52381	0.357143	0.357143	0.380952	0.380952	0.357143	0.357143	0.47619	0.428571	0.333333	0.357143	0.404762	0.619048	0.52381	0.357143	0.333333	0.666667	0.666667	0.380952	0.5	0.380952	0.47619	0.404762	0.380952	0.309524	0.428571	0.357143	0.547619	0.357143	0.595238	0.619048	0.452381	0.452381	0.52381	0.452381
0.52381	0.52381	0.52381	0.52381	0.52381	0.52381	0.52381	0.52381	0.52381	0.52381	0.52381	0.47619	0.52381	0.380952	0.428571	0.52381	0.666667	0.666667	0.285714	0.285714	0.333333	0.333333	0.285714	0.285714	0.47619	0.52381	0.52381	0.52381	0.52381	0.428571	0.47619	0.666667	0.52381	0.47619	0.380952	0.52381	0.666667	0.571429	0.52381	0.333333	0.47619	0.333333	0.428571	0.52381	0.52381	0.666667	0.380952	0.380952	0.809524	0.428571
0.52381	0.52381	0.52381	0.52381	0.52381	0.52381	0.52381	0.52381	0.52381	0.52381	0.52381	0.380952	0.380952	0.380952	0.380952	0.380952	0.238095	0.238095	0.52381	0.52381	0.52381	0.52381	0.47619	0.47619	0.666667	0.380952	0.380952	0.428571	0.52381	0.380952	0.47619	0.428571	0.52381	0.714286	0.428571	0.52381	0.47619	0.666667	0.47619	0.47619	0.285714	0.47619	0.333333	0.52381	0.380952	0.52381	0.380952	0.380952	0.571429	0.428571
0.666667	0.666667	0.666667	0.666667	0.666667	0.666667	0.666667	0.666667	0.666667	0.666667	0.666667	0.238095	0.571429	0.238095	0.238095	0.428571	0.380952	0.380952	0.285714	0.285714	0.285714	0.285714	0.380952	0.380952	0.47619	0.428571	0.428571	0.52381	0.380952	0.285714	0.380952	0.619048	0.47619	0.428571	0.52381	0.428571	0.52381	0.666667	0.666667	0.428571	0.52381	0.47619	0.47619	0.809524	0.666667	0.714286	0.619048	0.619048	0.666667	0.52381
0.666667	0.666667	0.666667	0.666667	0.666667	0.666667	0.666667	0.666667	0.666667	0.666667	0.666667	0.47619	0.47619	0.380952	0.52381	0.52381	0.333333	0.333333	0.619048	0.619048	0.714286	0.714286	0.714286	0.714286	0.47619	0.380952	0.380952	0.619048	0.52381	0.285714	0.619048	0.619048	0.47619	0.571429	0.52381	0.428571	0.428571	0.619048	0.52381	0.52381	0.571429	0.666667	0.52381	0.47619	0.52381	0.380952	0.380952	0.380952	0.619048	0.666667
0.809524	0.809524	0.809524	0.809524	0.809524	0.809524	0.809524	0.809524	0.809524	0.809524	0.809524	0.190476	0.619048	0.285714	0.333333	0.380952	0.142857	0.142857	0.333333	0.333333	0.333333	0.333333	0.380952	0.380952	0.571429	0.190476	0.190476	0.47619	0.333333	0.380952	0.285714	0.428571	0.47619	0.380952	0.666667	0.380952	0.380952	0.809524	0.666667	0.714286	0.52381	0.666667	0.52381	0.619048	0.666667	0.380952	0.809524	0.809524	0.380952	0.666667
0.52381	0.595238	0.52381	0.52381	0.52381	0.52381	0.52381	0.52381	0.595238	0.595238	0.571429	0.214286	0.52381	0.309524	0.404762	0.428571	0.309524	0.309524	0.238095	0.238095	0.333333	0.333333	0.428571	0.452381	0.571429	0.238095	0.285714	0.571429	0.333333	0.547619	0.285714	0.380952	0.333333	0.333333	0.666667	0.333333	0.333333	0.547619	0.595238	0.690476	0.47619	0.714286	0.595238	0.5	0.595238	0.333333	0.5	0.5	0.333333	0.642857
0.428571	0.5	0.428571	0.428571	0.5	0.428571	0.357143	0.428571	0.428571	0.5	0.52381	0.404762	0.47619	0.47619	0.404762	0.428571	0.52381	0.52381	0.428571	0.428571	0.452381	0.452381	0.380952	0.404762	0.857143	0.428571	0.52381	0.595238	0.47619	0.52381	0.47619	0.380952	0.333333	0.47619	0.5	0.47619	0.52381	0.47619	0.52381	0.404762	0.357143	0.380952	0.5	0.309524	0.428571	0.285714	0.357143	0.357143	0.47619	0.52381
0.452381	0.47619	0.452381	0.452381	0.47619	0.452381	0.452381	0.452381	0.452381	0.47619	0.5	0.547619	0.52381	0.380952	0.428571	0.404762	0.452381	0.452381	0.52381	0.52381	0.452381	0.452381	0.47619	0.380952	0.666667	0.404762	0.5	0.452381	0.47619	0.5	0.47619	0.52381	0.285714	0.428571	0.52381	0.428571	0.380952	0.333333	0.452381	0.428571	0.428571	0.404762	0.52381	0.309524	0.380952	0.333333	0.357143	0.357143	0.619048	0.47619
0.52381	0.52381	0.52381	0.52381	0.52381	0.52381	0.52381	0.52381	0.52381	0.52381	0.52381	0.619048	0.333333	0.666667	0.619048	0.52381	0.333333	0.333333	0.619048	0.619048	0.571429	0.571429	0.571429	0.571429	0.571429	0.47619	0.47619	0.428571	0.52381	0.47619	0.47619	0.428571	0.571429	0.619048	0.47619	0.619048	0.333333	0.380952	0.428571	0.571429	0.571429	0.428571	0.285714	0.190476	0.428571	0.285714	0.285714	0.285714	0.333333	0.666667
0.333333	0.333333	0.333333	0.333333	0.333333	0.333333	0.333333	0.333333	0.333333	0.333333	0.333333	0.52381	0.380952	0.333333	0.47619	0.428571	0.428571	0.428571	0.52381	0.52381	0.333333	0.333333	0.380952	0.380952	0.52381	0.333333	0.333333	0.333333	0.47619	0.333333	0.380952	0.47619	0.428571	0.47619	0.47619	0.47619	0.47619	0.238095	0.428571	0.666667	0.52381	0.52381	0.428571	0.380952	0.428571	0.47619	0.380952	0.380952	0.380952	0.47619
0.52381	0.52381	0.52381	0.52381	0.52381	0.52381	0.52381	0.52381	0.52381	0.52381	0.52381	0.380952	0.52381	0.380952	0.333333	0.190476	0.285714	0.285714	0.666667	0.666667	0.571429	0.571429	0.714286	0.714286	0.571429	0.380952	0.380952	0.47619	0.47619	0.571429	0.52381	0.47619	0.333333	0.52381	0.47619	0.47619	0.333333	0.52381	0.571429	0.619048	0.428571	0.666667	0.52381	0.52381	0.333333	0.333333	0.380952	0.380952	0.428571	0.666667
0.666667	0.666667	0.666667	0.666667	0.666667	0.666667	0.666667	0.666667	0.666667	0.666667	0.666667	0.190476	0.52381	0.238095	0.380952	0.333333	0.238095	0.238095	0.333333	0.333333	0.238095	0.238095	0.333333	0.333333	0.380952	0.142857	0.142857	0.428571	0.238095	0.238095	0.380952	0.380952	0.52381	0.571429	0.571429	0.52381	0.571429	0.666667	0.619048	0.619048	0.47619	0.619048	0.619048	0.666667	0.619048	0.52381	0.809524	0.809524	0.380952	0.52381
0.47619	0.47619	0.47619	0.47619	0.47619	0.47619	0.47619	0.47619	0.47619	0.47619	0.47619	0.47619	0.380952	0.428571	0.666667	0.380952	0.333333	0.333333	0.52381	0.52381	0.428571	0.428571	0.47619	0.47619	0.52381	0.238095	0.238095	0.619048	0.52381	0.47619	0.428571	0.47619	0.47619	0.380952	0.52381	0.380952	0.47619	0.285714	0.333333	0.47619	0.47619	0.333333	0.285714	0.238095	0.333333	0.333333	0.380952	0.380952	0.238095	0.666667
0.380952	0.380952	0.380952	0.380952	0.380952	0.380952	0.380952	0.380952	0.380952	0.380952	0.380952	0.714286	0.47619	0.52381	0.52381	0.333333	0.428571	0.428571	0.52381	0.52381	0.47619	0.47619	0.52381	0.52381	0.333333	0.380952	0.380952	0.47619	0.47619	0.380952	0.238095	0.47619	0.52381	0.333333	0.52381	0.333333	0.380952	0.142857	0.333333	0.333333	0.333333	0.238095	0.142857	0.190476	0.333333	0.380952	0.238095	0.238095	0.285714	0.47619
0.5	0.547619	0.5	0.5	0.47619	0.547619	0.571429	0.5	0.571429	0.547619	0.47619	0.571429	0.47619	0.52381	0.5	0.5	0.404762	0.404762	0.52381	0.52381	0.619048	0.619048	0.547619	0.571429	0.52381	0.357143	0.380952	0.428571	0.52381	0.333333	0.47619	0.52381	0.380952	0.571429	0.619048	0.428571	0.285714	0.571429	0.404762	0.52381	0.571429	0.452381	0.452381	0.428571	0.333333	0.285714	0.547619	0.547619	0.47619	0.428571
0.309524	0.452381	0.309524	0.309524	0.380952	0.357143	0.380952	0.309524	0.380952	0.452381	0.452381	0.285714	0.285714	0.52381	0.238095	0.285714	0.428571	0.428571	0.285714	0.285714	0.261905	0.261905	0.47619	0.47619	0.52381	0.333333	0.309524	0.571429	0.380952	0.595238	0.52381	0.380952	0.238095	0.380952	0.404762	0.52381	0.333333	0.452381	0.404762	0.428571	0.452381	0.404762	0.571429	0.452381	0.404762	0.285714	0.5	0.5	0.52381	0.404762
0.404762	0.404762	0.404762	0.404762	0.47619	0.357143	0.285714	0.404762	0.357143	0.404762	0.47619	0.571429	0.333333	0.404762	0.5	0.333333	0.380952	0.380952	0.666667	0.666667	0.5	0.5	0.52381	0.452381	0.380952	0.380952	0.452381	0.380952	0.52381	0.428571	0.47619	0.428571	0.333333	0.428571	0.380952	0.52381	0.428571	0.261905	0.333333	0.309524	0.285714	0.333333	0.380952	0.261905	0.309524	0.380952	0.166667	0.166667	0.428571	0.357143
0.261905	0.357143	0.261905	0.261905	0.333333	0.309524	0.357143	0.261905	0.285714	0.357143	0.357143	0.547619	0.666667	0.285714	0.452381	0.428571	0.47619	0.47619	0.380952	0.380952	0.52381	0.52381	0.380952	0.357143	0.428571	0.238095	0.333333	0.404762	0.666667	0.357143	0.380952	0.52381	0.333333	0.333333	0.333333	0.333333	0.47619	0.428571	0.452381	0.285714	0.380952	0.261905	0.380952	0.214286	0.261905	0.380952	0.333333	0.333333	0.380952	0.428571
0.47619	0.47619	0.47619	0.47619	0.47619	0.47619	0.47619	0.47619	0.47619	0.47619	0.452381	0.261905	0.380952	0.404762	0.380952	0.380952	0.214286	0.214286	0.428571	0.428571	0.404762	0.404762	0.428571	0.52381	0.47619	0.309524	0.404762	0.571429	0.380952	0.357143	0.238095	0.47619	0.428571	0.47619	0.47619	0.47619	0.380952	0.47619	0.5	0.666667	0.52381	0.595238	0.452381	0.52381	0.595238	0.47619	0.52381	0.52381	0.285714	0.714286
0.309524	0.452381	0.309524	0.309524	0.380952	0.380952	0.380952	0.309524	0.380952	0.452381	0.452381	0.571429	0.333333	0.5	0.547619	0.52381	0.571429	0.571429	0.619048	0.619048	0.52381	0.52381	0.5	0.547619	0.428571	0.428571	0.452381	0.380952	0.666667	0.428571	0.380952	0.285714	0.52381	0.47619	0.357143	0.47619	0.333333	0.428571	0.333333	0.428571	0.47619	0.404762	0.380952	0.285714	0.333333	0.238095	0.357143	0.357143	0.333333	0.404762
0.47619	0.47619	0.47619	0.47619	0.47619	0.47619	0.404762	0.47619	0.47619	0.47619	0.404762	0.333333	0.190476	0.5	0.547619	0.5	0.452381	0.452381	0.333333	0.333333	0.404762	0.404762	0.357143	0.380952	0.380952	0.404762	0.452381	0.5	0.428571	0.452381	0.380952	0.333333	0.571429	0.52381	0.5	0.380952	0.428571	0.357143	0.428571	0.357143	0.261905	0.333333	0.309524	0.309524	0.380952	0.285714	0.285714	0.285714	0.238095	0.380952
0.619048	0.547619	0.619048	0.619048	0.547619	0.619048	0.619048	0.619048	0.619048	0.547619	0.452381	0.52381	0.47619	0.428571	0.5	0.5	0.380952	0.380952	0.52381	0.52381	0.404762	0.404762	0.52381	0.380952	0.428571	0.595238	0.595238	0.52381	0.47619	0.285714	0.380952	0.666667	0.619048	0.52381	0.571429	0.52381	0.52381	0.357143	0.404762	0.333333	0.404762	0.452381	0.428571	0.52381	0.595238	0.666667	0.404762	0.404762	0.666667	0.47619
0.428571	0.5	0.428571	0.428571	0.5	0.404762	0.404762	0.428571	0.428571	0.5	0.571429	0.428571	0.571429	0.404762	0.380952	0.357143	0.5	0.5	0.47619	0.47619	0.428571	0.428571	0.428571	0.428571	0.666667	0.285714	0.357143	0.52381	0.47619	0.5	0.380952	0.238095	0.428571	0.47619	0.428571	0.52381	0.47619	0.47619	0.428571	0.404762	0.452381	0.380952	0.547619	0.357143	0.428571	0.333333	0.452381	0.452381	0.428571	0.452381
0.47619	0.47619	0.47619	0.47619	0.47619	0.47619	0.47619	0.47619	0.47619	0.47619	0.47619	0.47619	0.47619	0.52381	0.52381	0.52381	0.52381	0.52381	0.333333	0.333333	0.380952	0.380952	0.571429	0.571429	0.428571	0.714286	0.714286	0.47619	0.47619	0.238095	0.47619	0.571429	0.809524	0.52381	0.428571	0.333333	0.380952	0.380952	0.619048	0.333333	0.47619	0.333333	0.333333	0.333333	0.47619	0.47619	0.380952	0.380952	0.47619	0.47619
0.428571	0.428571	0.428571	0.428571	0.428571	0.428571	0.428571	0.428571	0.428571	0.428571	0.428571	0.47619	0.47619	0.52381	0.380952	0.47619	0.52381	0.52381	0.52381	0.52381	0.47619	0.47619	0.52381	0.52381	0.52381	0.619048	0.619048	0.52381	0.47619	0.380952	0.52381	0.666667	0.619048	0.619048	0.47619	0.428571	0.333333	0.380952	0.47619	0.428571	0.47619	0.47619	0.47619	0.47619	0.47619	0.47619	0.380952	0.380952	0.619048	0.52381
0.428571	0.404762	0.428571	0.428571	0.380952	0.428571	0.428571	0.428571	0.47619	0.404762	0.357143	0.5	0.380952	0.47619	0.428571	0.5	0.571429	0.571429	0.428571	0.428571	0.380952	0.380952	0.357143	0.309524	0.333333	0.52381	0.452381	0.380952	0.333333	0.214286	0.428571	0.333333	0.52381	0.47619	0.47619	0.285714	0.47619	0.404762	0.428571	0.404762	0.404762	0.452381	0.357143	0.47619	0.428571	0.619048	0.428571	0.428571	0.428571	0.261905
0.428571	0.404762	0.428571	0.428571	0.380952	0.428571	0.428571	0.428571	0.47619	0.404762	0.357143	0.5	0.380952	0.47619	0.428571	0.5	0.571429	0.571429	0.428571	0.428571	0.380952	0.380952	0.357143	0.309524	0.333333	0.52381	0.452381	0.380952	0.333333	0.214286	0.428571	0.333333	0.52381	0.47619	0.47619	0.285714	0.47619	0.404762	0.428571	0.404762	0.404762	0.452381	0.357143	0.47619	0.428571	0.619048	0.428571	0.428571	0.428571	0.261905
0.428571	0.404762	0.428571	0.428571	0.380952	0.428571	0.428571	0.428571	0.47619	0.404762	0.357143	0.5	0.380952	0.47619	0.428571	0.5	0.571429	0.571429	0.428571	0.428571	0.380952	0.380952	0.357143	0.309524	0.333333	0.52381	0.452381	0.380952	0.333333	0.214286	0.428571	0.333333	0.52381	0.47619	0.47619	0.285714	0.47619	0.404762	0.428571	0.404762	0.404762	0.452381	0.357143	0.47619	0.428571	0.619048	0.428571	0.428571	0.428571	0.261905
0.619048	0.619048	0.619048	0.619048	0.619048	0.619048	0.619048	0.619048	0.619048	0.619048	0.619048	0.380952	0.666667	0.285714	0.380952	0.47619	0.380952	0.380952	0.428571	0.428571	0.380952	0.380952	0.380952	0.380952	0.666667	0.285714	0.285714	0.52381	0.428571	0.333333	0.428571	0.666667	0.333333	0.52381	0.619048	0.52381	0.333333	0.571429	0.666667	0.619048	0.619048	0.619048	0.666667	0.52381	0.619048	0.333333	0.619048	0.619048	0.52381	0.619048
0.666667	0.666667	0.666667	0.666667	0.666667	0.666667	0.666667	0.666667	0.666667	0.666667	0.666667	0.333333	0.428571	0.428571	0.52381	0.428571	0.190476	0.190476	0.47619	0.47619	0.380952	0.380952	0.52381	0.52381	0.380952	0.333333	0.333333	0.47619	0.333333	0.285714	0.380952	0.428571	0.666667	0.47619	0.52381	0.52381	0.47619	0.47619	0.52381	0.666667	0.52381	0.619048	0.47619	0.52381	0.666667	0.619048	0.666667	0.666667	0.333333	0.714286
0.52381	0.52381	0.52381	0.52381	0.52381	0.52381	0.52381	0.52381	0.52381	0.52381	0.52381	0.380952	0.380952	0.52381	0.380952	0.428571	0.238095	0.238095	0.52381	0.52381	0.52381	0.52381	0.380952	0.380952	0.666667	0.380952	0.380952	0.47619	0.52381	0.380952	0.47619	0.333333	0.52381	0.714286	0.571429	0.52381	0.428571	0.52381	0.380952	0.47619	0.333333	0.380952	0.238095	0.380952	0.380952	0.380952	0.380952	0.380952	0.52381	0.52381
0.52381	0.52381	0.52381	0.52381	0.52381	0.5	0.47619	0.52381	0.52381	0.52381	0.52381	0.261905	0.52381	0.285714	0.5	0.547619	0.452381	0.452381	0.285714	0.285714	0.261905	0.261905	0.404762	0.404762	0.285714	0.357143	0.333333	0.5	0.333333	0.333333	0.428571	0.428571	0.380952	0.333333	0.428571	0.285714	0.52381	0.52381	0.52381	0.380952	0.452381	0.5	0.571429	0.52381	0.571429	0.666667	0.571429	0.571429	0.47619	0.52381
0.52381	0.52381	0.52381	0.52381	0.52381	0.5	0.47619	0.52381	0.52381	0.52381	0.52381	0.238095	0.47619	0.285714	0.428571	0.47619	0.380952	0.380952	0.285714	0.285714	0.238095	0.238095	0.404762	0.404762	0.285714	0.333333	0.309524	0.5	0.190476	0.333333	0.428571	0.380952	0.428571	0.380952	0.452381	0.333333	0.428571	0.52381	0.547619	0.404762	0.47619	0.547619	0.642857	0.547619	0.619048	0.571429	0.642857	0.642857	0.428571	0.52381
0.571429	0.571429	0.571429	0.571429	0.571429	0.547619	0.52381	0.571429	0.571429	0.571429	0.571429	0.309524	0.571429	0.357143	0.452381	0.452381	0.380952	0.380952	0.238095	0.238095	0.285714	0.285714	0.404762	0.404762	0.380952	0.380952	0.357143	0.571429	0.333333	0.428571	0.380952	0.52381	0.428571	0.380952	0.52381	0.380952	0.380952	0.52381	0.571429	0.47619	0.547619	0.5	0.595238	0.619048	0.619048	0.52381	0.547619	0.547619	0.571429	0.571429
0.452381	0.5	0.452381	0.452381	0.5	0.52381	0.452381	0.452381	0.452381	0.5	0.571429	0.380952	0.52381	0.452381	0.47619	0.357143	0.380952	0.380952	0.52381	0.52381	0.690476	0.690476	0.809524	0.809524	0.333333	0.380952	0.428571	0.595238	0.52381	0.357143	0.47619	0.52381	0.52381	0.380952	0.380952	0.333333	0.333333	0.547619	0.52381	0.428571	0.357143	0.5	0.452381	0.333333	0.428571	0.333333	0.309524	0.309524	0.333333	0.595238
0.52381	0.52381	0.52381	0.52381	0.52381	0.52381	0.52381	0.52381	0.52381	0.52381	0.52381	0.238095	0.333333	0.428571	0.380952	0.333333	0.380952	0.380952	0.47619	0.47619	0.285714	0.285714	0.428571	0.428571	0.619048	0.238095	0.238095	0.619048	0.333333	0.52381	0.666667	0.47619	0.333333	0.666667	0.52381	0.619048	0.47619	0.52381	0.380952	0.52381	0.52381	0.52381	0.52381	0.52381	0.52381	0.47619	0.666667	0.666667	0.47619	0.52381
0.380952	0.380952	0.380952	0.380952	0.380952	0.380952	0.380952	0.380952	0.380952	0.380952	0.380952	0.619048	0.380952	0.333333	0.619048	0.619048	0.666667	0.666667	0.47619	0.47619	0.333333	0.333333	0.285714	0.285714	0.619048	0.380952	0.380952	0.428571	0.47619	0.52381	0.52381	0.52381	0.380952	0.47619	0.380952	0.47619	0.619048	0.380952	0.380952	0.380952	0.52381	0.285714	0.285714	0.238095	0.380952	0.52381	0.380952	0.380952	0.47619	0.52381
0.571429	0.571429	0.571429	0.571429	0.571429	0.571429	0.571429	0.571429	0.571429	0.571429	0.571429	0.619048	0.333333	0.47619	0.809524	0.714286	0.428571	0.428571	0.619048	0.619048	0.571429	0.571429	0.52381	0.52381	0.52381	0.333333	0.333333	0.47619	0.619048	0.428571	0.52381	0.47619	0.52381	0.52381	0.52381	0.428571	0.47619	0.333333	0.47619	0.52381	0.571429	0.380952	0.285714	0.190476	0.428571	0.380952	0.333333	0.333333	0.380952	0.714286
0.452381	0.52381	0.452381	0.452381	0.47619	0.52381	0.547619	0.452381	0.5	0.52381	0.619048	0.261905	0.47619	0.380952	0.452381	0.47619	0.404762	0.404762	0.47619	0.47619	0.380952	0.380952	0.47619	0.5	0.619048	0.261905	0.309524	0.642857	0.52381	0.666667	0.380952	0.571429	0.428571	0.619048	0.5	0.619048	0.47619	0.47619	0.52381	0.595238	0.571429	0.642857	0.547619	0.5	0.666667	0.47619	0.428571	0.428571	0.380952	0.595238
0.380952	0.380952	0.380952	0.380952	0.380952	0.380952	0.380952	0.380952	0.380952	0.380952	0.380952	0.47619	0.380952	0.714286	0.428571	0.52381	0.666667	0.666667	0.285714	0.285714	0.238095	0.238095	0.142857	0.142857	0.52381	0.666667	0.666667	0.380952	0.52381	0.619048	0.428571	0.333333	0.47619	0.285714	0.428571	0.428571	0.428571	0.285714	0.380952	0.190476	0.333333	0.142857	0.285714	0.238095	0.333333	0.380952	0.285714	0.285714	0.52381	0.380952
0.428571	0.5	0.428571	0.428571	0.5	0.47619	0.52381	0.428571	0.452381	0.5	0.571429	0.238095	0.52381	0.261905	0.428571	0.404762	0.261905	0.261905	0.380952	0.380952	0.428571	0.428571	0.357143	0.428571	0.47619	0.190476	0.261905	0.452381	0.380952	0.5	0.380952	0.52381	0.380952	0.571429	0.404762	0.571429	0.380952	0.619048	0.452381	0.52381	0.47619	0.595238	0.52381	0.47619	0.547619	0.333333	0.547619	0.547619	0.380952	0.595238
0.666667	0.666667	0.666667	0.666667	0.666667	0.666667	0.666667	0.666667	0.666667	0.666667	0.666667	0.238095	0.52381	0.380952	0.428571	0.380952	0.190476	0.190476	0.333333	0.333333	0.333333	0.333333	0.47619	0.47619	0.47619	0.428571	0.428571	0.619048	0.52381	0.380952	0.380952	0.47619	0.52381	0.571429	0.52381	0.571429	0.52381	0.809524	0.619048	0.47619	0.380952	0.47619	0.47619	0.666667	0.52381	0.571429	0.52381	0.52381	0.571429	0.47619
0.285714	0.285714	0.285714	0.285714	0.285714	0.285714	0.285714	0.285714	0.285714	0.285714	0.285714	0.238095	0.190476	0.714286	0.285714	0.285714	0.238095	0.238095	0.380952	0.380952	0.380952	0.380952	0.52381	0.52381	0.333333	0.714286	0.714286	0.47619	0.428571	0.666667	0.52381	0.47619	0.47619	0.52381	0.285714	0.571429	0.238095	0.428571	0.285714	0.428571	0.333333	0.47619	0.380952	0.380952	0.190476	0.380952	0.238095	0.238095	0.47619	0.428571
0.285714	0.285714	0.285714	0.285714	0.285714	0.285714	0.285714	0.285714	0.285714	0.285714	0.285714	0.238095	0.190476	0.714286	0.285714	0.285714	0.238095	0.238095	0.380952	0.380952	0.380952	0.380952	0.52381	0.52381	0.333333	0.714286	0.714286	0.47619	0.428571	0.666667	0.52381	0.47619	0.47619	0.52381	0.285714	0.571429	0.238095	0.428571	0.285714	0.428571	0.333333	0.47619	0.380952	0.380952	0.190476	0.380952	0.238095	0.238095	0.47619	0.428571
0.285714	0.285714	0.285714	0.285714	0.285714	0.285714	0.285714	0.285714	0.285714	0.285714	0.285714	0.238095	0.190476	0.714286	0.285714	0.285714	0.238095	0.238095	0.380952	0.380952	0.380952	0.380952	0.52381	0.52381	0.333333	0.714286	0.714286	0.47619	0.428571	0.666667	0.52381	0.47619	0.47619	0.52381	0.285714	0.571429	0.238095	0.428571	0.285714	0.428571	0.333333	0.47619	0.380952	0.380952	0.190476	0.380952	0.238095	0.238095	0.47619	0.428571
0.238095	0.285714	0.238095	0.238095	0.214286	0.261905	0.333333	0.238095	0.285714	0.285714	0.285714	0.571429	0.285714	0.452381	0.595238	0.595238	0.642857	0.642857	0.47619	0.47619	0.428571	0.428571	0.357143	0.357143	0.380952	0.52381	0.52381	0.333333	0.47619	0.428571	0.571429	0.428571	0.380952	0.52381	0.261905	0.333333	0.52381	0.357143	0.380952	0.261905	0.333333	0.404762	0.309524	0.357143	0.309524	0.52381	0.238095	0.238095	0.52381	0.309524
0.47619	0.47619	0.47619	0.47619	0.47619	0.47619	0.47619	0.47619	0.47619	0.47619	0.47619	0.619048	0.714286	0.47619	0.380952	0.428571	0.47619	0.47619	0.333333	0.333333	0.428571	0.428571	0.428571	0.428571	0.47619	0.619048	0.619048	0.333333	0.47619	0.380952	0.380952	0.428571	0.619048	0.52381	0.47619	0.571429	0.47619	0.380952	0.714286	0.52381	0.47619	0.571429	0.380952	0.52381	0.52381	0.714286	0.428571	0.428571	0.52381	0.52381
0.380952	0.380952	0.380952	0.380952	0.380952	0.380952	0.380952	0.380952	0.380952	0.380952	0.380952	0.666667	0.47619	0.333333	0.714286	0.52381	0.571429	0.571429	0.380952	0.380952	0.47619	0.47619	0.47619	0.47619	0.380952	0.380952	0.380952	0.333333	0.52381	0.238095	0.142857	0.380952	0.52381	0.238095	0.428571	0.190476	0.52381	0.0952381	0.380952	0.238095	0.285714	0.190476	0.047619	0.047619	0.285714	0.333333	0.190476	0.190476	0.142857	0.380952
0.452381	0.47619	0.452381	0.452381	0.404762	0.52381	0.595238	0.452381	0.52381	0.47619	0.404762	0.47619	0.380952	0.404762	0.428571	0.452381	0.333333	0.333333	0.52381	0.52381	0.452381	0.452381	0.52381	0.452381	0.428571	0.357143	0.333333	0.404762	0.333333	0.452381	0.238095	0.190476	0.380952	0.333333	0.571429	0.190476	0.285714	0.428571	0.261905	0.357143	0.238095	0.333333	0.238095	0.261905	0.380952	0.142857	0.214286	0.214286	0.190476	0.404762
0.666667	0.666667	0.666667	0.666667	0.666667	0.666667	0.666667	0.666667	0.666667	0.666667	0.666667	0.190476	0.619048	0.380952	0.428571	0.428571	0.0952381	0.0952381	0.285714	0.285714	0.428571	0.428571	0.428571	0.428571	0.380952	0.238095	0.238095	0.666667	0.380952	0.285714	0.238095	0.571429	0.571429	0.380952	0.619048	0.380952	0.380952	0.52381	0.47619	0.52381	0.571429	0.47619	0.47619	0.571429	0.714286	0.333333	0.666667	0.666667	0.428571	0.52381
0.452381	0.452381	0.452381	0.452381	0.380952	0.47619	0.47619	0.452381	0.52381	0.452381	0.357143	0.452381	0.333333	0.380952	0.52381	0.5	0.404762	0.404762	0.52381	0.52381	0.452381	0.452381	0.47619	0.428571	0.47619	0.309524	0.309524	0.428571	0.47619	0.452381	0.52381	0.380952	0.380952	0.666667	0.5	0.666667	0.47619	0.5	0.380952	0.547619	0.47619	0.52381	0.5	0.547619	0.47619	0.428571	0.47619	0.47619	0.47619	0.5
1	0.857143	1	1	0.928571	0.928571	0.857143	1	0.928571	0.857143	0.785714	0.285714	0.47619	0.404762	0.5	0.5	0.309524	0.309524	0.47619	0.47619	0.285714	0.285714	0.5	0.404762	0.52381	0.357143	0.333333	0.571429	0.380952	0.404762	0.333333	0.52381	0.666667	0.380952	0.833333	0.380952	0.47619	0.428571	0.5	0.47619	0.47619	0.5	0.404762	0.47619	0.666667	0.380952	0.5	0.5	0.47619	0.52381
0.404762	0.47619	0.404762	0.404762	0.404762	0.47619	0.47619	0.404762	0.47619	0.47619	0.428571	0.404762	0.333333	0.928571	0.52381	0.547619	0.428571	0.428571	0.285714	0.285714	0.309524	0.309524	0.428571	0.452381	0.380952	0.761905	0.666667	0.52381	0.428571	0.47619	0.380952	0.380952	0.666667	0.333333	0.47619	0.380952	0.285714	0.5	0.428571	0.309524	0.47619	0.333333	0.261905	0.357143	0.357143	0.238095	0.404762	0.404762	0.47619	0.404762
0.404762	0.47619	0.404762	0.404762	0.404762	0.47619	0.47619	0.404762	0.47619	0.47619	0.428571	0.404762	0.333333	0.928571	0.52381	0.547619	0.428571	0.428571	0.285714	0.285714	0.309524	0.309524	0.428571	0.452381	0.380952	0.761905	0.666667	0.52381	0.428571	0.47619	0.380952	0.380952	0.666667	0.333333	0.47619	0.380952	0.285714	0.5	0.428571	0.309524	0.47619	0.333333	0.261905	0.357143	0.357143	0.238095	0.404762	0.404762	0.47619	0.404762
[truncated: 803 more columns]
