# Supplementary material for: GCAEMDA: Predicting miRNA-disease associations via graph convolutional autoencoder
Source: PLoS Comput Biol. 2021 Dec 10;17(12):e1009655. doi: 10.1371/journal.pcbi.1009655 (PMC8694430; doi:10.1371/journal.pcbi.1009655)
Supplement: S5 Table — (XLSX) [file pcbi.1009655.s005.xlsx]

## Sheet: Sheet3
1	0.571429	0	0	0.04	0	0	0	0	0	0	0	0	0	0	0	0	0	0	0	0	0	0	0	0	0	0	0	0	0	0	0	0	0	0	0	0	0	0	0	0	0	0	0	0	0	0	0	0	0.0361446
0.571429	1	0	0	0.0592105	0	0	0	0	0	0	0	0	0	0	0	0	0	0	0	0	0	0	0	0	0	0	0	0	0	0	0	0	0	0	0	0	0	0	0	0	0	0	0	0	0	0	0	0	0.0561056
0	0	1	0	0	0	0	0.137931	0	0	0	0	0	0	0	0	0	0	0	0	0	0.0705882	0	0	0	0	0	0	0	0	0.193548	0	0	0	0	0.0521739	0	0.0521739	0	0.0267857	0	0	0	0	0	0	0.123457	0.0521739	0	0
0	0	0	1	0	0	0	0	0	0	0	0	0	0	0	0	0	0	0.290323	0.361204	0	0	0	0	0	0.166667	0.130435	0.130435	0.1875	0.166667	0	0.243243	0.138462	0.233766	0	0	0	0	0	0	0	0.138462	0.171429	0	0	0	0	0	0	0
0.04	0.0592105	0	0	1	0	0	0	0	0	0	0	0	0	0	0	0	0	0	0	0	0	0	0	0	0	0	0	0	0	0	0	0	0	0	0	0	0	0.0314961	0	0	0	0	0	0	0	0	0	0.0314961	0.196911
0	0	0	0	0	1	0	0	0	0	0	0	0	0	0	0	0	0	0	0	0	0	0	0	0	0	0	0	0	0	0	0	0	0	0	0	0	0	0	0.164706	0	0	0	0	0	0	0	0	0	0
0	0	0	0	0	0	1	0	0.0227273	0.357513	0	0	0	0	0	0	0	0	0	0	0	0	0.0124481	0	0	0	0	0	0	0	0	0	0	0	0	0	0	0	0	0	0.133758	0	0	0	0	0	0	0	0	0
0	0	0.137931	0	0	0	0	1	0	0	0	0	0	0	0	0	0	0	0	0	0	0	0	0	0	0	0	0	0	0	0.272727	0	0	0	0	0	0	0	0	0	0	0	0	0	0	0	0	0	0	0
0	0	0	0	0	0	0.0227273	0	1	0.685279	0	0	0	0	0	0	0	0	0	0	0	0	0.0365359	0	0	0	0	0	0	0	0	0	0	0	0	0	0	0	0	0	0.0186335	0	0	0	0	0	0	0	0	0
0	0	0	0	0	0	0.357513	0	0.685279	1	0	0	0	0	0	0	0	0	0	0	0	0	0.0185874	0	0	0	0	0	0	0	0	0	0	0	0	0	0	0	0	0	0.0786517	0	0	0	0	0	0	0	0	0
0	0	0	0	0	0	0	0	0	0	1	0	0.0487805	0	0	0	0	0	0	0	0	0	0	0	0.178571	0	0	0	0	0	0	0	0	0	0	0	0	0	0	0	0	0	0	0.0645161	0.0645161	0.047619	0	0	0	0
0	0	0	0	0	0	0	0	0	0	0	1	0	0	0	0	0	0	0	0.0507463	0	0	0	0	0	0	0	0	0	0	0	0.0963855	0	0	0	0.029703	0.057971	0.029703	0	0	0	0	0.0759494	0	0	0	0	0	0	0
0	0	0	0	0	0	0	0	0	0	0.0487805	0	1	0	0.162162	0	0	0	0	0	0	0	0	0	0.135135	0	0	0	0	0	0	0	0	0	0	0	0	0	0	0	0	0	0	0.05	0.05	0.037037	0	0	0	0
0	0	0	0	0	0	0	0	0	0	0	0	0	1	0.230769	0	0	0	0	0	0	0	0	0	0	0	0	0	0	0	0	0	0	0	0	0	0	0	0	0	0	0	0	0	0	0	0	0	0	0
0	0	0	0	0	0	0	0	0	0	0	0	0.162162	0.230769	1	0	0	0	0	0	0	0	0	0	0	0	0	0	0	0	0	0	0	0	0	0	0	0	0	0	0	0	0	0	0	0	0	0	0	0
0	0	0	0	0	0	0	0	0	0	0	0	0	0	0	1	0.6	0.461538	0	0	0	0	0	0	0	0	0	0	0	0	0	0	0	0	0	0	0	0	0	0	0	0	0	0	0	0	0	0.0697674	0	0
0	0	0	0	0	0	0	0	0	0	0	0	0	0	0	0.6	1	0.23913	0	0	0	0	0	0	0	0	0	0	0	0	0	0	0	0	0	0	0	0	0	0	0	0	0	0	0	0	0	0.04	0	0
0	0	0	0	0	0	0	0	0	0	0	0	0	0	0	0.461538	0.23913	1	0	0	0.0344828	0	0	0	0	0	0	0	0	0	0	0	0	0.0322581	0	0	0	0	0	0	0	0	0	0	0	0	0	0.203704	0	0
0	0	0	0.290323	0	0	0	0	0	0	0	0	0	0	0	0	0	0	1	0.218182	0	0	0	0	0	0.636364	0.555556	0.555556	0.103448	0.0909091	0	0.117647	0.254237	0.338028	0	0	0	0	0	0	0	0.254237	0.09375	0	0	0	0	0	0	0
0	0	0	0.361204	0	0	0	0	0	0	0	0.0507463	0	0	0	0	0	0	0.218182	1	0	0	0	0	0	0.114286	0.0792079	0.0792079	0.127208	0.114286	0	0.23839	0.0836237	0.179104	0	0	0	0	0	0	0	0.0836237	0.14658	0	0	0	0	0	0	0
0	0	0	0	0	0	0	0	0	0	0	0	0	0	0	0	0	0.0344828	0	0	1	0	0	0	0	0	0	0	0	0	0	0	0	0.075	0	0	0	0	0	0	0	0	0	0	0	0	0	0.0526316	0	0
0	0	0.0705882	0	0	0	0	0	0	0	0	0	0	0	0	0	0	0	0	0	0	1	0	0	0	0	0	0	0	0	0	0	0	0	0	0.27907	0	0.27907	0	0.060241	0	0	0	0	0	0	0.692308	0.27907	0	0
0	0	0	0	0	0	0.0124481	0	0.0365359	0.0185874	0	0	0	0	0	0	0	0	0	0	0	0	1	0	0	0	0	0	0	0	0	0	0	0	0	0	0	0	0	0	0.00754148	0	0	0	0	0	0	0	0	0
0	0	0	0	0	0	0	0	0	0	0	0	0	0	0	0	0	0	0	0	0	0	0	1	0	0	0	0	0	0	0	0	0	0	0	0	0	0	0	0	0	0	0	0	0	0	0	0	0	0
0	0	0	0	0	0	0	0	0	0	0.178571	0	0.135135	0	0	0	0	0	0	0	0	0	0	0	1	0	0	0	0	0	0	0	0	0	0	0	0	0	0	0	0	0	0	0.185185	0.185185	0.163636	0	0	0	0
0	0	0	0.166667	0	0	0	0	0	0	0	0	0	0	0	0	0	0	0.636364	0.114286	0	0	0	0	0	1	0.780822	0.780822	0.0588235	0.0526316	0	0.0769231	0.130435	0.222222	0	0	0	0	0	0	0	0.130435	0.0540541	0	0	0	0	0	0	0
0	0	0	0.130435	0	0	0	0	0	0	0	0	0	0	0	0	0	0	0.555556	0.0792079	0	0	0	0	0	0.780822	1	0.542857	0.0461538	0.0410959	0	0.0666667	0.0909091	0.192308	0	0	0	0	0	0	0	0.0909091	0.0422535	0	0	0	0	0	0	0
0	0	0	0.130435	0	0	0	0	0	0	0	0	0	0	0	0	0	0	0.555556	0.0792079	0	0	0	0	0	0.780822	0.542857	1	0.0461538	0.0410959	0	0.0666667	0.0909091	0.192308	0	0	0	0	0	0	0	0.0909091	0.0422535	0	0	0	0	0	0	0
0	0	0	0.1875	0	0	0	0	0	0	0	0	0	0	0	0	0	0	0.103448	0.127208	0	0	0	0	0	0.0588235	0.0461538	0.0461538	1	0.411765	0	0.257143	0.0491803	0.0821918	0	0	0	0	0	0	0	0.0491803	0.181818	0	0	0	0	0	0	0
0	0	0	0.166667	0	0	0	0	0	0	0	0	0	0	0	0	0	0	0.0909091	0.114286	0	0	0	0	0	0.0526316	0.0410959	0.0410959	0.411765	1	0	0.230769	0.0434783	0.0740741	0	0	0	0	0	0	0	0.0434783	0.162162	0	0	0	0	0	0	0
0	0	0.193548	0	0	0	0	0.272727	0	0	0	0	0	0	0	0	0	0	0	0	0	0	0	0	0	0	0	0	0	0	1	0	0	0	0	0	0	0	0	0	0	0	0	0	0	0	0	0	0	0
0	0	0	0.243243	0	0	0	0	0	0	0	0.0963855	0	0	0	0	0	0	0.117647	0.23839	0	0	0	0	0	0.0769231	0.0666667	0.0666667	0.257143	0.230769	0	1	0.0704225	0.0963855	0	0	0	0	0	0	0	0.0704225	0.789474	0	0	0	0	0	0	0
0	0	0	0.138462	0	0	0	0	0	0	0	0	0	0	0	0	0	0	0.254237	0.0836237	0	0	0	0	0	0.130435	0.0909091	0.0909091	0.0491803	0.0434783	0	0.0704225	1	0.202703	0	0	0	0	0	0	0	0.483871	0.0447761	0	0	0	0	0	0	0
0	0	0	0.233766	0	0	0	0	0	0	0	0	0	0	0	0	0	0.0322581	0.338028	0.179104	0.075	0	0	0	0	0.222222	0.192308	0.192308	0.0821918	0.0740741	0	0.0963855	0.202703	1	0	0	0	0	0	0	0	0.202703	0.0759494	0	0	0	0	0.049505	0	0
0	0	0	0	0	0	0	0	0	0	0	0	0	0	0	0	0	0	0	0	0	0	0	0	0	0	0	0	0	0	0	0	0	0	1	0.511628	0.474576	0.511628	0	0	0	0	0	0	0	0	0	0	0	0
0	0	0.0521739	0	0	0	0	0	0	0	0	0.029703	0	0	0	0	0	0	0	0	0	0.27907	0	0	0	0	0	0	0	0	0	0	0	0	0.511628	1	0.278481	0.724138	0	0.0442478	0	0	0	0	0	0	0.439024	0.206897	0	0
0	0	0	0	0	0	0	0	0	0	0	0.057971	0	0	0	0	0	0	0	0	0	0	0	0	0	0	0	0	0	0	0	0	0	0	0.474576	0.278481	1	0.278481	0	0	0	0	0	0	0	0	0	0	0	0
0	0	0.0521739	0	0	0	0	0	0	0	0	0.029703	0	0	0	0	0	0	0	0	0	0.27907	0	0	0	0	0	0	0	0	0	0	0	0	0.511628	0.724138	0.278481	1	0	0.0442478	0	0	0	0	0	0	0.439024	0.206897	0	0
0	0	0	0	0.0314961	0	0	0	0	0	0	0	0	0	0	0	0	0	0	0	0	0	0	0	0	0	0	0	0	0	0	0	0	0	0	0	0	0	1	0	0	0	0	0	0	0	0	0	0.483871	0.0237154
0	0	0.0267857	0	0	0.164706	0	0	0	0	0	0	0	0	0	0	0	0	0	0	0	0.060241	0	0	0	0	0	0	0	0	0	0	0	0	0	0.0442478	0	0.0442478	0	1	0	0	0	0	0	0	0.113924	0.0442478	0	0
0	0	0	0	0	0	0.133758	0	0.0186335	0.0786517	0	0	0	0	0	0	0	0	0	0	0	0	0.00754148	0	0	0	0	0	0	0	0	0	0	0	0	0	0	0	0	0	1	0	0	0	0	0	0	0	0	0
0	0	0	0.138462	0	0	0	0	0	0	0	0	0	0	0	0	0	0	0.254237	0.0836237	0	0	0	0	0	0.130435	0.0909091	0.0909091	0.0491803	0.0434783	0	0.0704225	0.483871	0.202703	0	0	0	0	0	0	0	1	0.0447761	0	0	0	0	0	0	0
0	0	0	0.171429	0	0	0	0	0	0	0	0.0759494	0	0	0	0	0	0	0.09375	0.14658	0	0	0	0	0	0.0540541	0.0422535	0.0422535	0.181818	0.162162	0	0.789474	0.0447761	0.0759494	0	0	0	0	0	0	0	0.0447761	1	0	0	0	0	0	0	0
0	0	0	0	0	0	0	0	0	0	0.0645161	0	0.05	0	0	0	0	0	0	0	0	0	0	0	0.185185	0	0	0	0	0	0	0	0	0	0	0	0	0	0	0	0	0	0	1	0.2	0.147541	0	0	0	0
0	0	0	0	0	0	0	0	0	0	0.0645161	0	0.05	0	0	0	0	0	0	0	0	0	0	0	0.185185	0	0	0	0	0	0	0	0	0	0	0	0	0	0	0	0	0	0	0.2	1	0.737705	0	0	0	0
0	0	0	0	0	0	0	0	0	0	0.047619	0	0.037037	0	0	0	0	0	0	0	0	0	0	0	0.163636	0	0	0	0	0	0	0	0	0	0	0	0	0	0	0	0	0	0	0.147541	0.737705	1	0	0	0	0
0	0	0.123457	0	0	0	0	0	0	0	0	0	0	0	0	0	0	0	0	0	0	0.692308	0	0	0	0	0	0	0	0	0	0	0	0	0	0.439024	0	0.439024	0	0.113924	0	0	0	0	0	0	1	0.439024	0	0
0	0	0.0521739	0	0	0	0	0	0	0	0	0	0	0	0	0.0697674	0.04	0.203704	0	0	0.0526316	0.27907	0	0	0	0	0	0	0	0	0	0	0	0.049505	0	0.206897	0	0.206897	0	0.0442478	0	0	0	0	0	0	0.439024	1	0	0
0	0	0	0	0.0314961	0	0	0	0	0	0	0	0	0	0	0	0	0	0	0	0	0	0	0	0	0	0	0	0	0	0	0	0	0	0	0	0	0	0.483871	0	0	0	0	0	0	0	0	0	1	0.0237154
0.0361446	0.0561056	0	0	0.196911	0	0	0	0	0	0	0	0	0	0	0	0	0	0	0	0	0	0	0	0	0	0	0	0	0	0	0	0	0	0	0	0	0	0.0237154	0	0	0	0	0	0	0	0	0	0.0237154	1
0	0	0	0	0	0	0.0588235	0	0.0574713	0.0471204	0	0	0	0	0	0	0	0	0	0	0	0	0.13007	0	0	0	0	0	0	0	0	0	0	0	0	0	0	0	0	0	0.0580645	0	0	0	0	0	0	0	0	0
0	0	0	0.097166	0	0	0	0	0	0	0	0.0679245	0	0	0	0	0	0.0860215	0.153191	0.0690979	0.0711462	0	0	0	0	0.0941176	0.0722892	0.0722892	0.0334728	0.0313725	0	0.046332	0.0746888	0.158491	0	0.0271186	0.06	0.0271186	0	0	0	0.0746888	0.0318725	0	0	0	0	0.122034	0	0
0	0	0	0	0	0	0.0227273	0	0.0666667	0.0456853	0	0	0	0	0	0	0	0	0	0	0	0	0.112314	0	0	0	0	0	0	0	0	0	0	0	0	0	0	0	0	0	0.0186335	0	0	0	0	0	0	0	0	0
0	0	0	0	0	0	0	0	0	0	0	0	0	0	0	0	0	0.0416667	0	0	0.108434	0	0.0481928	0	0	0	0	0	0	0	0	0	0	0.101124	0	0	0	0	0	0	0	0	0	0	0	0	0	0.0576923	0	0
0	0	0	0	0	0	0.0352941	0	0.103448	0.078534	0	0	0	0	0	0	0	0	0	0	0	0	0.216783	0	0	0	0	0	0	0	0	0	0	0	0	0	0	0	0	0	0.0322581	0	0	0	0	0	0	0	0	0
0	0	0	0	0	0	0	0	0	0	0.1	0	0.0769231	0	0	0	0	0	0	0	0	0	0	0	0.230769	0	0	0	0	0	0	0	0	0	0	0	0	0	0	0	0	0	0	0.103448	0.103448	0.0847458	0	0	0	0
0	0	0	0	0	0	0	0	0	0	0	0	0	0	0	0	0	0	0	0	0	0	0	0	0	0	0	0	0	0	0	0	0	0	0.230769	0.146341	0.313609	0.146341	0	0	0	0	0	0	0	0	0	0	0	0
0	0	0	0	0	0	0.060241	0	0.176471	0.144385	0	0	0	0	0	0	0	0	0	0	0	0	0.141631	0	0	0	0	0	0	0	0	0	0	0	0.117647	0.0816327	0.144279	0.0816327	0	0	0.0596026	0	0	0	0	0	0	0	0	0
0	0	0.145833	0	0	0	0	0.130435	0	0	0	0	0	0	0	0	0	0	0	0	0	0	0	0	0	0	0	0	0	0	0.2	0	0	0	0	0	0	0	0	0	0	0	0	0	0	0	0	0	0	0
0	0	0	0	0	0	0	0	0	0	0	0	0.461538	0	0.202247	0	0	0	0	0	0	0	0	0	0	0	0	0	0	0	0	0	0	0	0	0	0	0	0	0	0	0	0	0	0	0	0	0	0	0
0	0	0	0	0	0	0	0	0	0	0	0	0.170455	0	0.0909091	0	0	0	0	0	0	0	0	0	0	0	0	0	0	0	0	0	0	0	0	0	0	0	0	0	0	0	0	0	0	0	0	0	0	0
0	0	0	0.169014	0	0	0	0	0	0	0	0	0.172414	0	0.0918367	0	0	0	0.276923	0.115756	0	0	0	0	0	0.16	0.125	0.125	0.0597015	0.0533333	0	0.0779221	0.132353	0.225	0	0	0	0	0	0	0	0.132353	0.0547945	0	0	0	0	0	0	0
0	0	0	0	0	0	0.0227273	0	0.0666667	0.0456853	0	0	0.231579	0	0.113208	0	0	0	0	0	0	0	0.0365359	0	0	0	0	0	0	0	0	0	0	0	0	0	0	0	0	0	0.0186335	0	0	0	0	0	0	0	0	0
0	0	0	0	0	0	0.0588235	0	0.172414	0.141361	0	0.105882	0	0	0	0	0	0	0	0	0	0	0.138462	0	0	0	0	0	0	0	0	0	0	0	0	0.04	0.0878049	0.04	0	0	0.0580645	0	0	0	0	0	0	0	0	0
0	0	0	0	0	0.125	0	0	0	0	0	0	0	0	0	0	0	0	0	0	0	0	0	0	0	0	0	0	0	0	0	0	0	0	0	0	0	0	0	0.337079	0	0	0	0	0	0	0	0	0	0
0	0	0	0	0	0.28	0	0	0	0	0	0	0	0	0	0	0	0.0421053	0	0	0.0365854	0	0	0	0	0	0	0	0	0	0	0	0	0.0340909	0	0	0	0	0	0.11	0	0	0	0	0	0	0	0.0582524	0	0
0	0	0.0340909	0	0	0	0	0.0491803	0	0	0	0	0	0	0	0	0	0	0	0	0	0	0	0	0	0	0	0	0	0	0.0746269	0	0	0	0	0	0	0	0	0	0	0	0	0	0	0	0	0	0	0
0	0	0.100446	0	0	0	0.0459184	0.223529	0.015	0.0276498	0	0	0	0	0	0.0512048	0.0231959	0.0214286	0	0	0	0.0512048	0.00610501	0	0	0	0	0	0	0	0.164835	0	0	0	0	0.0376106	0	0.0376106	0	0.0113636	0.0331492	0	0	0	0	0	0.10443	0.216814	0	0
0	0	0	0	0	0	0	0	0	0	0	0	0	0	0	0	0	0	0	0	0	0	0	0	0	0	0	0	0	0	0	0	0	0	0	0	0	0	0	0	0	0	0	0	0	0	0	0	0	0
0	0	0	0	0	0	0	0	0	0	0	0	0	0	0	0	0	0	0	0	0	0	0	0	0	0	0	0	0	0	0	0	0	0	0	0	0	0	0	0	0	0	0	0	0	0	0	0	0	0
0	0	0	0	0	0	0.463087	0	0.0196078	0.364706	0	0	0	0	0	0	0	0	0	0	0	0	0.00792393	0	0	0	0	0	0	0	0	0	0	0	0	0	0	0	0	0	0.104478	0	0	0	0	0	0	0	0	0
0	0	0	0	0	0	0.317073	0	0.0238095	0.243243	0	0	0	0	0	0	0	0	0	0	0	0	0.0130246	0	0	0	0	0	0	0	0	0	0	0	0	0	0	0	0	0	0.14094	0	0	0	0	0	0	0	0	0
0	0	0	0	0	0	0.44186	0	0.0227273	0.357513	0	0	0	0	0	0	0	0	0	0	0	0	0.0124481	0	0	0	0	0	0	0	0	0	0	0	0	0	0	0	0	0	0.133758	0	0	0	0	0	0	0	0	0
0	0	0	0	0	0	0.341176	0	0.0574713	0.267016	0	0	0	0	0	0	0	0	0	0	0	0	0.0461538	0	0	0	0	0	0	0	0	0	0	0	0	0	0	0	0	0	0.174194	0	0	0	0	0	0	0	0	0
0	0	0	0	0	0	0.123288	0	0.04	0.0898204	0	0	0	0	0	0	0	0	0	0	0	0	0.0274637	0	0	0	0	0	0	0	0	0	0	0	0	0	0	0	0	0	0.251908	0	0	0	0	0	0	0	0	0
0.0259067	0.0409091	0	0	0.030303	0	0.315068	0	0.0627803	0.2875	0	0	0	0	0	0	0	0	0	0	0	0	0.0120746	0	0	0	0	0	0	0	0	0	0	0	0	0	0	0	0	0	0.0686275	0	0	0	0	0	0	0	0	0.0227848
0	0	0	0	0	0	0.368421	0	0.0618557	0.327014	0	0	0	0	0	0	0	0	0	0	0	0	0.104403	0	0	0	0	0	0	0	0	0	0	0	0	0	0	0	0	0	0.0857143	0	0	0	0	0	0	0	0	0
0	0	0	0	0	0	0.346535	0	0.174757	0.390135	0	0	0	0	0	0	0	0	0	0	0	0	0.0984579	0	0	0	0	0	0	0	0	0	0	0	0	0	0	0	0	0	0.0802139	0	0	0	0	0	0	0	0	0
0	0	0.0977597	0	0	0	0.245977	0.250653	0.0112867	0.194969	0	0	0	0	0	0	0	0	0	0	0	0	0.00331492	0	0	0	0	0	0	0	0.176904	0	0	0	0	0	0	0	0	0	0.130864	0	0	0	0	0	0	0	0	0
0	0	0	0	0	0	0.44186	0	0.0227273	0.357513	0	0	0	0	0	0	0	0	0	0	0	0	0.0124481	0	0	0	0	0	0	0	0	0	0	0	0	0	0	0	0	0	0.133758	0	0	0	0	0	0	0	0	0
0	0	0	0	0	0	0.381215	0	0.0162162	0.306931	0	0	0	0	0	0	0	0	0	0	0	0	0.00658762	0	0	0	0	0	0	0	0	0	0	0	0	0	0	0	0	0	0.228916	0	0	0	0	0	0	0	0	0
0	0	0	0	0	0.138728	0.0144462	0	0.0422535	0.0212164	0	0	0	0	0	0	0	0	0	0	0	0	0.00911854	0	0	0	0	0	0	0	0	0	0	0	0	0	0	0	0	0.122392	0.00888099	0	0	0	0	0	0	0	0	0
0	0	0	0	0	0	0.271028	0	0.165138	0.319149	0	0	0	0	0	0	0	0	0	0	0	0	0.0931538	0	0	0	0	0	0	0	0	0	0	0	0	0	0	0	0	0	0.0753769	0	0	0	0	0	0	0	0	0
0.0294118	0.0456853	0	0	0.194286	0	0.352041	0	0.045	0.304147	0	0	0	0	0	0	0	0	0	0	0	0	0.018315	0	0	0	0	0	0	0	0	0	0	0	0	0	0	0	0.0232558	0	0.0773481	0	0	0	0	0	0	0	0.0232558	0.146132
0	0	0	0	0	0	0.44186	0	0.0227273	0.357513	0	0	0	0	0	0	0	0	0	0	0	0	0.0124481	0	0	0	0	0	0	0	0	0	0	0	0	0	0	0	0	0	0.133758	0	0	0	0	0	0	0	0	0
0	0	0	0	0	0	0.627907	0	0.0227273	0.357513	0	0	0	0	0	0	0	0	0	0	0	0	0.0124481	0	0	0	0	0	0	0	0	0	0	0	0	0	0	0	0	0	0.133758	0	0	0	0	0	0	0	0	0
0	0	0	0	0	0	0.317073	0	0.0238095	0.243243	0	0	0	0	0	0	0	0	0	0	0	0	0.0130246	0	0	0	0	0	0	0	0	0	0	0	0	0	0	0	0	0	0.14094	0	0	0	0	0	0	0	0	0
0	0	0	0	0	0	0.351351	0	0.0263158	0.266272	0	0	0	0	0	0	0	0	0	0	0	0	0.0143541	0	0	0	0	0	0	0	0	0	0	0	0	0	0	0	0	0	0.157895	0	0	0	0	0	0	0	0	0
0.0326797	0.05	0	0.149068	0.417722	0	0	0	0	0	0	0	0	0	0	0	0	0	0.0805369	0.103152	0	0	0	0	0	0.0473373	0.0368098	0.0368098	0.156863	0.142012	0	0.208092	0.0387097	0.0670391	0	0	0	0	0.0258065	0	0	0.0387097	0.145455	0	0	0	0	0	0.0258065	0.161905
0	0	0	0.236842	0	0	0	0	0	0	0	0.211765	0	0	0	0	0	0	0.114286	0.208459	0	0	0	0	0	0.075	0.0649351	0.0649351	0.25	0.225	0	0.365854	0.0684932	0.0941176	0	0	0	0	0	0	0	0.0684932	0.282051	0	0	0	0	0	0	0
0	0	0	0.290323	0	0	0	0	0	0	0	0	0	0	0	0	0	0	0.142857	0.218182	0	0	0	0	0	0.0909091	0.0793651	0.0793651	0.310345	0.272727	0	0.352941	0.0847458	0.112676	0	0	0	0	0	0	0	0.0847458	0.28125	0	0	0	0	0	0	0
0	0	0	0.151899	0	0	0	0	0	0	0.272727	0	0	0	0	0	0	0	0.0821918	0.104956	0	0	0	0	0	0.0481928	0.0375	0.0375	0.16	0.144578	0	0.211765	0.0394737	0.0681818	0	0	0	0	0	0	0	0.0394737	0.148148	0	0	0	0	0	0	0
0	0	0	0.166667	0	0	0	0	0	0	0	0	0	0	0	0	0	0	0.0909091	0.114286	0	0	0	0	0	0.0526316	0.0410959	0.0410959	0.176471	0.157895	0	0.230769	0.0434783	0.0740741	0	0	0	0	0	0	0	0.0434783	0.162162	0	0	0	0	0	0	0
0	0	0	0.153846	0	0	0	0	0	0	0	0	0	0	0	0	0	0	0.0833333	0.106195	0	0	0	0	0	0.0487805	0.0379747	0.0379747	0.297297	0.512195	0	0.214286	0.04	0.0689655	0	0	0	0	0	0	0	0.04	0.15	0	0	0	0	0	0	0
0	0	0	0.171429	0	0	0	0	0	0	0.0582524	0.0701754	0	0	0	0	0	0	0.0808081	0.17226	0	0	0	0	0	0.0550459	0.0471698	0.0471698	0.178218	0.165138	0	0.432432	0.0490196	0.0701754	0	0	0	0	0	0	0	0.0490196	0.336449	0	0	0	0	0	0	0
0	0	0	0.36	0	0	0	0	0	0	0	0	0	0	0	0	0	0	0.454545	0.299559	0	0	0	0	0	0.333333	0.333333	0.333333	0.391304	0.333333	0	0.357143	0.361702	0.338983	0	0	0	0	0	0	0	0.361702	0.346154	0	0	0	0	0	0	0
0	0	0	0.169014	0	0	0	0	0	0	0	0	0.172414	0	0.0918367	0	0	0	0.276923	0.115756	0	0	0	0	0	0.16	0.125	0.125	0.0597015	0.0533333	0	0.0779221	0.132353	0.225	0	0	0	0	0	0	0	0.132353	0.0547945	0	0	0	0	0	0	0
0	0	0	0	0	0	0	0	0	0	0	0.0632911	0	0	0	0	0	0	0	0	0	0	0	0	0	0	0	0	0	0	0	0	0	0	0.1875	0.319149	0.15544	0.319149	0	0	0	0	0	0	0	0	0	0	0	0
0	0	0	0	0	0	0	0	0	0	0	0	0	0	0	0	0	0	0	0	0	0	0	0	0	0	0	0	0	0	0	0	0	0	0	0	0	0	0	0	0	0	0	0	0	0	0	0	0	0
0	0	0	0	0	0	0	0	0	0	0	0	0	0.179104	0.0918367	0	0	0	0	0	0	0	0.124444	0	0	0	0	0	0	0	0	0	0	0	0	0	0	0	0	0	0	0	0	0	0	0	0	0	0	0
0	0	0	0	0	0	0.0139276	0	0.0408719	0.0224439	0	0	0.155039	0	0.0835267	0	0	0	0	0	0	0	0.0119522	0	0	0	0	0	0	0	0	0	0	0	0	0	0	0	0	0	0.00911854	0	0	0	0	0	0	0	0	0
0	0	0	0.119205	0	0	0	0	0	0	0	0.0591716	0.125683	0	0.0731707	0	0	0	0.215827	0.0881459	0	0	0	0	0	0.113208	0.0784314	0.0784314	0.041958	0.0377358	0	0.245399	0.0827586	0.177515	0	0	0	0	0	0	0	0.0827586	0.154839	0	0	0	0	0	0	0
0	0	0	0.0928793	0	0	0	0	0	0	0	0.0501393	0.100775	0	0.062645	0	0	0	0.180602	0.06	0	0	0	0	0	0.0884956	0.0550459	0.0550459	0.0325733	0.0294985	0	0.207493	0.0578778	0.150418	0	0	0	0	0	0	0	0.0578778	0.120846	0	0	0	0	0	0	0
0	0	0.06	0	0	0	0	0.0821918	0	0	0	0	0	0	0	0	0	0	0	0	0	0	0	0	0	0	0	0	0	0	0.303797	0	0	0	0	0	0	0	0	0	0	0	0	0	0	0	0	0	0	0
0	0	0	0	0	0	0	0	0	0	0	0	0.102041	0	0.137615	0	0	0.0918367	0	0	0.0705882	0	0	0	0	0	0	0	0	0	0	0	0	0.0659341	0	0	0	0	0	0	0	0	0	0	0	0	0	0.141509	0	0
0	0	0	0	0	0	0	0	0	0	0.075	0	0	0	0	0	0	0	0	0	0	0	0.0471822	0	0	0	0	0	0	0	0	0	0	0	0	0	0	0	0	0	0	0	0	0	0	0	0	0	0	0
0	0	0.0847458	0	0	0	0	0.284553	0	0	0	0	0	0	0	0	0	0	0	0	0	0	0	0	0	0	0	0	0	0	0.2	0	0	0	0	0	0	0	0	0	0	0	0	0	0	0	0	0	0	0
0	0	0.151515	0	0	0	0	0.166667	0	0	0	0	0	0	0	0	0	0	0	0	0	0	0	0	0	0	0	0	0	0	0.615385	0	0	0	0	0	0	0	0	0	0	0	0	0	0	0	0	0	0	0
0	0	0	0	0	0	0	0	0	0	0.1	0	0.0769231	0	0	0	0	0	0	0	0	0	0	0	0.230769	0	0	0	0	0	0	0	0	0	0	0	0	0	0	0	0	0	0	0.310345	0.724138	0.59322	0	0	0	0
0.0295858	0.0459184	0.0896861	0	0.0574713	0	0	0.0473373	0	0	0	0	0	0	0	0	0	0	0	0	0	0	0	0	0	0	0	0	0	0	0.0662983	0	0	0	0	0	0	0	0.0701754	0	0	0	0	0	0	0	0	0	0.0701754	0.0432277
0	0	0	0	0	0	0.463087	0	0.0196078	0.364706	0	0	0	0	0	0	0	0	0	0	0	0	0.00792393	0	0	0	0	0	0	0	0	0	0	0	0	0	0	0	0	0	0.104478	0	0	0	0	0	0	0	0	0
0	0	0	0	0	0	0	0	0	0	0	0	0	0	0	0	0	0	0	0	0	0	0.0323102	0	0	0	0	0	0	0	0	0	0	0	0	0	0	0	0	0	0	0	0	0	0	0	0	0	0	0
0	0	0	0	0	0	0	0	0	0	0	0.123288	0	0	0	0	0	0	0	0	0	0	0	0	0	0	0	0	0	0	0	0	0	0	0	0.0454545	0.0994475	0.0454545	0	0	0	0	0	0	0	0	0	0	0	0
0	0	0	0	0	0	0.0731707	0	0.0238095	0.0486486	0	0	0	0	0	0	0	0	0	0	0	0	0.0130246	0	0	0	0	0	0	0	0	0	0	0	0	0	0	0	0	0	0.0604027	0	0	0	0	0	0	0	0	0
0	0	0	0	0	0	0.123288	0	0.04	0.0898204	0	0	0	0	0	0	0	0	0	0	0	0	0.0274637	0	0	0	0	0	0	0	0	0	0	0	0	0	0	0	0	0	0.251908	0	0	0	0	0	0	0	0	0
0.142857	0.184615	0	0	0.0289017	0	0	0	0	0	0	0	0	0	0	0	0	0.0576923	0	0	0.0549451	0	0	0	0	0	0	0	0	0	0	0	0	0.0515464	0	0	0	0	0	0	0	0	0	0	0	0	0	0.0714286	0	0.026087
0.108434	0.15544	0	0	0.0175439	0	0.385417	0	0.0306122	0.314554	0	0	0	0	0	0	0	0	0	0	0	0	0.0211706	0	0	0	0	0	0	0	0	0	0	0	0	0	0	0	0	0	0.163842	0	0	0	0	0	0	0	0	0.0146628
0	0	0	0	0	0	0	0	0	0	0	0.0675676	0	0	0	0	0	0	0	0.261324	0	0	0	0	0	0	0	0	0	0	0	0.0704225	0	0	0	0	0	0	0	0	0	0	0.0447761	0	0	0	0	0	0	0
0	0	0	0	0	0	0	0	0	0	0	0.0617284	0	0	0	0	0	0	0	0.015873	0	0	0	0	0	0	0	0	0	0	0	0.192308	0	0	0	0	0	0	0	0	0	0	0.121622	0	0	0	0	0	0	0
0	0	0	0	0	0	0	0	0	0	0	0	0	0	0	0	0	0.0309278	0	0	0.0714286	0	0	0	0	0	0	0	0	0	0	0	0	0.0666667	0.08	0.0571429	0.0604651	0.0571429	0	0	0	0	0	0	0	0	0	0.047619	0	0
0	0	0	0	0	0	0	0	0	0	0.375	0	0.0731707	0	0	0	0	0	0	0	0	0	0	0	0.214286	0	0	0	0	0	0	0	0	0	0	0	0	0	0	0	0	0	0	0.0967742	0.0967742	0.0793651	0	0	0	0
0	0	0	0	0	0	0	0	0	0	0.0645161	0	0.15	0	0	0	0	0	0	0	0	0	0	0	0.185185	0	0	0	0	0	0	0	0	0	0	0	0	0	0	0	0	0	0	0.0666667	0.0666667	0.0491803	0	0	0	0
0	0	0	0	0	0	0	0	0	0	0	0	0	0	0	0	0	0	0	0	0	0	0.151049	0	0	0	0	0	0	0	0	0	0	0	0	0	0	0	0	0	0	0	0	0	0	0	0	0	0	0
0	0	0	0	0	0	0	0	0	0	0	0	0	0	0	0	0	0	0	0	0	0	0.111258	0	0	0	0	0	0	0	0	0	0	0	0	0	0	0	0	0	0	0	0	0	0	0	0	0	0	0
0	0	0	0	0	0	0	0	0	0	0	0	0	0	0	0	0	0.0434783	0	0	0.113924	0	0	0	0	0	0	0	0	0	0	0	0	0.105882	0	0	0	0	0	0	0	0	0	0	0	0	0	0.06	0	0
0	0	0	0	0	0	0.0151976	0	0.0445104	0.0242588	0	0	0	0	0	0	0	0	0	0	0	0	0.353535	0	0	0	0	0	0	0	0	0	0	0	0	0	0	0	0	0	0.0100334	0	0	0	0	0	0	0	0	0
0	0	0	0	0	0	0.0153846	0	0.0452261	0.0277778	0	0	0	0	0	0	0	0	0	0	0	0	0.607362	0	0	0	0	0	0	0	0	0	0	0	0	0	0	0	0	0	0.0111111	0	0	0	0	0	0	0	0	0
0	0	0	0	0	0	0.0438596	0	0.0646552	0.0481928	0	0	0	0.118812	0.0681818	0	0	0.0991736	0	0	0.0277778	0	0.290391	0	0	0	0	0	0	0	0	0	0	0.0263158	0	0	0	0	0	0	0.0422535	0	0	0	0	0	0	0.139535	0	0
0	0	0	0	0	0	0	0	0	0	0	0	0.0666667	0	0.138614	0	0	0	0	0	0	0	0	0	0	0	0	0	0	0	0	0	0	0	0	0	0	0	0	0	0	0	0	0	0	0	0	0	0	0
0	0	0	0	0	0	0	0	0	0	0	0	0	0	0	0	0	0.0666667	0	0	0.194805	0	0	0	0	0	0	0	0	0	0	0	0	0.180723	0	0	0	0	0	0	0	0	0	0	0	0	0	0.0816327	0	0
0	0	0	0	0	0	0	0	0	0	0	0	0	0	0	0	0	0.130435	0	0	0.0379747	0	0	0	0	0	0	0	0	0	0	0	0	0.0352941	0	0	0	0	0	0	0	0	0	0	0	0	0	0.18	0	0
0	0	0	0	0	0	0	0	0	0	0	0.0581395	0	0	0	0	0	0	0	0.0149254	0	0	0	0	0	0	0	0	0	0	0	0.180723	0	0	0	0	0	0	0	0	0	0	0.113924	0	0	0	0	0	0	0
0	0	0	0.341772	0	0	0	0	0	0	0	0	0	0	0	0	0	0	0.205479	0.209913	0	0	0	0	0	0.108434	0.075	0.075	0.12	0.108434	0	0.176471	0.394737	0.170455	0	0	0	0	0	0	0	0.394737	0.111111	0	0	0	0	0	0	0
0	0	0	0.338346	0	0	0	0	0	0	0	0	0	0	0	0	0	0	0.22314	0.1843	0	0	0	0	0	0.106383	0.0666667	0.0666667	0.12	0.106383	0	0.186207	0.0708661	0.178808	0	0	0	0	0	0	0	0.0708661	0.109489	0	0	0	0	0	0	0
0	0	0.118644	0	0	0	0	0.121951	0	0	0	0	0	0	0	0	0	0	0	0	0	0	0	0	0	0	0	0	0	0	0.2	0	0	0	0	0	0	0	0	0	0	0	0	0	0	0	0	0	0	0
0	0	0	0	0	0	0	0	0	0	0	0	0	0	0	0	0	0.173077	0	0	0.120879	0	0	0	0	0	0	0	0	0	0	0	0	0.113402	0.0731707	0.0535714	0.0349345	0.0535714	0	0	0	0	0	0	0	0	0	0.214286	0	0
0	0	0.037037	0	0	0	0	0.0493827	0	0	0.0481928	0	0.425743	0	0.0803571	0	0	0	0	0	0	0	0	0	0.133333	0	0	0	0	0	0.0689655	0	0	0	0	0	0	0	0	0	0	0	0	0.0493827	0.0493827	0.0365854	0	0	0	0
0	0	0	0	0	0	0	0	0	0	0	0	0	0	0	0	0	0	0	0	0	0	0.127466	0	0	0	0	0	0	0	0	0	0	0	0	0	0	0	0	0	0	0	0	0	0	0	0	0	0	0
0	0	0.0333333	0	0	0	0	0.0430108	0	0	0	0	0	0	0	0	0	0	0	0	0	0	0.0951302	0	0	0	0	0	0	0	0.0606061	0	0	0	0	0	0	0	0	0	0	0	0	0	0	0	0	0	0	0
0	0	0	0	0	0.2	0	0	0	0	0	0	0	0	0	0	0	0.163636	0	0	0.0515464	0	0.0419092	0	0	0	0	0	0	0	0	0	0	0.0485437	0	0	0	0	0	0.173913	0	0	0	0	0	0	0	0.20339	0	0
0.04	0.0592105	0	0	0.138462	0	0	0	0	0	0	0	0	0	0	0	0	0	0	0	0	0	0	0	0	0	0	0	0	0	0	0	0	0	0	0	0	0	0.0314961	0	0	0	0	0	0	0	0	0	0.0314961	0.104247
0	0	0.102273	0	0	0	0	0.344262	0	0	0	0	0	0	0	0	0	0	0	0	0	0	0	0	0	0	0	0	0	0	0.223881	0	0	0	0	0	0	0	0	0	0	0	0	0	0	0	0	0	0	0
0	0	0	0	0	0	0	0	0	0	0	0	0	0	0	0	0	0	0	0	0	0	0	0	0	0	0	0	0	0	0	0	0	0	0	0	0	0	0	0	0	0	0	0	0	0	0	0	0	0
0	0	0	0	0	0	0	0	0	0	0.0810811	0	0.695652	0	0.116505	0	0	0	0	0	0	0	0	0	0.181818	0	0	0	0	0	0	0	0	0	0	0	0	0	0	0	0	0	0	0.0833333	0.0833333	0.0684932	0	0	0	0
0	0	0	0	0	0	0	0	0	0	0	0	0.135135	0	0.117647	0	0	0	0	0	0	0	0	0	0	0	0	0	0	0	0	0	0	0	0	0	0	0	0	0	0	0	0	0	0	0	0	0	0	0
0	0	0.147826	0	0	0	0	0.136364	0	0	0	0	0	0	0	0	0	0	0	0	0	0	0	0	0	0	0	0	0	0	0.574468	0	0	0	0	0	0	0	0	0	0	0	0	0	0	0	0	0	0	0
0	0	0	0	0	0	0	0	0	0	0	0	0	0	0	0	0	0.0344828	0	0	0.567568	0	0	0	0	0	0	0	0	0	0	0	0	0.075	0	0	0	0	0	0	0	0	0	0	0	0	0	0.0526316	0	0
0	0	0	0	0	0	0	0	0	0	0.1	0	0.0769231	0	0	0	0	0	0	0	0	0	0	0	0.230769	0	0	0	0	0	0	0	0	0	0	0	0	0	0	0	0	0	0	0.103448	0.103448	0.0847458	0	0	0	0
0	0	0	0	0	0	0	0	0	0	0.0645161	0	0.05	0	0	0	0	0	0	0	0	0	0	0	0.185185	0	0	0	0	0	0	0	0	0	0	0	0	0	0	0	0	0	0	0.0666667	0.0666667	0.0491803	0	0	0	0
0	0	0.0377358	0	0	0	0	0	0	0	0	0.0652174	0	0	0	0	0	0	0	0	0	0.0779221	0	0	0	0	0	0	0	0	0	0	0	0	0	0.0841121	0.0547945	0.0841121	0	0.0865385	0	0	0	0	0	0	0.136986	0.0560748	0	0
0	0	0.0325203	0	0	0	0	0	0	0	0	0.0825688	0	0	0	0	0	0.103448	0	0	0.0291262	0.0638298	0	0	0	0	0	0	0	0	0	0	0	0.0275229	0	0.0806452	0.0711462	0.0806452	0	0.173554	0	0	0	0	0	0	0.111111	0.193548	0	0
0	0	0	0	0	0	0	0	0	0	0	0.157068	0.0243902	0	0.0660793	0	0	0	0	0	0	0	0	0	0	0	0	0	0	0	0	0	0	0	0.0621118	0.208145	0.159292	0.208145	0	0	0	0	0	0	0	0	0	0	0	0
0	0	0	0.0891089	0	0	0	0	0.0267857	0.0165975	0	0	0	0	0	0.0526316	0.0275229	0.102564	0.0526316	0.0556845	0.0576923	0	0	0	0	0.0285714	0.0196078	0.0196078	0.0927835	0.0857143	0	0.140187	0.0204082	0.154545	0.0526316	0.04	0.0235294	0.04	0	0	0	0.0204082	0.0873786	0	0	0	0	0.192	0	0
0	0	0	0	0	0	0	0	0.120482	0.0983607	0	0	0	0.176471	0.0909091	0	0	0	0	0	0	0	0	0	0	0	0	0	0	0	0	0	0	0	0	0	0	0	0	0	0	0	0	0	0	0	0	0	0	0
0	0	0.0576923	0	0	0	0	0	0.0652174	0.0497512	0	0	0	0.116883	0.0555556	0	0	0	0	0	0	0.32	0	0	0	0	0	0	0	0	0	0	0	0	0	0.228571	0	0.228571	0	0.0490196	0	0	0	0	0	0	0.507042	0.228571	0	0
0	0	0	0	0	0	0	0	0.075	0.0564972	0	0	0	0.138462	0.0625	0	0	0	0	0	0	0	0	0	0	0	0	0	0	0	0	0	0	0	0	0	0	0	0	0	0	0	0	0	0	0	0	0	0	0
0.233766	0.265193	0	0	0.0566038	0	0	0	0.0652174	0.0497512	0	0	0	0.116883	0.0555556	0	0	0	0	0	0	0	0	0	0	0	0	0	0	0	0	0	0	0	0	0	0	0	0	0	0	0	0	0	0	0	0	0	0	0.0536278
0	0	0	0.236842	0	0	0	0	0.045977	0.0314136	0	0	0	0	0	0	0	0	0.342857	0.181269	0	0	0	0	0	0.225	0.194805	0.194805	0.0833333	0.075	0	0.097561	0.205479	0.282353	0	0	0	0	0	0	0	0.205479	0.0769231	0	0	0	0	0	0	0
0	0	0	0.153846	0	0	0	0	0.0449438	0.0307692	0	0	0	0	0	0	0	0	0.0833333	0.106195	0	0	0	0	0	0.0487805	0.0379747	0.0379747	0.162162	0.146341	0	0.214286	0.04	0.0689655	0	0	0	0	0	0	0	0.04	0.15	0	0	0	0	0	0	0
0	0	0	0.126984	0	0	0	0	0.028436	0.0175439	0	0.0434783	0	0	0	0	0	0	0.20339	0.0888889	0	0	0	0	0	0.121827	0.0942408	0.0942408	0.0441989	0.0406091	0	0.0597015	0.0983607	0.173913	0	0.021097	0.0371901	0.021097	0	0	0	0.0983607	0.0414508	0	0	0	0	0	0	0
0.038961	0.0552486	0	0	0.320755	0	0	0	0.0434783	0.0298507	0	0	0	0	0	0	0	0	0	0	0	0	0	0	0	0	0	0	0	0	0	0	0	0	0	0	0	0	0.0384615	0	0	0	0	0	0	0	0	0	0.0384615	0.268139
0	0	0	0	0	0	0	0	0.0449438	0.0307692	0	0	0.0425532	0	0.114286	0	0	0	0	0	0	0	0	0	0	0	0	0	0	0	0	0	0	0	0	0	0	0	0	0	0	0	0	0	0	0	0	0	0	0
0	0	0	0.144578	0	0	0	0	0.0319149	0.0195122	0	0	0	0	0	0	0	0	0.233766	0.100279	0	0	0	0	0	0.137931	0.107143	0.107143	0.0506329	0.045977	0	0.0674157	0.1125	0.195652	0	0	0	0	0	0	0	0.1125	0.0470588	0	0	0	0	0	0	0
0	0	0	0	0	0	0	0	0	0	0	0.0821918	0	0	0	0	0	0	0	0.0954064	0	0	0	0	0	0	0	0	0	0	0	0.0857143	0	0	0	0	0	0	0	0	0	0	0.0606061	0	0	0	0	0	0	0
0	0	0	0	0	0	0.0632911	0	0.185185	0.150838	0	0	0	0	0	0	0	0	0	0	0	0	0.448276	0	0	0	0	0	0	0	0	0	0	0	0	0	0	0	0	0	0.0629371	0	0	0	0	0	0	0	0	0
0	0	0	0	0	0	0	0	0	0	0	0	0.0282486	0	0.0753769	0	0	0.135593	0	0	0.0397351	0	0	0	0	0	0	0	0	0	0	0	0	0.0368098	0.075188	0.0518135	0.030303	0.0518135	0	0	0	0	0	0	0	0	0	0.186528	0	0
0	0	0	0	0	0	0	0	0	0	0	0	0.0280374	0	0.0254237	0	0	0.11215	0	0.0306905	0.0957447	0	0	0	0	0	0	0	0	0	0	0	0	0.09	0	0	0	0	0	0	0	0	0	0	0	0	0	0.156522	0	0
0	0	0	0	0	0	0	0	0	0	0	0.0821918	0	0	0	0	0	0	0	0.0954064	0	0	0	0	0	0	0	0	0	0	0	0.0857143	0	0	0	0	0	0	0	0	0	0	0.0606061	0	0	0	0	0	0	0
0.2	0.244898	0	0	0.04	0	0	0	0	0	0	0	0	0	0	0	0	0	0	0	0	0	0	0	0	0	0	0	0	0	0	0	0	0	0	0	0	0	0	0	0	0	0	0	0	0	0	0	0	0.0361446
0	0	0	0	0	0	0	0	0	0	0	0.0612245	0	0	0	0	0	0.114286	0	0	0.076087	0	0	0	0	0	0	0	0	0	0	0	0	0.0714286	0	0.0265487	0.0519481	0.0265487	0	0	0	0	0	0	0	0	0	0.159292	0	0
0	0	0	0	0	0	0	0	0	0	0	0.112676	0	0	0	0	0	0	0	0.0618182	0	0	0	0	0	0	0	0	0	0	0	0.352941	0	0	0	0	0	0	0	0	0	0	0.28125	0	0	0	0	0	0	0
0	0	0	0	0	0	0	0	0	0	0	0	0.275	0	0.131868	0	0	0	0	0	0	0	0	0	0	0	0	0	0	0	0	0	0	0	0	0	0	0	0	0	0	0	0	0	0	0	0	0	0	0
0	0	0	0	0	0	0	0	0	0	0	0	0	0	0	0	0	0	0	0	0	0	0	0	0	0	0	0	0	0	0	0	0	0	0	0	0	0	0	0	0	0	0	0	0	0	0	0	0	0
0	0	0.0618557	0	0	0	0	0.0857143	0	0	0	0	0.177778	0	0.178218	0	0	0	0	0	0	0	0	0	0	0	0	0	0	0	0.105263	0	0	0	0	0	0	0	0	0	0	0	0	0	0	0	0	0	0	0
0	0	0	0.131387	0	0	0	0	0	0	0	0	0	0	0	0	0	0.0295858	0.08	0.0797342	0.0629371	0	0	0	0	0.0413793	0.028777	0.028777	0.139535	0.124138	0	0.201342	0.0305344	0.2	0	0	0	0	0	0	0	0.0305344	0.12766	0	0	0	0	0.0486486	0	0
0	0	0	0	0	0	0.0632911	0	0.555556	0.452514	0	0	0	0	0	0	0	0	0	0	0	0	0.148426	0	0	0	0	0	0	0	0	0	0	0	0	0	0	0	0	0	0.0629371	0	0	0	0	0	0	0	0	0
0.0362319	0.0545455	0	0	0.041958	0	0.0182927	0	0.0535714	0.0324324	0	0	0	0	0	0	0	0	0	0	0	0	0.0217077	0	0	0	0	0	0	0	0	0	0	0	0	0	0	0	0	0	0.0134228	0	0	0	0	0	0	0	0	0.0315789
0.0666667	0.0816327	0	0	0.12	0	0	0	0	0	0	0	0	0	0	0	0	0	0	0	0	0	0	0	0	0	0	0	0	0	0	0	0	0	0	0	0	0	0	0	0	0	0	0	0	0	0	0	0	0.108434
0	0	0	0.1875	0	0	0	0	0	0	0	0	0	0	0	0	0	0	0.103448	0.127208	0	0	0	0	0	0.0588235	0.0461538	0.0461538	0.2	0.176471	0	0.257143	0.0491803	0.0821918	0	0	0	0	0	0	0	0.0491803	0.181818	0	0	0	0	0	0	0
0	0	0.0595533	0	0	0	0	0.0813559	0	0	0	0.0489914	0	0	0	0	0	0	0	0.00591716	0	0	0	0	0	0	0	0	0	0	0.100313	0.152239	0	0	0	0	0	0	0	0	0	0	0.0846395	0	0	0	0	0	0	0
0	0	0	0	0	0	0	0	0	0	0	0	0	0	0	0	0	0	0	0	0	0	0.127466	0	0	0	0	0	0	0	0	0	0	0	0	0	0	0	0	0	0	0	0	0	0	0	0	0	0	0
0	0	0.159091	0	0	0	0	0.147541	0	0	0	0	0	0	0	0	0	0	0	0	0	0	0	0	0	0	0	0	0	0	0.223881	0	0	0	0	0	0	0	0	0	0	0	0	0	0	0	0	0	0	0
0	0	0.0330579	0	0	0	0	0	0	0	0	0	0	0	0	0.163043	0.0849057	0.0789474	0	0	0	0.0652174	0.040404	0	0	0	0	0	0	0	0	0	0	0	0	0.0491803	0	0.0491803	0	0.176471	0	0	0	0	0	0	0.113636	0.0737705	0	0
0	0	0	0	0	0	0.133758	0	0.0186335	0.0786517	0	0	0	0	0	0	0	0	0	0	0	0	0.00754148	0	0	0	0	0	0	0	0	0	0	0	0	0	0	0	0	0	0.549296	0	0	0	0	0	0	0	0	0
0	0	0	0	0	0	0	0	0	0	0	0	0.275	0	0.131868	0	0	0	0	0	0	0	0	0	0	0	0	0	0	0	0	0	0	0	0	0	0	0	0	0	0	0	0	0	0	0	0	0	0	0
0	0	0	0	0	0	0	0	0	0	0	0	0.128492	0	0.0746269	0	0	0	0	0	0	0	0	0	0	0	0	0	0	0	0	0	0	0	0	0	0	0	0	0	0	0	0	0	0	0	0	0	0	0
0	0	0.121212	0	0	0	0	0.333333	0	0	0	0	0	0	0	0	0	0	0	0	0	0	0	0	0	0	0	0	0	0	0.230769	0	0	0	0	0	0	0	0	0	0	0	0	0	0	0	0	0	0	0
0	0	0	0	0	0	0.030303	0	0.0891089	0.0684932	0	0	0	0	0	0	0	0	0	0	0	0	0.264813	0	0	0	0	0	0	0	0	0	0	0	0	0	0	0	0	0	0.0273224	0	0	0	0	0	0	0	0	0
0	0	0	0	0	0	0	0	0	0	0	0	0	0	0	0	0	0	0	0	0	0	0.0878477	0	0	0	0	0	0	0	0	0	0	0	0	0	0	0	0	0	0	0	0	0	0	0	0	0	0	0
0	0	0	0	0	0	0	0	0	0	0	0	0	0	0	0	0	0.15	0	0	0.0447761	0	0	0	0	0	0	0	0	0	0	0	0	0.0410959	0	0	0	0	0	0	0	0	0	0	0	0	0	0.204545	0	0
0	0	0	0	0	0.2	0	0	0	0	0	0	0	0	0	0	0	0	0	0	0	0	0	0	0	0	0	0	0	0	0	0	0	0	0	0	0	0	0	0.164706	0	0	0	0	0	0	0	0	0	0
0	0	0	0	0	0	0	0	0	0	0	0	0	0.135593	0.0753138	0.364162	0.522388	0.21659	0	0	0.0314136	0	0	0	0	0	0	0	0	0	0	0	0	0.0295567	0	0	0	0	0	0	0	0	0	0	0	0	0	0.175966	0	0
0	0	0.14876	0	0	0	0	0.191489	0	0	0	0	0.105263	0	0.208	0	0	0	0	0	0	0	0	0	0	0	0	0	0	0	0.24	0	0	0	0.0869565	0.0655738	0.0481928	0.0655738	0	0	0	0	0	0	0	0	0	0	0	0
0	0	0	0	0	0	0	0	0	0	0	0	0	0	0	0	0	0	0	0	0	0	0.0597015	0	0	0	0	0	0	0	0	0	0	0	0	0	0	0	0	0	0	0	0	0	0	0	0	0	0	0
0	0	0	0	0	0	0	0	0	0	0.225806	0	0	0	0	0	0	0	0	0	0	0	0.0269179	0	0	0	0	0	0	0	0	0	0	0	0	0	0	0	0	0	0	0	0	0	0	0	0	0	0	0
0.151899	0.194595	0	0	0.0306748	0	0	0	0	0	0.259259	0	0	0	0	0	0	0.0606061	0	0	0.0581395	0	0	0	0	0	0	0	0	0	0	0	0	0.0543478	0	0	0	0	0	0	0	0	0	0	0	0	0	0.0747664	0	0.0276923
0	0	0	0	0	0	0	0	0	0	0	0.0821918	0	0	0	0	0	0	0	0.0954064	0	0	0	0	0	0	0	0	0	0	0	0.0857143	0	0	0	0	0	0	0	0	0	0	0.0606061	0	0	0	0	0	0	0
0	0	0	0	0	0	0.0501672	0	0.0162866	0.026393	0	0	0	0	0	0	0	0	0	0	0	0	0.00473934	0	0	0	0	0	0	0	0	0	0	0	0	0	0	0	0	0	0.0334572	0	0	0	0	0	0	0	0	0
0	0	0	0	0	0	0	0	0	0	0	0	0.0434783	0	0.116505	0	0	0	0	0	0	0	0	0	0	0	0	0	0	0	0	0	0	0	0.114286	0.24	0.0585366	0.24	0	0	0	0	0	0	0	0	0	0	0	0
0	0	0	0	0	0	0.0697674	0	0.0227273	0.0466321	0	0	0	0	0	0	0	0	0	0	0	0	0.0124481	0	0	0	0	0	0	0	0	0	0	0	0	0	0	0	0	0	0.0573248	0	0	0	0	0	0	0	0	0
0	0	0	0	0	0	0	0	0	0	0	0	0	0	0	0	0	0	0	0	0.0923077	0	0	0	0	0	0	0	0	0	0	0	0	0	0	0	0	0	0	0	0	0	0	0	0	0	0	0	0	0
0	0.188811	0	0	0	0	0	0	0	0	0	0	0	0	0	0	0	0	0	0	0	0	0	0	0	0	0	0	0	0	0	0	0	0	0	0	0	0	0	0	0	0	0	0	0	0	0	0	0	0
0	0	0.145833	0	0	0	0	0.130435	0	0	0	0	0	0	0	0	0	0	0	0	0	0	0	0	0	0	0	0	0	0	0.2	0	0	0	0	0	0	0	0	0	0	0	0	0	0	0	0	0	0	0
0	0	0	0	0	0	0	0	0	0	0	0	0.0234742	0	0.0212766	0	0	0.084507	0	0.0205656	0.0641711	0	0	0	0	0	0	0	0	0	0	0	0	0.0603015	0	0	0	0	0	0	0	0	0	0	0	0	0	0.131004	0	0
0	0	0	0	0	0	0	0	0	0	0	0	0.172727	0.133333	0.297521	0	0	0.0818182	0	0	0.0206186	0	0	0	0	0	0	0	0	0	0	0	0	0.0194175	0	0	0	0	0	0	0	0	0	0	0	0	0	0.127119	0	0
0	0	0	0	0	0	0	0	0	0	0.0449438	0	0.485981	0.241379	0.40678	0	0	0	0	0	0	0	0	0	0.123457	0	0	0	0	0	0	0	0	0	0	0	0	0	0	0	0	0	0	0.045977	0.045977	0.0340909	0	0	0	0
0	0	0	0	0	0	0.0227273	0	0.0666667	0.0456853	0	0	0	0	0	0	0	0	0	0	0	0	0.112314	0	0	0	0	0	0	0	0	0	0	0	0	0	0	0	0	0	0.0186335	0	0	0	0	0	0	0	0	0
0	0	0	0	0	0	0	0	0	0	0	0.181818	0	0	0	0	0	0	0	0.0232558	0	0	0.0241838	0	0	0	0	0	0	0	0	0.0625	0	0	0	0	0	0	0	0	0	0	0.0434783	0	0	0	0	0	0	0
0	0	0	0	0	0	0	0	0	0	0	0	0	0	0	0	0	0	0	0	0	0	0.0546282	0	0	0	0	0	0	0	0	0	0	0	0	0	0	0	0	0	0	0	0	0	0	0	0	0	0	0
0	0	0	0	0	0	0.0352941	0	0.103448	0.078534	0	0	0	0	0	0	0	0	0	0	0	0	0.507692	0	0	0	0	0	0	0	0	0	0	0	0	0	0	0	0	0	0.0322581	0	0	0	0	0	0	0	0	0
0	0	0	0	0	0	0.0652174	0	0.0212766	0.0439024	0	0	0	0	0	0	0	0	0	0	0	0	0.229572	0	0	0	0	0	0	0	0	0	0	0	0	0	0	0	0	0	0.0532544	0	0	0	0	0	0	0	0	0
0	0	0	0	0	0	0	0	0	0	0	0	0.0932983	0.0998336	0.102473	0	0	0.0709593	0	0	0.0152207	0	0	0	0	0	0	0	0	0	0	0	0	0.0141844	0	0	0	0	0	0	0	0	0	0	0	0	0	0.123636	0	0
0	0	0.0366972	0	0	0	0	0.0487805	0	0	0	0	0.156863	0	0.159292	0	0	0.117647	0	0	0.0337079	0	0	0	0	0	0	0	0	0	0.0681818	0	0	0.0315789	0	0	0	0	0	0	0	0	0	0	0	0	0	0.163636	0	0
0.130435	0.181818	0	0	0.020979	0	0.0853659	0	0.0357143	0.0594595	0	0	0	0	0	0	0	0	0	0	0	0	0.024602	0	0	0	0	0	0	0	0	0	0	0	0	0	0	0	0	0	0.14094	0	0	0	0	0	0	0	0	0.0175439
0	0	0	0	0	0	0.0545455	0	0.0177515	0.0322581	0	0	0	0	0	0	0	0	0	0	0	0	0.00719424	0	0	0	0	0	0	0	0	0	0	0	0	0	0	0	0	0	0.04	0	0	0	0	0	0	0	0	0
0	0	0	0	0	0	0	0	0	0	0	0	0	0	0	0	0	0	0	0	0	0	0	0	0	0	0	0	0	0	0	0	0	0	0	0	0	0	0	0	0	0	0	0	0	0	0	0	0	0
0	0	0	0	0	0	0.114007	0	0.015873	0.0601719	0	0	0	0	0	0	0	0	0	0	0	0	0.0046225	0	0	0	0	0	0	0	0	0	0	0	0	0	0	0	0	0	0.768953	0	0	0	0	0	0	0	0	0
0	0	0	0	0	0	0.170732	0	0.0238095	0.113514	0	0	0	0	0	0	0	0	0	0	0	0	0.0130246	0	0	0	0	0	0	0	0	0	0	0	0	0	0	0	0	0	0.785235	0	0	0	0	0	0	0	0	0
0	0	0	0	0	0	0	0	0	0	0	0.112676	0	0	0	0	0	0	0	0.0618182	0	0	0	0	0	0	0	0	0	0	0	0.352941	0	0	0	0	0	0	0	0	0	0	0.28125	0	0	0	0	0	0	0
0.04	0.0592105	0	0	0.261538	0	0	0	0	0	0	0	0	0	0	0	0	0	0	0	0	0	0	0	0	0	0	0	0	0	0	0	0	0	0	0	0	0	0.0314961	0	0	0	0	0	0	0	0	0	0.0314961	0.382239
0.030303	0.048433	0.0592593	0	0.166124	0	0	0	0	0	0	0	0	0	0	0	0	0	0	0	0	0.33218	0	0	0	0	0	0	0	0	0	0	0	0	0	0.234719	0	0.234719	0.0199336	0.0503778	0	0	0	0	0	0	0.527473	0.234719	0.0199336	0.215686
0.0361446	0.0561056	0	0	0.196911	0	0	0	0	0	0	0	0	0	0	0	0	0	0	0	0	0	0	0	0	0	0	0	0	0	0	0	0	0	0	0	0	0	0.0237154	0	0	0	0	0	0	0	0	0	0.0237154	0.255814
0	0	0	0	0	0	0	0	0	0	0	0	0	0.09375	0.0472441	0	0	0.0775862	0	0	0.0194175	0	0	0	0	0	0	0	0	0	0	0	0	0.0183486	0.468085	0.387097	0.237154	0.387097	0	0	0	0	0	0	0	0	0	0.120968	0	0
0	0	0	0	0	0	0	0	0	0	0	0	0	0	0	0	0	0	0	0	0	0	0	0	0	0	0	0	0	0	0	0	0	0	0	0	0	0	0	0	0	0	0	0	0	0	0	0	0	0
0	0	0.123457	0	0	0	0	0	0	0	0	0	0	0	0	0	0	0	0	0	0	0.230769	0	0	0	0	0	0	0	0	0	0	0	0	0	0.146341	0	0.146341	0	0.113924	0	0	0	0	0	0	0.333333	0.146341	0	0
0.026738	0.0420561	0	0	0.03125	0	0.056338	0	0.165899	0.141026	0	0	0	0	0	0	0	0	0	0	0	0	0.0304397	0	0	0	0	0	0	0	0	0	0	0	0	0	0	0	0	0	0.0454545	0	0	0	0	0	0	0	0	0.0234987
0	0	0.0495868	0	0	0	0	0	0.0366972	0.0255319	0	0	0	0	0	0	0	0	0	0	0	0.26087	0	0	0	0	0	0	0	0	0	0	0	0	0	0.196721	0	0.196721	0	0.0420168	0	0	0	0	0	0	0.409091	0.196721	0	0
0	0	0.03125	0	0	0	0	0	0.0258621	0.0160643	0	0	0	0	0	0	0	0.14876	0	0	0.0462963	0.181818	0	0	0	0	0	0	0	0	0	0	0	0.0438596	0	0.139535	0	0.139535	0	0.0238095	0	0	0	0	0	0	0.315789	0.325581	0	0
0	0	0	0	0	0	0	0	0	0	0	0.112676	0	0	0	0	0	0	0	0.0618182	0	0	0	0	0	0	0	0	0	0	0	0.352941	0	0	0	0	0	0	0	0	0	0	0.28125	0	0	0	0	0	0	0
0	0	0	0	0	0	0.143223	0	0.180451	0.207852	0	0	0.0930788	0	0.0583153	0	0	0	0	0	0	0	0.0330477	0	0	0	0	0	0	0	0	0	0	0	0	0	0	0	0	0	0.116343	0	0	0	0	0	0	0	0	0
0	0	0.0272727	0	0	0	0	0	0	0	0	0	0.038835	0	0.105263	0	0	0	0	0	0	0.185185	0	0	0	0	0	0	0	0	0	0	0	0	0	0.135135	0	0.135135	0	0.0185185	0	0	0	0	0	0	0.350649	0.135135	0	0
0.2	0.244898	0	0	0.04	0	0	0	0	0	0	0	0	0	0	0	0	0	0	0	0	0	0	0	0	0	0	0	0	0	0	0	0	0	0	0	0	0	0	0	0	0	0	0	0	0	0	0	0	0.0361446
0	0	0.794872	0	0	0	0	0.133333	0	0	0	0	0	0	0	0	0	0	0	0	0	0.0909091	0	0	0	0	0	0	0	0	0.1875	0	0	0	0	0.0677966	0	0.0677966	0	0.0434783	0	0	0	0	0	0	0.142857	0.0677966	0	0
0	0	0.504	0	0	0	0	0.0918367	0	0	0	0.0540541	0	0.0918367	0.0465116	0	0	0	0	0	0	0.0625	0	0	0	0	0	0	0	0	0.144231	0	0	0	0	0.0714286	0.0466926	0.0714286	0	0.0243902	0	0	0	0	0	0	0.108696	0.047619	0	0
0	0	0.0282486	0	0	0	0	0.0406504	0	0	0	0	0	0	0	0	0	0	0	0	0	0	0	0	0	0	0	0	0	0	0.0666667	0	0	0	0	0	0	0	0	0	0	0	0	0	0	0	0	0	0	0
0	0	0	0	0	0	0.0537634	0	0.0526316	0.0434783	0	0	0	0	0	0	0	0.12	0	0	0.0344828	0	0.042362	0	0	0	0	0	0	0	0	0	0	0.0322581	0	0	0	0	0	0	0.0526316	0	0	0	0	0	0	0.166667	0	0
0	0	0.0985915	0	0	0	0	0.109312	0	0	0	0	0	0	0	0	0	0	0	0	0	0	0	0	0	0	0	0	0	0	0.188192	0	0	0	0	0	0	0	0	0	0	0	0	0	0	0	0	0	0	0
0	0	0.159091	0	0	0	0	0.147541	0	0	0	0	0	0	0	0	0	0	0	0	0	0	0	0	0	0	0	0	0	0	0.223881	0	0	0	0	0	0	0	0	0	0	0	0	0	0	0	0	0	0	0
0	0	0	0	0	0	0.0704225	0	0.205479	0.165644	0	0	0	0	0	0	0	0	0	0	0	0	0.164179	0	0	0	0	0	0	0	0	0	0	0	0	0	0	0	0	0	0.0708661	0	0	0	0	0	0	0	0	0
0	0	0	0	0	0	0	0	0	0	0	0.0568182	0.0421053	0	0.0377358	0	0	0	0	0.102041	0	0	0	0	0	0	0	0	0	0	0	0.0588235	0	0	0	0	0	0	0	0	0	0	0.037037	0	0	0	0	0	0	0
0	0	0	0	0	0	0	0	0	0	0	0.0552147	0.0338983	0	0.0301508	0	0	0	0	0.0662461	0	0	0	0	0	0	0	0	0	0	0	0.0573248	0	0	0	0	0	0	0	0	0	0	0.033557	0	0	0	0	0	0	0
0	0	0	0	0	0	0	0	0	0	0	0.0425806	0.144404	0	0.078346	0	0	0	0	0.0277411	0	0	0	0	0	0	0	0	0	0	0	0.0439414	0	0	0	0	0	0	0	0	0	0	0.0236439	0	0	0	0	0	0	0
0	0	0	0.236842	0	0	0	0	0	0	0	0	0	0	0	0	0	0.0434783	0.114286	0.181269	0.113924	0	0	0	0	0.075	0.0649351	0.0649351	0.25	0.225	0	0.292683	0.0684932	0.341176	0	0	0	0	0	0	0	0.0684932	0.230769	0	0	0	0	0.06	0	0
0	0	0	0.517241	0	0	0	0	0	0	0	0	0	0	0	0	0	0	0.230769	0.416988	0	0	0	0	0	0.16129	0.152542	0.152542	0.555556	0.483871	0	0.5625	0.163636	0.179104	0	0	0	0	0	0	0	0.163636	0.5	0	0	0	0	0	0	0
0	0	0	0.290323	0	0	0	0	0	0	0	0	0	0	0	0	0	0	0.142857	0.218182	0	0	0	0	0	0.0909091	0.0793651	0.0793651	0.310345	0.272727	0	0.352941	0.0847458	0.112676	0	0	0	0	0	0	0	0.0847458	0.28125	0	0	0	0	0	0	0
0	0	0	0.290323	0	0	0	0	0	0	0	0	0	0	0	0	0	0	0.142857	0.218182	0	0	0	0	0	0.0909091	0.0793651	0.0793651	0.724138	0.636364	0	0.352941	0.0847458	0.112676	0	0	0	0	0	0	0	0.0847458	0.28125	0	0	0	0	0	0	0
0	0	0	0	0	0	0	0	0	0	0	0	0	0	0	0	0	0	0	0	0	0	0	0	0	0	0	0	0	0	0	0	0	0	0	0	0	0	0	0	0	0	0	0	0	0	0	0	0	0
0	0	0	0	0	0	0	0	0	0	0	0	0	0	0	0	0	0	0	0	0	0	0	0.114286	0	0	0	0	0	0	0	0	0	0	0	0	0	0	0	0	0	0	0	0	0	0	0	0	0	0
0	0	0	0	0	0	0.123288	0	0.04	0.0898204	0	0	0	0	0	0	0	0	0	0	0	0	0.0274637	0	0	0	0	0	0	0	0	0	0	0	0	0	0	0	0	0	0.114504	0	0	0	0	0	0	0	0	0
0	0	0	0	0	0	0.105882	0	0.0344828	0.078534	0	0	0	0	0	0	0	0	0	0	0	0	0.0237762	0	0	0	0	0	0	0	0	0	0	0	0	0	0	0	0	0	0.0967742	0	0	0	0	0	0	0	0	0
0	0	0	0	0	0	0.060241	0	0.176471	0.144385	0	0	0	0	0	0.352941	0.219512	0.2	0	0	0	0	0.141631	0	0	0	0	0	0	0	0	0	0	0	0	0	0	0	0	0	0.0596026	0	0	0	0	0	0	0.0612245	0	0
0	0	0	0	0	0	0	0	0	0	0	0	0	0	0	0.463768	0.216867	0.824176	0	0	0.025641	0	0	0	0	0	0	0	0	0	0	0	0	0.0238095	0	0	0	0	0	0	0	0	0	0	0	0	0	0.181818	0	0
0	0	0	0	0	0	0	0	0	0	0	0	0	0	0	0.352941	0.219512	0.666667	0	0	0.0649351	0	0	0	0	0	0	0	0	0	0	0	0	0.060241	0	0	0	0	0	0	0	0	0	0	0	0	0	0.306122	0	0
0	0	0	0	0	0	0	0	0	0	0	0	0	0	0	0.214286	0.122449	0.226415	0	0	0.0322581	0	0	0	0	0	0	0	0	0	0	0	0	0.030303	0	0	0	0	0	0	0	0	0	0	0	0	0	0.192982	0	0
0	0	0.14	0	0	0	0	0.123288	0	0	0	0	0	0	0	0	0	0	0	0	0	0	0	0	0	0	0	0	0	0	0.189873	0	0	0	0	0	0	0	0	0	0	0	0	0	0	0	0	0	0	0
0	0	0.113208	0	0	0	0	0.303797	0	0	0	0	0	0	0	0	0	0	0	0	0	0	0.0155642	0	0	0	0	0	0	0	0.211765	0	0	0	0	0	0	0	0	0	0	0	0	0	0	0	0	0	0	0
0	0	0.0825688	0	0	0	0	0.231707	0	0	0	0	0	0	0	0	0	0	0	0	0	0	0.0150943	0	0	0	0	0	0	0	0.170455	0	0	0	0	0	0	0	0	0	0	0	0	0	0	0	0	0	0	0
0	0	0.160377	0	0	0	0	0.151899	0	0	0	0	0	0	0	0	0	0	0	0	0	0	0.0155642	0	0	0	0	0	0	0	0.211765	0	0	0	0	0	0	0	0	0	0	0	0	0	0	0	0	0	0	0
0	0	0.110092	0	0	0	0	0.109756	0	0	0	0	0	0	0	0	0	0	0	0	0	0	0.0150943	0	0	0	0	0	0	0	0.170455	0	0	0	0	0	0	0	0	0	0	0	0	0	0	0	0	0	0	0
0	0	0.205882	0	0	0	0	0.16	0	0	0	0	0	0	0	0	0	0	0	0	0	0	0.0162382	0	0	0	0	0	0	0	0.222222	0	0	0	0	0	0	0	0	0	0	0	0	0	0	0	0	0	0	0
0	0	0	0	0	0	0	0	0	0	0.225806	0	0	0	0	0	0	0	0	0	0	0	0.0269179	0	0	0	0	0	0	0	0	0	0	0	0	0	0	0	0	0	0	0	0	0	0	0	0	0	0	0
0	0	0.06	0	0	0	0	0	0	0	0	0	0	0	0	0	0	0	0	0	0	0.338028	0.0165975	0	0	0	0	0	0	0	0	0	0	0	0	0.237624	0	0.237624	0	0.0510204	0	0	0	0	0	0	0.537313	0.237624	0	0
0	0	0	0	0	0	0	0	0	0	0	0	0	0	0	0	0	0	0	0	0	0	0.0323102	0	0	0	0	0	0	0	0	0	0	0	0	0	0	0	0	0	0	0	0	0	0	0	0	0	0	0
0	0	0	0	0	0	0.123288	0	0.04	0.0898204	0	0	0	0	0	0	0	0	0	0	0	0	0.0274637	0	0	0	0	0	0	0	0	0	0	0	0	0	0	0	0	0	0.114504	0	0	0	0	0	0	0	0	0
0	0	0	0	0	0	0	0	0	0	0	0.246575	0	0	0	0	0	0	0	0.0318021	0	0	0	0	0	0	0	0	0	0	0	0.0857143	0	0	0	0	0	0	0	0	0	0	0.0606061	0	0	0	0	0	0	0
0	0	0	0	0	0	0	0	0	0	0	0	0	0	0	0	0	0.040404	0	0	0.104651	0	0.108949	0	0	0	0	0	0	0	0	0	0	0.0978261	0	0	0	0	0	0	0	0	0	0	0	0	0	0.0560748	0	0
0	0	0.0309278	0	0	0	0.108434	0	0.0352941	0.0802139	0	0	0	0	0	0.0735294	0.0365854	0.0333333	0	0	0	0.0735294	0.0243205	0	0	0	0	0	0	0	0	0	0	0	0	0.0510204	0	0.0510204	0	0.0210526	0.0993377	0	0	0	0	0	0.140625	0.326531	0	0
0	0	0	0	0	0	0	0	0	0	0.0338983	0	0.382353	0	0.122449	0	0	0.0882353	0	0	0.0243902	0	0	0	0.0909091	0	0	0	0	0	0	0	0	0.0232558	0	0	0	0	0	0	0	0	0	0.0344828	0.0344828	0.025641	0	0.125	0	0
0	0	0	0	0	0	0	0	0.16	0.107784	0	0	0	0	0	0	0	0	0	0	0	0	0	0	0	0	0	0	0	0	0	0	0	0	0	0	0	0	0	0	0	0	0	0	0	0	0	0	0	0
0	0	0	0	0	0	0	0	0	0	0	0	0	0.121951	0.0486486	0	0	0	0	0	0	0	0	0	0	0	0	0	0	0	0	0	0	0	0	0	0	0	0	0	0	0	0	0	0	0	0	0	0	0
0	0	0	0	0	0	0	0	0	0	0	0	0	0.2	0.0989011	0	0	0	0	0	0	0	0	0	0	0	0	0	0	0	0	0	0	0	0	0	0	0	0	0	0	0	0	0	0	0	0	0	0	0
0	0	0	0	0	0	0	0	0	0	0	0	0	0.132597	0.0740741	0	0	0.081448	0	0	0.0205128	0	0	0	0	0	0	0	0	0	0	0	0	0.0193237	0	0	0	0	0	0	0	0	0	0	0	0	0	0.126582	0	0
0	0	0	0	0	0	0	0	0	0	0	0	0	0.147541	0.0652174	0	0	0	0	0	0	0	0	0	0	0	0	0	0	0	0	0	0	0	0	0	0	0	0	0	0	0	0	0	0	0	0	0	0	0
0	0	0	0	0	0	0	0	0	0	0	0	0	0.113924	0.0545455	0	0	0.0909091	0	0	0.0232558	0	0	0	0	0	0	0	0	0	0	0	0	0.0217391	0	0	0	0	0	0	0	0	0	0	0	0	0	0.140187	0	0
0	0	0.123457	0	0	0	0	0	0	0	0	0	0	0	0	0	0	0	0	0	0	0.230769	0	0	0	0	0	0	0	0	0	0	0	0	0	0.146341	0	0.146341	0	0.341772	0	0	0	0	0	0	0.333333	0.146341	0	0
0	0	0	0.290323	0	0	0	0	0	0	0	0	0	0	0	0	0	0	0.428571	0.218182	0	0	0	0	0	0.272727	0.238095	0.238095	0.103448	0.0909091	0	0.117647	0.254237	0.338028	0	0	0	0	0	0	0	0.254237	0.09375	0	0	0	0	0	0	0
0	0	0	0	0	0.310345	0	0	0	0	0	0	0	0	0	0	0	0	0	0	0	0	0	0	0	0	0	0	0	0	0	0	0	0	0	0	0	0	0	0.240964	0	0	0	0	0	0	0	0	0	0
0	0	0	0	0	0	0	0	0	0	0	0.338028	0	0	0	0	0	0	0	0.0618182	0	0	0	0	0	0	0	0	0	0	0	0.117647	0	0	0	0	0	0	0	0	0	0	0.09375	0	0	0	0	0	0	0
0	0	0	0	0	0	0	0	0	0	0	0.0821918	0	0	0	0	0	0	0	0.0954064	0	0	0	0	0	0	0	0	0	0	0	0.0857143	0	0	0	0	0	0	0	0	0	0	0.0606061	0	0	0	0	0	0	0
0	0	0	0.1125	0	0	0	0	0	0	0	0	0.15625	0	0.0841121	0	0	0	0.202703	0.0691643	0	0	0	0	0	0.107143	0.0740741	0.0740741	0.0394737	0.0357143	0	0.0581395	0.0779221	0.168539	0	0	0	0	0	0	0	0.0779221	0.0365854	0	0	0	0	0	0	0
0	0	0	0	0	0.2	0	0	0	0	0	0	0	0	0	0	0	0	0	0	0	0	0	0	0	0	0	0	0	0	0	0	0	0	0	0	0	0	0	0.164706	0	0	0	0	0	0	0	0	0	0
0	0	0	0	0	0	0	0	0	0	0	0	0	0	0	0	0	0	0	0	0	0	0.133971	0	0	0	0	0	0	0	0	0	0	0	0	0	0	0	0	0	0	0	0	0	0	0	0	0	0	0
0	0	0.246575	0	0	0	0	0	0	0	0	0	0	0	0	0	0	0	0	0	0	0.454545	0	0	0	0	0	0	0	0	0	0	0	0	0	0.27027	0	0.27027	0	0.239437	0	0	0	0	0	0	0.6	0.27027	0	0
0	0	0.37037	0	0	0	0	0	0	0	0	0	0	0	0	0	0	0	0	0	0	0.230769	0	0	0	0	0	0	0	0	0	0	0	0	0	0.146341	0	0.146341	0	0.113924	0	0	0	0	0	0	0.333333	0.146341	0	0
0	0	0	0	0	0	0	0	0	0	0	0	0	0	0	0	0	0	0	0	0	0	0	0	0	0	0	0	0	0	0	0	0	0	0	0	0	0	0	0	0	0	0	0	0	0	0	0	0	0
0	0	0	0	0	0	0	0	0	0	0	0	0	0	0	0	0	0	0	0	0	0	0	0	0	0	0	0	0	0	0	0	0	0	0	0	0	0	0	0	0	0	0	0	0	0	0	0	0	0
0	0	0	0.352941	0	0	0	0	0	0	0	0.0526316	0	0	0	0	0	0	0.212766	0.225225	0	0	0	0	0	0.111801	0.0774194	0.0774194	0.124138	0.111801	0	0.345455	0.0816327	0.175439	0	0	0	0	0	0	0	0.0816327	0.210191	0	0	0	0	0	0	0
0.0555556	0.0701754	0	0	0.167785	0	0	0	0	0	0	0	0	0	0	0	0	0	0	0	0	0	0	0	0	0	0	0	0	0	0	0	0	0	0	0	0	0	0.479452	0	0	0	0	0	0	0	0	0	0.479452	0.151515
0	0	0	0	0.048	0	0	0	0	0	0	0	0	0	0	0	0	0	0	0	0	0	0	0	0	0	0	0	0	0	0	0	0	0	0	0	0	0	0.737705	0	0	0	0	0	0	0	0	0	0.737705	0.0401606
0	0	0	0	0	0	0	0	0	0	0	0.112676	0	0	0	0	0	0	0	0.0618182	0	0	0	0	0	0	0	0	0	0	0	0.352941	0	0	0	0	0	0	0	0	0	0	0.28125	0	0	0	0	0	0	0
0	0	0	0	0	0	0	0	0	0	0	0	0	0	0	0	0	0	0	0	0	0	0.204978	0	0	0	0	0	0	0	0	0	0	0	0	0	0	0	0	0	0	0	0	0	0	0	0	0	0	0
0	0	0.165049	0	0	0.0789474	0	0.157895	0	0	0	0	0	0	0	0	0	0	0	0	0	0	0	0	0	0	0	0	0	0	0.219512	0	0	0	0	0	0	0	0	0.0792079	0	0	0	0	0	0	0	0	0	0
0	0	0	0.116883	0	0	0	0	0	0	0	0.0930233	0	0	0	0	0	0	0.211268	0.223881	0	0	0	0	0	0.111111	0.0769231	0.0769231	0.0410959	0.037037	0	0.156627	0.405405	0.174419	0	0	0	0	0	0	0	0.405405	0.113924	0	0	0	0	0	0	0
0	0	0	0	0	0	0	0	0	0	0	0	0	0	0	0	0	0	0	0	0	0	0	0	0	0	0	0	0	0	0	0	0	0	0.103448	0.0681818	0.19337	0.0681818	0	0	0	0	0	0	0	0	0	0	0	0
0	0	0	0	0	0	0	0	0	0	0	0	0	0	0	0	0	0	0	0	0	0	0.41791	0	0	0	0	0	0	0	0	0	0	0	0	0	0	0	0	0	0	0	0	0	0	0	0	0	0	0
0	0	0	0.150943	0	0	0	0	0	0	0	0	0.120419	0	0.0704225	0	0	0	0.571429	0.104348	0	0	0	0	0	0.335329	0.26087	0.26087	0.0529801	0.0479042	0	0.0701754	0.117647	0.20339	0	0	0	0	0	0	0	0.117647	0.0490798	0	0	0	0	0	0	0
0	0	0	0	0	0	0	0	0	0	0	0	0	0	0	0	0	0	0	0	0	0	0.088748	0	0	0	0	0	0	0	0	0	0	0	0	0	0	0	0	0	0	0	0	0	0	0	0	0	0	0
0	0	0	0	0	0	0	0	0	0	0	0.112676	0	0	0	0	0	0	0	0.0618182	0	0	0	0	0	0	0	0	0	0	0	0.352941	0	0	0	0	0	0	0	0	0	0	0.28125	0	0	0	0	0	0	0
0	0	0	0.131387	0	0	0	0	0	0	0	0	0.136095	0	0.078534	0	0	0	0.24	0.0797342	0	0	0	0	0	0.124138	0.0863309	0.0863309	0.0465116	0.0413793	0	0.0671141	0.0916031	0.193548	0	0	0	0	0	0	0	0.0916031	0.0425532	0	0	0	0	0	0	0
0	0	0.0923077	0	0	0	0	0.269504	0	0	0	0.0538922	0	0	0	0	0	0	0	0	0	0	0	0	0	0	0	0	0	0	0.196078	0	0	0	0	0.0253807	0.0445545	0.0253807	0	0	0	0	0	0	0	0	0	0	0	0
0	0	0	0	0	0	0	0	0	0	0	0.0842105	0	0	0	0	0	0	0	0.0134771	0	0	0	0	0	0	0	0	0	0	0	0.163043	0	0	0	0.109091	0.0266667	0.109091	0	0	0	0	0.102273	0	0	0	0	0	0	0
0	0	0	0	0	0	0	0	0	0	0	0	0	0	0	0	0	0	0	0	0	0	0	0	0	0	0	0	0	0	0	0	0	0	0	0	0	0	0	0	0	0	0	0	0	0	0	0	0	0
0.0625	0.0774194	0	0	0.639098	0	0	0	0	0	0	0	0	0	0	0	0	0	0	0	0	0	0	0	0	0	0	0	0	0	0	0	0	0	0	0	0	0	0.0769231	0	0	0	0	0	0	0	0	0	0.0769231	0.577358
0.0361446	0.0561056	0	0	0.382239	0	0	0	0	0	0	0	0	0	0	0	0	0	0	0	0	0	0	0	0	0	0	0	0	0	0	0	0	0	0	0	0	0	0.0237154	0	0	0	0	0	0	0	0	0	0.0237154	0.131783
0.0384615	0.0546448	0	0	0.31677	0	0.021978	0	0.0645161	0.044335	0	0	0	0	0	0	0	0	0	0	0	0	0.0353866	0	0	0	0	0	0	0	0	0	0	0	0	0	0	0	0.0379747	0	0.0179641	0	0	0	0	0	0	0	0.0379747	0.264798
0	0	0	0	0	0.0705882	0.0204082	0	0.06	0.0414747	0	0	0	0	0	0	0	0	0	0	0	0	0.032967	0	0	0	0	0	0	0	0	0	0	0	0	0	0	0	0	0.0727273	0.0165746	0	0	0	0	0	0	0	0	0
0	0	0	0	0	0	0	0	0	0	0	0	0	0	0	0	0	0	0	0	0	0	0	0	0	0	0	0	0	0	0	0	0	0	0.0847458	0.0561798	0.0601093	0.0561798	0	0	0	0	0	0	0	0	0	0	0	0
0	0	0	0	0	0	0.0810811	0	0.0263158	0.0532544	0	0	0	0	0	0	0	0	0	0	0	0	0.0143541	0	0	0	0	0	0	0	0	0	0	0	0	0	0	0	0	0	0.0676692	0	0	0	0	0	0	0	0	0
0	0	0	0	0	0	0.0731707	0	0.0238095	0.0486486	0	0	0	0	0	0	0	0	0	0	0	0	0.0130246	0	0	0	0	0	0	0	0	0	0	0	0	0	0	0	0	0	0.0604027	0	0	0	0	0	0	0	0	0
0	0	0.0517241	0	0	0	0	0.0674157	0	0	0	0.0588235	0	0	0	0	0	0	0	0	0	0	0	0	0	0	0	0	0	0	0.252632	0	0	0	0	0.025641	0.0502092	0.025641	0	0	0	0	0	0	0	0	0	0	0	0
0	0	0.02391	0	0	0	0	0.0343434	0	0	0	0	0	0	0	0	0	0	0	0	0	0	0	0	0	0	0	0	0	0	0.0607735	0	0	0	0	0	0	0	0	0	0	0	0	0	0	0	0	0	0	0
0	0	0.0228311	0	0	0	0	0.0327786	0	0	0	0	0	0	0	0	0	0	0	0	0	0	0	0	0	0	0	0	0	0	0.0593103	0	0	0	0	0	0	0	0	0	0	0	0	0	0	0	0	0	0	0
0	0	0	0	0	0	0	0	0	0	0	0	0.0938776	0.0878049	0.101124	0	0	0.0734694	0	0.01766	0.0182648	0	0	0	0	0	0	0	0	0	0	0	0	0.017316	0	0	0	0	0	0	0	0	0	0	0	0	0	0.114943	0	0
0	0	0	0	0	0	0.211268	0	0.0684932	0.165644	0	0	0	0	0	0	0	0	0	0	0	0	0.0547264	0	0	0	0	0	0	0	0	0	0	0	0	0	0	0	0	0	0.212598	0	0	0	0	0	0	0	0	0
0	0	0.0306122	0	0	0	0.0714286	0	0.0232558	0.047619	0	0	0	0	0	0.0724638	0.0361446	0.032967	0	0	0	0.0724638	0.0127298	0	0	0	0	0	0	0	0	0	0	0	0	0.0505051	0	0.0505051	0	0.0208333	0.0588235	0	0	0	0	0	0.138462	0.323232	0	0
0	0	0.0306122	0	0	0	0.0714286	0	0.0232558	0.047619	0	0	0	0	0	0.0724638	0.0361446	0.032967	0	0	0	0.0724638	0.0127298	0	0	0	0	0	0	0	0	0	0	0	0	0.0505051	0	0.0505051	0	0.0208333	0.0588235	0	0	0	0	0	0.138462	0.323232	0	0
0	0	0	0	0	0	0.0502793	0	0.0163934	0.03	0	0	0	0	0	0.201342	0.19209	0.0932642	0	0	0	0	0.00665779	0	0	0	0	0	0	0	0	0	0	0	0	0	0	0	0	0	0.0365854	0	0	0	0	0	0	0.0287081	0	0
0	0	0.026738	0	0	0	0.0566038	0	0.0184049	0.0333333	0	0	0	0	0	0.0697674	0.0318471	0.0289017	0	0	0	0.0697674	0.00745156	0	0	0	0	0	0	0	0	0	0	0	0	0.047619	0	0.047619	0	0.0163934	0.0416667	0	0	0	0	0	0.140496	0.285714	0	0
0	0	0.0373832	0	0	0	0.0967742	0	0.0315789	0.0724638	0	0	0	0	0	0.0769231	0.0434783	0.04	0	0	0	0.0769231	0.0218228	0	0	0	0	0	0	0	0	0	0	0	0	0.0555556	0	0.0555556	0	0.0285714	0.0877193	0	0	0	0	0	0.135135	0.388889	0	0
0	0	0	0	0	0	0.0604027	0	0.0196078	0.0352941	0	0	0	0	0	0	0	0	0	0	0	0	0.00792393	0	0	0	0	0	0	0	0	0	0	0	0	0	0	0	0	0	0.0447761	0	0	0	0	0	0	0	0	0
0	0	0	0	0	0	0.0674157	0	0.021978	0.0452261	0	0	0	0	0	0.202703	0.193182	0.09375	0	0	0	0	0.0120482	0	0	0	0	0	0	0	0	0	0	0	0	0	0	0	0	0	0.0552147	0	0	0	0	0	0	0.0288462	0	0
0	0	0	0	0	0	0.123288	0	0.04	0.0898204	0	0	0	0	0	0	0	0	0	0	0	0	0.0274637	0	0	0	0	0	0	0	0	0	0	0	0	0	0	0	0	0	0.114504	0	0	0	0	0	0	0	0	0
0	0	0	0	0	0	0.0810811	0	0.0263158	0.0532544	0	0	0	0	0	0	0	0	0	0	0	0	0.0143541	0	0	0	0	0	0	0	0	0	0	0	0	0	0	0	0	0	0.0676692	0	0	0	0	0	0	0	0	0
0	0	0	0	0	0	0.054878	0	0.0178571	0.0324324	0	0	0	0	0	0.201493	0.166667	0.0842697	0	0	0	0	0.00723589	0	0	0	0	0	0	0	0	0	0	0	0	0	0	0	0	0	0.0402685	0	0	0	0	0	0	0.0257732	0	0
0	0	0	0	0	0	0.0604027	0	0.0196078	0.0352941	0	0	0	0	0	0	0	0	0	0	0	0	0.00792393	0	0	0	0	0	0	0	0	0	0	0	0	0	0	0	0	0	0.0447761	0	0	0	0	0	0	0	0	0
0	0	0.0306122	0	0	0	0.0714286	0	0.0232558	0.047619	0	0	0	0	0	0.0724638	0.0361446	0.032967	0	0	0	0.0724638	0.0127298	0	0	0	0	0	0	0	0	0	0	0	0	0.0505051	0	0.0505051	0	0.0208333	0.0588235	0	0	0	0	0	0.138462	0.323232	0	0
0	0	0.026738	0	0	0	0.0566038	0	0.0184049	0.0333333	0	0	0	0	0	0.0697674	0.0318471	0.0289017	0	0	0	0.0697674	0.00745156	0	0	0	0	0	0	0	0	0	0	0	0	0.047619	0	0.047619	0	0.0163934	0.0416667	0	0	0	0	0	0.140496	0.285714	0	0
0	0	0	0	0	0	0.030303	0	0.0693069	0.0502283	0	0.181818	0	0	0	0	0	0	0	0.0232558	0.0430108	0	0.0423216	0	0	0	0	0	0	0	0	0.0625	0	0	0	0	0	0	0	0	0.0273224	0	0.0434783	0	0	0	0	0	0	0
0	0	0	0	0	0	0.0549451	0	0.0537634	0.044335	0	0	0	0.153846	0.0825688	0	0	0.122449	0	0	0.0352941	0	0.0432503	0	0	0	0	0	0	0	0	0	0	0.032967	0	0	0	0	0	0	0.0538922	0	0	0	0	0	0	0.169811	0	0
0	0	0	0	0	0	0	0	0	0	0	0.0810811	0	0	0	0	0	0	0	0	0	0	0	0	0	0	0	0	0	0	0	0	0	0	0	0.0337079	0.153005	0.0337079	0	0	0	0	0	0	0	0	0	0	0	0
0	0	0	0	0	0	0	0	0	0	0	0.0520231	0	0	0	0	0	0	0	0	0.0745342	0	0	0	0	0	0	0	0	0	0	0	0	0	0	0.0246305	0.100962	0.0246305	0	0	0	0	0	0	0	0	0	0	0	0
0	0	0	0	0	0	0	0	0	0	0	0	0	0.162162	0.0857143	0	0	0.12766	0	0	0.037037	0	0	0	0	0	0	0	0	0	0	0	0	0.0344828	0	0	0	0	0	0	0	0	0	0	0	0	0	0.176471	0	0
0	0	0	0	0	0	0.0731707	0	0.0238095	0.0486486	0	0	0	0	0	0	0	0	0	0	0	0	0.0130246	0	0	0	0	0	0	0	0	0	0	0	0	0	0	0	0	0	0.0604027	0	0	0	0	0	0	0	0	0
0	0	0	0	0	0	0.0573248	0	0.0186335	0.0337079	0	0	0	0	0	0	0	0	0	0	0	0	0.00754148	0	0	0	0	0	0	0	0	0	0	0	0	0	0	0	0	0	0.0422535	0	0	0	0	0	0	0	0	0
0	0	0.0340909	0	0	0	0	0.0491803	0	0	0	0	0	0	0	0	0	0	0	0	0	0	0	0	0	0	0	0	0	0	0.0746269	0	0	0	0	0	0	0	0	0	0	0	0	0	0	0	0	0	0	0
0	0	0	0	0	0	0	0	0	0	0	0.0705882	0	0	0	0	0	0	0	0.0271903	0	0	0.0503497	0	0	0	0	0	0	0	0	0.219512	0	0	0	0	0	0	0	0	0	0	0.153846	0	0	0	0	0	0	0
0	0	0	0	0	0	0	0	0	0	0	0.0526316	0	0	0	0	0	0	0	0.0134771	0	0	0.0251572	0	0	0	0	0	0	0	0	0.163043	0	0	0	0	0	0	0	0	0	0	0.102273	0	0	0	0	0	0	0
0	0	0	0	0	0	0	0	0	0	0	0	0	0	0	0	0	0	0	0	0	0	0.119089	0	0	0	0	0	0	0	0	0	0	0	0	0	0	0	0	0	0	0	0	0	0	0	0	0	0	0
0	0	0	0	0	0	0	0	0	0	0.28	0	0	0	0	0	0	0	0	0	0	0	0.0497925	0	0	0	0	0	0	0	0	0	0	0	0	0	0	0	0	0	0	0	0	0	0	0	0	0	0	0
0	0	0	0	0	0	0	0	0	0	0	0	0	0	0	0	0	0	0	0	0	0	0.0323102	0	0	0	0	0	0	0	0	0	0	0	0	0	0	0	0	0	0	0	0	0	0	0	0	0	0	0
0	0	0	0	0	0	0	0	0	0	0	0	0	0	0	0	0	0	0	0	0	0	0.0191388	0	0	0	0	0	0	0	0	0	0	0	0	0	0	0	0	0	0	0	0	0	0	0	0	0	0	0
0	0	0	0	0	0	0.0352941	0	0.103448	0.078534	0	0	0	0	0	0	0	0	0	0	0	0	0.216783	0	0	0	0	0	0	0	0	0	0	0	0	0	0	0	0	0	0.0322581	0	0	0	0	0	0	0	0	0
0	0	0	0.129032	0	0	0	0	0	0	0	0.0588235	0	0	0	0	0	0.0275229	0.0689655	0.112782	0.0625	0	0	0	0	0.0412371	0.0319149	0.0319149	0.134831	0.123711	0	0.606061	0.0333333	0.196078	0	0	0	0	0	0	0	0.0333333	0.421053	0	0	0	0	0.042735	0	0
0	0	0	0	0	0.555556	0	0	0	0	0	0	0	0	0	0	0	0	0	0	0	0	0	0	0	0	0	0	0	0	0	0	0	0	0	0	0	0	0	0.405063	0	0	0	0	0	0	0	0	0	0
0	0	0	0	0	0.310345	0	0	0	0	0	0	0	0	0	0	0	0	0	0	0	0	0	0	0	0	0	0	0	0	0	0	0	0	0	0	0	0	0	0.240964	0	0	0	0	0	0	0	0	0	0
0	0	0	0	0	0.6	0	0	0	0	0	0	0	0	0	0	0	0	0	0	0	0	0	0	0	0	0	0	0	0	0	0	0	0	0	0	0	0	0	0.210526	0	0	0	0	0	0	0	0	0	0
0	0	0	0	0	0.246575	0.0232558	0	0.0681818	0.0466321	0	0	0	0	0	0	0	0	0	0	0	0	0.0373444	0	0	0	0	0	0	0	0	0	0	0	0	0	0	0	0	0.204082	0.0191083	0	0	0	0	0	0	0	0	0
0	0	0.0618557	0	0	0	0	0	0	0	0	0.060241	0	0	0	0	0	0	0	0	0	0.352941	0	0	0	0	0	0	0	0	0	0	0	0	0	0.428571	0.0497512	0.428571	0	0.0526316	0	0	0	0	0	0	0.5625	0.244898	0	0
0.0273556	0.0443864	0.0366133	0	0.150442	0	0	0	0	0	0	0.0314961	0	0	0	0	0	0	0	0	0	0.224299	0	0	0	0	0	0	0	0	0	0	0	0	0	0.272109	0.0266075	0.272109	0.018018	0.027972	0	0	0	0	0	0	0.393443	0.163265	0.018018	0.195266
0	0	0.0324324	0	0	0	0	0.0458015	0	0	0	0.0573248	0	0	0	0	0	0	0	0	0	0	0	0	0	0	0	0	0	0	0.0699301	0	0	0	0	0.026738	0.046875	0.026738	0	0	0	0	0	0	0	0	0	0	0	0
0	0	0.0353982	0	0	0	0	0.0465116	0	0	0	0	0	0	0	0	0	0	0	0	0	0	0	0	0	0	0	0	0	0	0.195652	0	0	0	0	0	0	0	0	0	0	0	0	0	0	0	0	0	0	0
0	0	0	0	0	0	0	0	0	0	0	0	0	0	0	0.142857	0.0857143	0.0769231	0	0	0	0	0	0	0	0	0	0	0	0	0	0	0	0	0	0	0	0	0	0	0	0	0	0	0	0	0	0.209302	0	0
0	0	0.12844	0	0	0	0	0.109756	0	0	0	0	0.0686275	0	0.079646	0	0	0	0	0	0	0	0	0	0	0	0	0	0	0	0.170455	0	0	0	0	0	0	0	0	0	0	0	0	0	0	0	0	0	0	0
0	0	0	0	0	0	0	0	0	0	0	0	0	0	0	0.0847458	0.0410959	0.037037	0	0	0	0	0	0	0	0	0	0	0	0	0	0	0	0	0	0	0	0	0	0	0	0	0	0	0	0	0	0.101124	0	0
0	0	0.0380952	0	0	0	0.164835	0	0.0537634	0.133005	0	0	0	0	0	0.0789474	0.0444444	0.0408163	0	0	0	0.0789474	0.0432503	0	0	0	0	0	0	0	0	0	0	0	0	0.0566038	0	0.0566038	0	0.0291262	0.161677	0	0	0	0	0	0.138889	0.396226	0	0
0	0	0.0268817	0	0	0	0.0759494	0	0.0246914	0.0502793	0	0	0	0	0	0.0703125	0.0320513	0.0290698	0	0	0	0.0703125	0.0134933	0	0	0	0	0	0	0	0	0	0	0	0	0.0478723	0	0.0478723	0	0.0164835	0.0629371	0	0	0	0	0	0.141667	0.287234	0	0
0	0	0	0	0	0	0.0604027	0	0.0196078	0.0352941	0	0	0	0	0	0	0	0	0	0	0	0	0.00792393	0	0	0	0	0	0	0	0	0	0	0	0	0	0	0	0	0	0.0447761	0	0	0	0	0	0	0	0	0
0	0	0.0268817	0	0	0	0.0759494	0	0.0246914	0.0502793	0	0	0	0	0	0.0703125	0.0320513	0.0290698	0	0	0	0.0703125	0.0134933	0	0	0	0	0	0	0	0	0	0	0	0	0.0478723	0	0.0478723	0	0.0164835	0.0629371	0	0	0	0	0	0.141667	0.287234	0	0
0	0	0.0247253	0	0	0	0.0584416	0	0.0189873	0.0342857	0	0	0	0	0	0.0685484	0.0296053	0.0267857	0	0	0	0.0685484	0.00768049	0	0	0	0	0	0	0	0	0	0	0	0	0.0461957	0	0.0461957	0	0.0140449	0.0431655	0	0	0	0	0	0.142241	0.266304	0	0
0	0	0.0247253	0	0	0	0.0584416	0	0.0189873	0.0342857	0	0	0	0	0	0.0685484	0.0296053	0.0267857	0	0	0	0.0685484	0.00768049	0	0	0	0	0	0	0	0	0	0	0	0	0.0461957	0	0.0461957	0	0.0140449	0.0431655	0	0	0	0	0	0.142241	0.266304	0	0
0	0	0.0268817	0	0	0	0.0759494	0	0.0246914	0.0502793	0	0	0	0	0	0.0703125	0.0320513	0.0290698	0	0	0	0.0703125	0.0134933	0	0	0	0	0	0	0	0	0	0	0	0	0.0478723	0	0.0478723	0	0.0164835	0.0629371	0	0	0	0	0	0.141667	0.287234	0	0
0	0	0.0309278	0	0	0	0.108434	0	0.0352941	0.0802139	0	0	0	0	0	0.0735294	0.0365854	0.0333333	0	0	0	0.0735294	0.0243205	0	0	0	0	0	0	0	0	0	0	0	0	0.0510204	0	0.0510204	0	0.0210526	0.0993377	0	0	0	0	0	0.140625	0.326531	0	0
0	0	0.0247253	0	0	0	0.0584416	0	0.0189873	0.0342857	0	0	0	0	0	0.0685484	0.0296053	0.0267857	0	0	0	0.0685484	0.00768049	0	0	0	0	0	0	0	0	0	0	0	0	0.0461957	0	0.0461957	0	0.0140449	0.0431655	0	0	0	0	0	0.142241	0.266304	0	0
0	0	0.0268817	0	0	0	0.0759494	0	0.0246914	0.0502793	0	0	0	0	0	0.0703125	0.0320513	0.0290698	0	0	0	0.0703125	0.0134933	0	0	0	0	0	0	0	0	0	0	0	0	0.0478723	0	0.0478723	0	0.0164835	0.0629371	0	0	0	0	0	0.141667	0.287234	0	0
0	0	0.0247253	0	0	0	0.0584416	0	0.0189873	0.0342857	0	0	0	0	0	0.0685484	0.0296053	0.0267857	0	0	0	0.0685484	0.00768049	0	0	0	0	0	0	0	0	0	0	0	0	0.0461957	0	0.0461957	0	0.0140449	0.0431655	0	0	0	0	0	0.142241	0.266304	0	0
0	0	0.0618557	0	0	0	0	0	0	0	0	0	0	0	0	0.117647	0.0731707	0.0666667	0	0	0	0.117647	0	0	0	0	0	0	0	0	0	0	0	0	0	0.0816327	0	0.0816327	0	0.0526316	0	0	0	0	0	0	0.1875	0.632653	0	0
0	0	0	0	0	0	0	0	0	0	0	0	0.160622	0	0.209302	0	0	0.0777202	0	0.017192	0.0179641	0	0	0	0	0	0	0	0	0	0	0	0	0.0167598	0	0	0	0	0	0	0	0	0	0	0	0	0	0.129187	0	0
0	0	0	0	0	0	0	0	0	0	0	0	0	0	0	0	0	0	0	0	0	0	0	0	0	0	0	0	0	0	0	0	0	0	0	0	0	0	0	0	0	0	0	0	0	0	0	0	0	0
0	0	0.0368664	0	0	0	0	0.0490798	0	0	0	0	0.0541872	0	0.0666667	0	0	0	0	0	0	0	0	0	0	0	0	0	0	0	0.205714	0	0	0	0	0	0	0	0	0	0	0	0	0	0	0	0	0	0	0
0	0	0.122137	0	0	0	0	0.230769	0	0	0	0	0	0	0	0.0588235	0.0344828	0.0322581	0	0	0	0.0588235	0	0	0	0	0	0	0	0	0.163636	0	0	0	0	0.0454545	0	0.0454545	0	0.0232558	0	0	0	0	0	0	0.102041	0.318182	0	0
0.162162	0.205714	0	0	0.0326797	0	0	0	0	0	0	0.103448	0	0	0	0	0	0	0	0	0	0	0	0	0	0	0	0	0	0	0	0	0	0	0	0.0392157	0.0861244	0.0392157	0	0	0	0	0	0	0	0	0	0	0	0.0295082
0	0	0.0314136	0	0	0	0.0552147	0	0.0179641	0.0326087	0	0	0	0	0	0	0	0	0	0	0	0.075188	0.00727802	0	0	0	0	0	0	0	0	0	0	0	0	0.0518135	0	0.0518135	0	0.0641711	0.0405405	0	0	0	0	0	0.144	0.0518135	0	0
0	0	0	0	0	0	0.121387	0	0.0169492	0.0721649	0	0	0	0	0	0	0	0	0	0	0	0	0.00687758	0	0	0	0	0	0	0	0	0	0	0	0	0	0	0	0	0	0.493671	0	0	0	0	0	0	0	0	0
0	0	0	0	0	0	0.101124	0	0.032967	0.0753769	0	0	0	0	0	0	0	0	0	0	0	0	0.0227577	0	0	0	0	0	0	0	0	0	0	0	0	0	0	0	0	0	0.239264	0	0	0	0	0	0	0	0	0
0	0	0	0	0	0	0	0	0	0	0	0.0810811	0	0	0	0	0	0	0	0	0	0	0	0	0	0	0	0	0	0	0	0	0	0	0	0.0337079	0.0655738	0.0337079	0	0	0	0	0	0	0	0	0	0	0	0
0	0	0	0	0	0	0.0927835	0	0.0606061	0.0883721	0	0	0.0288462	0	0.026087	0	0	0	0	0	0	0	0.0332922	0	0	0	0	0	0	0	0	0	0	0	0	0	0	0	0	0	0.184358	0	0	0	0	0	0	0	0	0
0	0	0	0	0	0	0	0	0	0	0	0	0.205128	0	0.202247	0	0	0	0	0	0	0	0	0	0	0	0	0	0	0	0	0	0	0	0	0	0	0	0	0	0	0	0	0	0	0	0	0	0	0
0	0	0.0267857	0	0	0	0	0.0352941	0	0	0	0	0.0666667	0	0.0775862	0	0	0	0	0	0	0	0	0	0	0	0	0	0	0	0.0549451	0	0	0	0	0	0	0	0	0	0	0	0	0	0	0	0	0	0	0
0	0	0	0	0	0	0	0	0	0	0.375	0	0.272727	0	0	0	0	0	0	0	0	0	0	0	0.6	0	0	0	0	0	0	0	0	0	0	0	0	0	0	0	0	0	0	0.391304	0.391304	0.361702	0	0	0	0
0	0	0	0	0	0	0	0	0	0	0	0	0	0.555556	0.317647	0	0	0	0	0	0	0	0	0	0	0	0	0	0	0	0	0	0	0	0	0	0	0	0	0	0	0	0	0	0	0	0	0	0	0
0	0	0	0	0	0	0	0	0	0	0	0	0	0.25	0.145631	0	0	0	0	0	0	0	0	0	0	0	0	0	0	0	0	0	0	0	0	0	0	0	0	0	0	0	0	0	0	0	0	0	0	0
0	0	0	0	0	0	0	0	0	0	0	0	0	0.310345	0.168539	0	0	0	0	0	0	0	0	0	0	0	0	0	0	0	0	0	0	0	0	0	0	0	0	0	0	0	0	0	0	0	0	0	0	0
0	0	0	0	0	0	0.0352941	0	0.103448	0.078534	0	0	0	0	0	0	0	0	0	0	0.0759494	0	0.0713287	0	0	0	0	0	0	0	0	0	0	0	0	0	0	0	0	0	0.0322581	0	0	0	0	0	0	0	0	0
0	0	0	0.131148	0	0	0	0	0	0	0	0	0.106977	0	0.0632911	0	0	0	0.210526	0.0916031	0	0	0	0	0	0.125654	0.0972973	0.0972973	0.0457143	0.0418848	0	0.0615385	0.237288	0.179104	0	0	0	0	0	0	0	0.237288	0.0427807	0	0	0	0	0	0	0
0	0	0	0.133333	0	0	0	0	0	0	0	0.0909091	0	0	0	0.0952381	0.0612245	0.0566038	0.214286	0.0930233	0	0	0	0	0	0.12766	0.0989011	0.0989011	0.0465116	0.0425532	0	0.0625	0.103448	0.181818	0	0.0350877	0.0772532	0.0350877	0	0	0	0.103448	0.0434783	0	0	0	0	0.157895	0	0
0	0	0	0	0	0	0.0340909	0	0.211111	0.147208	0	0	0	0	0	0	0	0.0947368	0	0	0.0243902	0	0.0473613	0	0	0	0	0	0	0	0	0	0	0.0227273	0	0	0	0	0	0	0.0310559	0	0	0	0	0	0	0.145631	0	0
0	0	0.0298507	0.108108	0	0	0.075	0	0.0245902	0.0574713	0	0	0	0	0	0.142857	0.0756303	0.0708661	0.171429	0.0764331	0	0.0571429	0.0170854	0	0	0.104348	0.0803571	0.0803571	0.0373832	0.0347826	0	0.0512821	0.0833333	0.15	0	0.0444444	0	0.0444444	0	0.0227273	0.0666667	0.0833333	0.0353982	0	0	0	0.0990099	0.244444	0	0
0	0	0.0319149	0	0	0	0	0	0	0	0	0	0.045977	0	0.0408163	0	0	0	0	0	0	0.230769	0	0	0	0	0	0	0	0	0	0	0	0	0	0.157895	0	0.157895	0	0.0217391	0	0	0	0	0	0	0.442623	0.157895	0	0
0	0	0	0	0	0	0	0	0	0	0	0	0.0952717	0.0984503	0.0998117	0	0	0.0719831	0	0	0.0148883	0	0	0	0	0	0	0	0	0	0	0	0	0.0137931	0	0	0	0	0	0	0	0	0	0	0	0	0	0.128155	0	0
0	0	0	0	0	0	0	0	0	0	0	0	0.224138	0	0.15748	0	0	0	0	0	0	0	0	0	0	0	0	0	0	0	0	0	0	0	0	0	0	0	0	0	0	0	0	0	0	0	0	0	0	0
0	0	0	0	0	0	0	0	0	0	0	0.202247	0.0416667	0	0.0373832	0	0	0	0	0.112392	0	0	0	0	0	0	0	0	0	0	0	0.0697674	0	0	0	0	0	0	0	0	0	0	0.0487805	0	0	0	0	0	0	0
0	0	0	0	0	0	0	0	0	0	0	0	0.1875	0	0.560748	0	0	0	0	0	0	0	0	0	0	0	0	0	0	0	0	0	0	0	0	0	0	0	0	0	0	0	0	0	0	0	0	0	0	0
0	0	0	0	0	0	0	0	0	0	0	0	0.0697674	0	0.185567	0	0	0	0	0	0	0	0	0	0	0	0	0	0	0	0	0	0	0	0.1875	0.12766	0.103627	0.12766	0	0	0	0	0	0	0	0	0	0	0	0
0	0	0	0	0	0	0	0	0	0	0	0	0.0315789	0	0.0849057	0	0	0.189474	0	0	0.0609756	0	0	0	0	0	0	0	0	0	0	0	0	0.0568182	0.0821918	0.0582524	0.0379147	0.0582524	0	0	0	0	0	0	0	0	0	0.23301	0	0
0	0	0	0	0	0	0	0	0	0	0	0	0.0259067	0	0.0697674	0	0	0.124352	0	0	0.0359281	0	0	0	0	0	0	0	0	0	0	0	0	0.0335196	0.0671141	0.0478469	0.0280374	0.0478469	0	0	0	0	0	0	0	0	0	0.172249	0	0
0	0	0	0	0	0	0	0	0	0	0	0	0.0282486	0	0.0753769	0	0	0.135593	0	0	0.0397351	0	0	0	0	0	0	0	0	0	0	0	0	0.0368098	0.075188	0.0518135	0.030303	0.0518135	0	0	0	0	0	0	0	0	0	0.186528	0	0
0	0	0	0	0	0	0	0	0	0	0	0	0	0	0	0	0	0.0697674	0	0	0.205479	0	0	0	0	0	0	0	0	0	0	0	0	0.189873	0.1875	0.12766	0.103627	0.12766	0	0	0	0	0	0	0	0	0	0.0851064	0	0
0	0	0.0314961	0	0	0	0.0265487	0	0.0608696	0.0445344	0	0	0.116667	0	0.167939	0	0	0	0	0	0	0.183673	0.0372737	0	0	0	0	0	0	0	0	0	0	0	0	0.140625	0	0.140625	0	0.024	0.0236967	0	0	0	0	0	0.319149	0.140625	0	0
0	0	0	0	0	0	0	0	0	0	0	0	0.0434783	0	0.116505	0	0	0.195652	0	0	0.0632911	0	0	0	0	0	0	0	0	0	0	0	0	0.0588235	0	0	0	0	0	0	0	0	0	0	0	0	0	0.24	0	0
0	0	0.02391	0	0	0	0	0.0343434	0	0	0	0	0	0	0	0	0	0	0	0	0	0	0	0	0	0	0	0	0	0	0.0607735	0	0	0	0	0	0	0	0	0	0	0	0	0	0	0	0	0	0	0
0	0	0.0236111	0	0	0	0.0493421	0	0.0160256	0.0260116	0	0	0	0	0	0.067623	0.0283333	0.0256024	0	0	0	0.067623	0.00466563	0	0	0	0	0	0	0	0	0	0	0	0	0.0453297	0	0.0453297	0	0.0127841	0.0328467	0	0	0	0	0	0.142544	0.255495	0	0
0	0	0	0	0	0	0	0	0	0	0	0	0	0	0	0.310345	0.333333	0.15	0	0	0	0	0	0	0	0	0	0	0	0	0	0	0	0	0	0	0	0	0	0	0	0	0	0	0	0	0	0.0454545	0	0
0	0	0	0.413793	0	0	0	0	0	0	0	0.0520833	0	0	0	0	0	0	0.222222	0.301333	0	0	0	0	0	0.131868	0.102273	0.102273	0.144578	0.131868	0	0.354839	0.107143	0.1875	0	0	0	0	0	0	0	0.107143	0.235955	0	0	0	0	0	0	0
0	0	0	0.771429	0	0	0	0	0	0	0	0	0	0	0	0	0	0	0.375	0.586319	0	0	0	0	0	0.243243	0.211268	0.211268	0.272727	0.243243	0	0.315789	0.223881	0.303797	0	0	0	0	0	0	0	0.223881	0.25	0	0	0	0	0	0	0
0	0	0	0.395604	0	0	0	0	0	0	0	0.05	0	0	0	0	0	0	0.211765	0.289003	0	0	0	0	0	0.126316	0.0978261	0.0978261	0.137931	0.126316	0	0.340206	0.102273	0.18	0	0	0	0	0	0	0	0.102273	0.225806	0	0	0	0	0	0	0
0	0	0	0.1875	0	0	0	0	0	0	0	0	0	0	0	0	0	0	0.103448	0.127208	0	0	0	0	0	0.0588235	0.0461538	0.0461538	0.2	0.176471	0	0.257143	0.0491803	0.0821918	0	0	0	0	0	0	0	0.0491803	0.181818	0	0	0	0	0	0	0
0	0	0	0	0	0	0	0	0	0	0	0	0	0	0	0	0	0	0	0	0	0	0	0	0	0	0	0	0	0	0	0	0	0	0	0	0	0	0	0	0	0	0	0	0	0	0	0	0	0
0	0	0	0	0	0	0	0	0	0	0	0	0	0	0	0	0	0	0	0	0	0	0	0	0	0	0	0	0	0	0	0	0	0	0.103448	0.0681818	0.0441989	0.0681818	0	0	0	0	0	0	0	0	0	0	0	0
0	0	0	0	0	0	0	0	0	0	0	0	0.105263	0	0.144	0	0	0.105263	0	0	0.029703	0	0	0	0	0	0	0	0	0	0	0	0	0.0280374	0.0652174	0.0491803	0.0321285	0.0491803	0	0	0	0	0	0	0	0	0	0.147541	0	0
0	0	0	0	0	0	0.0810811	0	0.0263158	0.0532544	0	0	0	0	0	0	0	0	0	0	0	0	0.0143541	0	0	0	0	0	0	0	0	0	0	0	0	0	0	0	0	0	0.0676692	0	0	0	0	0	0	0	0	0
0	0	0	0	0	0	0	0	0	0	0.0390625	0	0.0609756	0	0.0268817	0	0	0	0	0	0	0	0	0	0.151786	0	0	0	0	0	0	0	0	0	0	0	0	0	0	0	0	0	0	0.0403226	0.0403226	0.0238095	0	0	0	0
0	0	0	0	0	0	0.0165746	0	0.0486486	0.029703	0	0	0	0	0	0	0	0	0	0	0.0473373	0	0.0197628	0	0	0	0	0	0	0	0	0	0	0	0	0	0	0	0	0	0.0120482	0	0	0	0	0	0	0	0	0
0	0	0	0	0	0	0.288136	0	0.278689	0.23741	0	0	0	0	0	0	0	0	0	0	0	0	0.254438	0	0	0	0	0	0	0	0	0	0	0	0	0	0	0	0	0	0.320388	0	0	0	0	0	0	0	0	0
0	0	0	0	0	0	0.211268	0	0.0684932	0.165644	0	0	0	0	0	0	0	0	0	0	0	0	0.0547264	0	0	0	0	0	0	0	0	0	0	0	0	0	0	0	0	0	0.480315	0	0	0	0	0	0	0	0	0
0	0	0	0	0	0	0.235955	0	0.032967	0.175879	0	0	0	0	0	0	0	0	0	0	0	0	0.0227577	0	0	0	0	0	0	0	0	0	0	0	0	0	0	0	0	0	0.705521	0	0	0	0	0	0	0	0	0
0	0	0	0	0	0	0	0	0	0	0	0.0821918	0	0	0	0	0	0	0	0.0318021	0	0	0	0	0	0	0	0	0	0	0	0.257143	0	0	0	0	0	0	0	0	0	0	0.181818	0	0	0	0	0	0	0
0.0422535	0.0591716	0	0	0.346939	0	0	0	0	0	0	0	0	0	0	0	0	0	0	0	0	0	0	0	0	0	0	0	0	0	0	0	0	0	0	0	0	0	0.0416667	0	0	0	0	0	0	0	0	0	0.0416667	0.290102
0.047619	0.0653595	0	0	0.389313	0	0	0	0	0	0	0	0	0	0	0	0	0	0	0	0	0	0	0	0	0	0	0	0	0	0	0	0	0	0	0	0	0	0.046875	0	0	0	0	0	0	0	0	0	0.046875	0.32567
0.04	0.0592105	0	0	0.261538	0	0	0	0	0	0	0	0	0	0	0	0	0	0	0	0	0	0	0	0	0	0	0	0	0	0	0	0	0	0	0	0	0	0.0314961	0	0	0	0	0	0	0	0	0	0.0314961	0.196911
0	0	0	0	0	0	0	0	0	0	0	0	0.272727	0	0.233766	0	0	0	0	0	0	0	0	0	0	0	0	0	0	0	0	0	0	0	0	0	0	0	0	0	0	0	0	0	0	0	0	0	0	0
0	0	0	0	0	0	0	0	0	0	0	0.0568182	0.0421053	0	0.113208	0	0	0	0	0.218659	0	0	0	0	0	0	0	0	0	0	0	0.0588235	0	0	0	0	0	0	0	0	0	0	0.037037	0	0	0	0	0	0	0
0	0	0	0	0	0	0	0	0	0	0	0.0552147	0.0338983	0	0.0904523	0	0	0	0	0.141956	0	0	0	0	0	0	0	0	0	0	0	0.0573248	0	0	0	0	0	0	0	0	0	0	0.033557	0	0	0	0	0	0	0
0	0	0	0	0	0	0.0508475	0	0.0165746	0.030303	0	0	0	0	0	0	0	0	0	0	0	0	0.00672948	0	0	0	0	0	0	0	0	0	0	0	0	0	0	0	0	0	0.185185	0	0	0	0	0	0	0	0	0
0	0	0	0	0	0	0.114007	0	0.015873	0.0601719	0	0	0	0	0	0	0	0	0	0	0	0	0.0046225	0	0	0	0	0	0	0	0	0	0	0	0	0	0	0	0	0	0.249097	0	0	0	0	0	0	0	0	0
0	0	0	0	0	0	0	0	0	0	0	0	0.405405	0	0.352941	0	0	0	0	0	0	0	0	0	0	0	0	0	0	0	0	0	0	0	0	0	0	0	0	0	0	0	0	0	0	0	0	0	0	0
0	0	0	0	0	0	0.170732	0	0.0238095	0.113514	0	0	0	0	0	0	0	0	0	0	0	0	0.0130246	0	0	0	0	0	0	0	0	0	0	0	0	0	0	0	0	0	0.463087	0	0	0	0	0	0	0	0	0
0	0	0	0	0	0	0.0769231	0	0.025	0.0508475	0	0	0	0	0	0	0	0	0	0	0	0	0.0136571	0	0	0	0	0	0	0	0	0	0	0	0	0	0	0	0	0	0.347518	0	0	0	0	0	0	0	0	0
0	0	0	0	0	0	0.0810811	0	0.0263158	0.0532544	0	0	0	0	0	0	0	0	0	0	0	0	0.0143541	0	0	0	0	0	0	0	0	0	0	0	0	0	0	0	0	0	0.142857	0	0	0	0	0	0	0	0	0
0	0	0	0	0	0	0	0	0	0	0.0882353	0	0.116279	0	0.103093	0	0	0	0	0	0	0	0	0	0	0	0	0	0	0	0	0	0	0	0	0	0	0	0	0	0	0	0	0	0	0	0	0	0	0
0	0	0	0	0	0	0	0	0	0	0	0	0	0	0	0.226891	0.102041	0.0920245	0	0	0	0	0	0	0	0	0	0	0	0	0	0	0	0	0	0	0	0	0	0	0	0	0	0	0	0	0	0.027933	0	0
0	0	0	0	0	0	0.123288	0	0.04	0.0898204	0	0	0	0	0	0	0	0	0	0	0	0	0.0274637	0	0	0	0	0	0	0	0	0	0	0	0	0	0	0	0	0	0.114504	0	0	0	0	0	0	0	0	0
0	0	0	0	0	0	0	0	0	0	0	0	0.0878334	0.0887428	0.0928196	0.0607595	0.0283889	0.0923878	0	0	0.013544	0	0	0	0	0	0	0	0	0	0	0	0	0.0126316	0	0	0	0	0	0	0	0	0	0	0	0	0	0.190991	0	0
0	0	0	0	0	0	0	0	0	0	0	0	0	0	0	0	0	0	0	0	0	0	0.0323102	0	0	0	0	0	0	0	0	0	0	0	0	0	0	0	0	0	0	0	0	0	0	0	0	0	0	0
0	0	0	0	0	0	0	0	0	0	0	0.0542373	0	0.050513	0.0272263	0	0	0	0	0.0416956	0	0	0	0	0	0	0	0	0	0	0	0.0560617	0	0	0	0	0	0	0	0	0	0	0.0352164	0	0	0	0	0	0	0
0.2	0.244898	0	0	0.04	0	0	0	0	0	0	0	0	0	0	0	0	0	0	0	0	0	0	0	0	0	0	0	0	0	0	0	0	0	0	0	0	0	0	0	0	0	0	0	0	0	0	0	0	0.0361446
0	0	0	0	0	0	0.211268	0	0.0684932	0.165644	0	0	0	0	0	0	0	0	0	0	0	0	0.0547264	0	0	0	0	0	0	0	0	0	0	0	0	0	0	0	0	0	0.212598	0	0	0	0	0	0	0	0	0
0	0	0	0	0	0	0.133758	0	0.0186335	0.0786517	0	0	0	0	0	0	0	0	0	0	0	0	0.00754148	0	0	0	0	0	0	0	0	0	0	0	0	0	0	0	0	0	0.549296	0	0	0	0	0	0	0	0	0
0	0	0	0	0	0	0	0	0	0	0	0	0	0	0	0	0	0	0	0	0.0923077	0	0	0	0	0	0	0	0	0	0	0	0	0	0	0	0	0	0	0	0	0	0	0	0	0	0	0	0	0
0	0	0	0	0	0	0.0181818	0	0.0532544	0.0322581	0	0	0	0	0	0	0	0	0	0	0.0522876	0	0.0215827	0	0	0	0	0	0	0	0	0	0	0	0	0	0	0	0	0	0.0133333	0	0	0	0	0	0	0	0	0
0	0	0	0	0	0	0	0	0	0	0	0.0689655	0	0	0	0	0	0	0	0.0265487	0	0	0	0	0	0	0	0	0	0	0	0.214286	0	0	0.0833333	0.0588235	0.167464	0.0588235	0	0	0	0	0.15	0	0	0	0	0	0	0
0	0	0	0	0	0	0	0	0	0	0	0	0	0	0	0	0	0	0	0	0	0	0	0	0	0	0	0	0	0	0	0	0	0	0.647059	0.489796	0.298507	0.489796	0	0	0	0	0	0	0	0	0	0	0	0
0	0	0	0	0	0	0	0	0	0	0	0	0	0	0	0	0	0	0	0	0	0	0	0	0	0	0	0	0	0	0	0	0	0	0.5625	0.382979	0.227979	0.382979	0	0	0	0	0	0	0	0	0	0	0	0
0	0	0	0	0	0	0	0	0	0	0	0.03	0	0	0	0	0	0.168224	0	0	0.0531915	0	0	0	0	0	0	0	0	0	0	0	0	0.05	0.0588235	0.147826	0.0723404	0.147826	0	0	0	0	0	0	0	0	0	0.208696	0	0
0	0	0	0	0	0	0	0	0	0	0	0.0705882	0	0	0	0	0	0	0	0.0271903	0	0	0	0	0	0	0	0	0	0	0	0.219512	0	0	0.114286	0.08	0.141463	0.08	0	0	0	0	0.153846	0	0	0	0	0	0	0
0	0	0	0	0	0	0	0	0	0	0	0	0	0.181818	0.0927835	0	0	0	0	0	0	0	0	0	0	0	0	0	0	0	0	0	0	0	0.09375	0.0638298	0.0880829	0.0638298	0	0	0	0	0	0	0	0	0	0	0	0
0	0	0	0	0	0	0	0	0	0	0	0	0	0.140625	0.0631579	0	0	0	0	0	0	0	0	0	0	0	0	0	0	0	0	0	0	0	0.0806452	0.0543478	0.0582011	0.0543478	0	0	0	0	0	0	0	0	0	0	0	0
0	0	0	0	0	0	0.0697674	0	0.0227273	0.0466321	0	0	0	0	0	0	0	0	0	0	0	0	0.0124481	0	0	0	0	0	0	0	0	0	0	0	0	0	0	0	0	0	0.0573248	0	0	0	0	0	0	0	0	0
0	0	0	0	0	0	0	0	0	0	0	0	0	0	0	0	0	0	0	0	0	0	0	0	0	0	0	0	0	0	0	0	0	0	0	0	0	0	0	0	0	0	0	0	0	0	0	0	0	0
0.0410959	0.0578035	0	0	0.0596026	0	0	0	0.0681818	0.0518135	0	0	0	0	0	0	0	0	0	0	0	0	0	0	0	0	0	0	0	0	0	0	0	0	0	0	0	0	0	0	0	0	0	0	0	0	0	0	0	0.0498339
0.0309278	0.0452489	0	0	0.0452261	0	0.0272727	0	0.241071	0.186722	0	0	0	0	0	0	0	0	0	0	0	0	0.0557377	0	0	0	0	0	0	0	0	0	0	0	0	0	0	0	0	0	0.0243902	0	0	0	0	0	0	0	0	0.0377834
0	0	0	0	0	0	0	0	0	0	0	0.0645161	0	0	0	0	0	0	0	0.371901	0	0	0	0	0	0	0	0	0	0	0	0.0666667	0	0	0	0	0	0	0	0	0	0	0.0465116	0	0	0	0	0	0	0
0	0	0	0	0	0	0	0	0	0	0	0	0	0	0	0	0	0	0	0	0	0	0.119089	0	0	0	0	0	0	0	0	0	0	0	0	0	0	0	0	0	0	0	0	0	0	0	0	0	0	0
0	0	0	0	0	0	0.0309278	0	0.272727	0.209302	0	0	0	0	0	0	0	0	0	0	0	0	0.191122	0	0	0	0	0	0	0	0	0	0	0	0	0	0	0	0	0	0.027933	0	0	0	0	0	0	0	0	0
0	0	0	0	0	0	0	0	0	0	0	0	0	0	0	0	0	0	0	0	0	0	0.0323102	0	0	0	0	0	0	0	0	0	0	0	0	0	0	0	0	0	0	0	0	0	0	0	0	0	0	0
0	0	0	0	0	0	0	0	0	0	0	0	0	0	0	0	0	0	0	0	0	0	0.0323102	0	0	0	0	0	0	0	0	0	0	0	0	0	0	0	0	0	0	0	0	0	0	0	0	0	0	0
0	0	0	0	0	0	0	0	0	0	0.1	0	0.0769231	0	0	0	0	0	0	0	0	0	0	0	0.692308	0	0	0	0	0	0	0	0	0	0	0	0	0	0	0	0	0	0	0.103448	0.103448	0.0847458	0	0	0	0
0	0	0	0	0	0	0	0	0	0	0	0	0	0	0	0	0	0	0	0	0	0	0	0	0	0	0	0	0	0	0	0	0	0	0	0	0	0	0	0	0	0	0	0	0	0	0	0	0	0
0	0	0	0	0	0	0.0322581	0	0.284211	0.217391	0	0	0	0	0	0	0	0	0	0	0	0	0.0654685	0	0	0	0	0	0	0	0	0	0	0	0	0	0	0	0	0	0.0292398	0	0	0	0	0	0	0	0	0
0	0	0	0	0	0	0	0	0	0	0	0	0.22	0	0.162162	0	0	0	0	0	0	0	0	0	0	0	0	0	0	0	0	0	0	0	0	0	0	0	0	0	0	0	0	0	0	0	0	0	0	0
0	0	0	0	0	0	0	0	0	0	0	0.0538318	0	0.0424967	0.0196863	0	0	0	0	0.0276604	0	0	0	0	0	0	0	0	0	0	0	0.0558356	0	0	0	0	0	0	0	0	0	0	0.0326397	0	0	0	0	0	0	0
0.0410959	0.0578035	0.06	0	0.0596026	0	0	0.0821918	0	0	0	0	0	0	0	0	0	0	0	0	0	0	0	0	0	0	0	0	0	0	0.101266	0	0	0	0	0	0	0	0	0	0	0	0	0	0	0	0	0	0	0.0498339
0	0	0	0	0	0	0	0	0	0	0	0.246575	0	0	0	0	0	0	0	0.0318021	0	0	0	0	0	0	0	0	0	0	0	0.0857143	0	0	0	0	0	0	0	0	0	0	0.0606061	0	0	0	0	0	0	0
0	0	0.0606061	0	0	0	0	0	0	0	0	0.105882	0	0	0	0	0	0	0	0	0	0.342857	0	0	0	0	0	0	0	0	0	0	0	0	0	0.28	0.0878049	0.28	0	0.0515464	0	0	0	0	0	0	0.545455	0.24	0	0
0	0	0	0	0	0	0	0	0	0	0	0.103448	0	0	0	0	0	0.12766	0	0	0.037037	0	0	0	0	0	0	0	0	0	0	0	0	0.0344828	0	0.0392157	0.0861244	0.0392157	0	0	0	0	0	0	0	0	0	0.176471	0	0
0	0	0	0	0	0	0	0	0	0	0	0	0	0	0	0	0	0	0	0	0.0923077	0	0	0	0	0	0	0	0	0	0	0	0	0	0	0	0	0	0	0	0	0	0	0	0	0	0	0	0	0
0	0	0	0	0	0	0	0	0	0	0	0	0	0	0	0	0	0	0	0	0.0597015	0	0	0	0	0	0	0	0	0	0	0	0	0	0	0	0	0	0	0	0	0	0	0	0	0	0	0	0	0
0	0	0	0	0	0	0	0	0	0	0	0	0.0638298	0	0.133333	0	0	0	0	0	0	0	0	0	0	0	0	0	0	0	0	0	0	0	0	0	0	0	0	0	0	0	0	0	0	0	0	0	0	0
0	0	0	0	0	0	0	0	0	0	0	0	0.0769231	0	0.202247	0	0	0	0	0	0	0	0	0	0	0	0	0	0	0	0	0	0	0	0	0	0	0	0	0	0	0	0	0	0	0	0	0	0	0
0	0	0	0.290323	0	0	0	0	0	0	0	0	0	0	0	0	0	0	0.428571	0.218182	0	0	0	0	0	0.272727	0.238095	0.238095	0.103448	0.0909091	0	0.117647	0.254237	0.338028	0	0	0	0	0	0	0	0.254237	0.09375	0	0	0	0	0	0	0
0	0	0	0	0	0	0	0	0	0	0	0.0705882	0	0	0	0	0	0	0	0.0271903	0	0	0.0503497	0	0	0	0	0	0	0	0	0.219512	0	0	0	0	0	0	0	0	0	0	0.153846	0	0	0	0	0	0	0
0	0	0	0	0	0	0.0322581	0	0.0947368	0.0724638	0	0	0	0	0	0	0	0	0	0	0	0	0.198973	0	0	0	0	0	0	0	0	0	0	0	0	0	0	0	0	0	0.0292398	0	0	0	0	0	0	0	0	0
0	0	0.0618557	0	0	0	0	0.0857143	0	0	0	0	0	0	0	0	0	0	0	0	0	0	0.0515021	0	0	0	0	0	0	0	0.105263	0	0	0	0	0	0	0	0	0	0	0	0	0	0	0	0	0	0	0
0	0	0	0	0	0	0.049505	0	0.0160772	0.026087	0	0	0	0	0	0	0	0	0	0	0	0	0.00468019	0	0	0	0	0	0	0	0	0	0	0	0	0	0	0	0	0	0.150183	0	0	0	0	0	0	0	0	0
0	0	0	0	0	0	0.0810811	0	0.0263158	0.0532544	0	0	0	0	0	0	0	0	0	0	0	0	0.0143541	0	0	0	0	0	0	0	0	0	0	0	0	0	0	0	0	0	0.0676692	0	0	0	0	0	0	0	0	0
0	0	0	0	0	0	0.0277778	0	0.245455	0.189873	0	0	0.1	0	0.0595238	0	0	0	0	0	0	0	0.0567297	0	0	0	0	0	0	0	0	0	0	0	0	0	0	0	0	0	0.0248756	0	0	0	0	0	0	0	0	0
0	0	0.0618557	0	0	0.257143	0	0.0857143	0	0	0	0	0	0	0	0	0	0	0	0	0	0	0	0	0	0	0	0	0	0	0.105263	0	0	0	0	0	0	0	0	0.210526	0	0	0	0	0	0	0	0	0	0
0.0282486	0.0441176	0	0	0.186813	0	0	0	0	0	0	0	0	0	0	0	0	0.110599	0	0	0.0942408	0	0	0	0	0	0	0	0	0	0	0	0	0.08867	0	0	0	0	0.0223464	0	0	0	0	0	0	0	0	0.154506	0.0223464	0.140496
0.0318021	0.0504451	0	0	0.0307167	0	0.0358209	0	0.0699708	0.0477454	0	0	0	0	0	0	0	0	0	0	0	0	0.0241135	0	0	0	0	0	0	0	0	0	0	0	0	0	0	0	0	0	0.0327869	0	0	0	0	0	0	0	0	0.0205479
0	0	0	0	0	0	0.0224719	0	0.0659341	0.0452261	0	0	0	0	0	0.202703	0.193182	0.09375	0	0	0	0	0.0361446	0	0	0	0	0	0	0	0	0	0	0	0	0	0	0	0	0	0.0184049	0	0	0	0	0	0	0.0288462	0	0
0	0	0	0	0	0	0	0	0	0	0	0	0	0	0	0	0	0	0	0	0	0	0	0	0	0	0	0	0	0	0	0	0	0	0	0	0	0	0	0	0	0	0	0	0	0	0	0	0	0
0.2	0.244898	0	0	0.04	0	0	0	0	0	0	0	0	0	0	0	0	0	0	0	0	0	0	0	0	0	0	0	0	0	0	0	0	0	0	0	0	0	0	0	0	0	0	0	0	0	0	0	0	0.0361446
0	0	0.026738	0	0	0	0.0566038	0	0.0184049	0.0333333	0	0	0	0	0	0.0697674	0.0318471	0.0289017	0	0	0	0.0697674	0.00745156	0	0	0	0	0	0	0	0	0	0	0	0	0.047619	0	0.047619	0	0.0163934	0.0416667	0	0	0	0	0	0.140496	0.285714	0	0
0	0	0.0306122	0	0	0	0.0714286	0	0.0232558	0.047619	0	0	0	0	0	0.0724638	0.0361446	0.032967	0	0	0	0.0724638	0.0127298	0	0	0	0	0	0	0	0	0	0	0	0	0.0505051	0	0.0505051	0	0.0208333	0.0588235	0	0	0	0	0	0.138462	0.323232	0	0
0	0	0.026738	0	0	0	0.0566038	0	0.0184049	0.0333333	0	0	0	0	0	0.0697674	0.0318471	0.0289017	0	0	0	0.0697674	0.00745156	0	0	0	0	0	0	0	0	0	0	0	0	0.047619	0	0.047619	0	0.0163934	0.0416667	0	0	0	0	0	0.140496	0.285714	0	0
0	0	0	0	0	0	0	0	0.075	0.0564972	0	0	0	0.138462	0.0625	0	0	0	0	0	0	0	0	0	0	0	0	0	0	0	0	0	0	0	0	0	0	0	0	0	0	0	0	0	0	0	0	0	0	0
0.555556	0.533333	0	0	0.150442	0	0	0	0	0	0	0	0	0	0	0	0	0	0	0	0	0	0	0	0	0	0	0	0	0	0	0	0	0	0	0	0	0	0	0	0	0	0	0	0	0	0	0	0	0.146667
0.310345	0.335664	0	0	0.0743802	0	0	0	0	0	0	0	0	0	0	0	0	0	0	0	0	0	0	0	0	0	0	0	0	0	0	0	0	0	0	0	0	0	0	0	0	0	0	0	0	0	0	0	0	0.0705394
0	0	0	0	0	0	0	0	0	0	0	0	0	0	0	0.254237	0.232877	0.111111	0	0	0	0	0	0	0	0	0	0	0	0	0	0	0	0	0	0	0	0	0	0	0	0	0	0	0	0	0	0.0337079	0	0
0.037037	0.0555556	0	0	0.0428571	0	0	0	0.0484848	0.032967	0	0	0	0	0	0	0	0	0	0	0	0	0	0	0	0	0	0	0	0	0	0	0	0	0	0	0	0	0	0	0	0	0	0	0	0	0	0	0	0.0322581
0	0	0.0594059	0	0	0	0	0.0810811	0	0	0	0	0.255319	0	0.247619	0	0	0	0	0	0	0	0	0	0	0	0	0	0	0	0.1	0	0	0	0	0	0	0	0	0	0	0	0	0	0	0	0	0	0	0
0	0	0	0	0	0	0.143223	0	0.180451	0.207852	0	0	0.0930788	0	0.0583153	0	0	0	0	0	0	0	0.0330477	0	0	0	0	0	0	0	0	0	0	0	0	0	0	0	0	0	0.116343	0	0	0	0	0	0	0	0	0
0	0	0	0	0.0387097	0	0.0227273	0	0.0666667	0.0456853	0	0	0	0	0	0	0	0	0	0	0	0	0.0365359	0	0	0	0	0	0	0	0	0	0	0	0	0	0	0	0.118421	0	0.0186335	0	0	0	0	0	0	0	0.118421	0.0323625
0	0	0	0	0	0	0	0	0	0	0	0.123288	0	0	0	0	0	0	0	0	0	0	0	0	0	0	0	0	0	0	0	0	0	0	0	0.0454545	0.497238	0.0454545	0	0	0	0	0	0	0	0	0	0	0	0
0	0	0	0	0	0	0	0	0	0	0.1	0	0.0769231	0	0	0	0	0	0	0	0	0	0	0	0.230769	0	0	0	0	0	0	0	0	0	0	0	0	0	0	0	0	0	0	0.103448	0.103448	0.0847458	0	0	0	0
0	0	0	0	0	0	0	0	0	0	0	0	0	0	0	0	0	0	0	0	0	0	0	0	0	0	0	0	0	0	0	0	0	0	0	0	0	0	0	0	0	0	0	0	0	0	0	0	0	0
0	0	0	0	0	0.2	0	0	0	0	0	0	0	0	0	0	0	0	0	0	0	0	0	0	0	0	0	0	0	0	0	0	0	0	0	0	0	0	0	0.352941	0	0	0	0	0	0	0	0	0	0
0	0	0	0.116883	0	0.246575	0	0	0	0	0	0	0	0	0	0	0	0	0.211268	0.0716418	0	0	0	0	0	0.111111	0.0769231	0.0769231	0.0410959	0.037037	0	0.060241	0.0810811	0.174419	0	0	0	0	0	0.204082	0	0.0810811	0.0379747	0	0	0	0	0	0	0
0	0	0	0	0	0.310345	0	0	0	0	0	0	0	0	0	0	0	0	0	0	0	0	0	0	0	0	0	0	0	0	0	0	0	0	0	0	0	0	0	0.240964	0	0	0	0	0	0	0	0	0	0
0	0	0	0.290323	0	0	0	0	0	0	0	0	0	0	0	0	0	0	0.142857	0.218182	0	0	0	0	0	0.0909091	0.0793651	0.0793651	0.310345	0.272727	0	0.352941	0.0847458	0.112676	0	0	0	0	0	0	0	0.0847458	0.28125	0	0	0	0	0	0	0
0	0	0.0474308	0	0	0	0	0	0	0	0	0.04	0	0	0	0.184615	0.107623	0.100418	0	0.0204082	0	0.246154	0	0	0	0	0	0	0	0	0	0.123288	0	0	0	0.188235	0	0.188235	0	0.0401606	0	0	0.07109	0	0	0	0.385027	0.219608	0	0
0	0	0	0	0	0	0.0151976	0	0.0445104	0.0242588	0	0	0	0	0	0	0	0	0	0	0	0	0.722944	0	0	0	0	0	0	0	0	0	0	0	0	0	0	0	0	0	0.0100334	0	0	0	0	0	0	0	0	0
0	0	0	0.236842	0	0	0	0	0	0	0	0.0705882	0	0	0	0	0	0	0.342857	0.208459	0	0	0	0	0	0.225	0.194805	0.194805	0.0833333	0.075	0	0.317073	0.205479	0.282353	0	0	0	0	0	0	0	0.205479	0.230769	0	0	0	0	0	0	0
0	0	0	0	0	0.272727	0	0	0	0	0	0	0	0	0	0	0	0	0	0	0	0	0	0	0	0	0	0	0	0	0	0	0	0	0	0	0	0	0	0.21978	0	0	0	0	0	0	0	0	0	0
0	0	0.0985915	0	0	0	0	0.109312	0	0	0	0	0	0	0	0	0	0	0	0	0	0	0	0	0	0	0	0	0	0	0.188192	0	0	0	0	0	0	0	0	0	0	0	0	0	0	0	0	0	0	0
0	0	0	0	0	0	0	0	0	0	0	0	0	0	0	0	0	0	0	0	0	0	0	0	0	0	0	0	0	0	0	0	0	0	0	0	0	0	0	0	0	0	0	0	0	0	0	0	0	0
0	0	0	0	0	0	0	0	0	0	0	0.0581395	0	0	0	0	0	0	0	0.0149254	0	0	0	0	0	0	0	0	0	0	0	0.180723	0	0	0	0	0	0	0	0	0	0	0.113924	0	0	0	0	0	0	0
0	0	0	0	0	0	0	0	0	0	0	0	0	0	0	0	0	0.122449	0	0	0.0352941	0	0	0	0	0	0	0	0	0	0	0	0	0.032967	0	0	0	0	0	0	0	0	0	0	0	0	0	0.169811	0	0
0	0	0	0	0	0	0.125	0	0.0526316	0.110204	0	0	0	0	0	0	0	0	0	0	0	0	0.0290011	0	0	0	0	0	0	0	0	0	0	0	0	0	0	0	0	0	0.330144	0	0	0	0	0	0	0	0	0
0	0	0	0	0	0	0.123288	0	0.04	0.0898204	0	0	0	0	0	0	0	0	0	0	0	0	0.0274637	0	0	0	0	0	0	0	0	0	0	0	0	0	0	0	0	0	0.114504	0	0	0	0	0	0	0	0	0
0	0	0	0	0	0	0.0573248	0	0.0186335	0.0337079	0	0	0	0	0	0	0	0	0	0	0	0	0.00754148	0	0	0	0	0	0	0	0	0	0	0	0	0	0	0	0	0	0.0422535	0	0	0	0	0	0	0	0	0
0	0	0	0	0	0	0.0488599	0	0.015873	0.025788	0	0	0	0	0	0	0	0	0	0	0	0	0.0046225	0	0	0	0	0	0	0	0	0	0	0	0	0	0	0	0	0	0.032491	0	0	0	0	0	0	0	0	0
0	0	0.0223325	0.231511	0	0	0	0.0305085	0	0	0	0	0	0	0	0	0	0	0.111498	0.177515	0	0	0	0	0	0.0733945	0.0634921	0.0634921	0.244068	0.220183	0.0532915	0.286567	0.0668896	0.092219	0	0	0	0	0	0	0	0.0668896	0.225705	0	0	0	0	0	0	0
0	0	0.0283019	0	0	0.0759494	0	0	0	0	0	0	0	0	0	0	0	0	0	0	0	0.0649351	0	0	0	0	0	0	0	0	0	0	0	0	0	0.046729	0	0.046729	0	0.365385	0	0	0	0	0	0	0.123288	0.046729	0	0
0	0	0.025641	0	0	0.0567376	0	0	0	0	0	0	0	0	0	0	0	0	0	0	0	0.0656934	0	0	0	0	0	0	0	0	0	0	0	0	0	0.0456853	0	0.0456853	0	0.298429	0	0	0	0	0	0	0.131783	0.0456853	0	0
0	0	0	0	0	0.0645161	0	0	0	0	0	0	0	0	0	0	0	0	0	0	0	0	0	0	0	0	0	0	0	0	0	0	0	0	0	0	0	0	0	0.0689655	0	0	0	0	0	0	0	0	0	0
0	0	0	0	0	0	0.0227273	0	0.0666667	0.0456853	0	0	0	0	0	0	0	0	0	0	0.0487805	0	0.0365359	0	0	0	0	0	0	0	0	0	0	0	0	0	0	0	0	0	0.0186335	0	0	0	0	0	0	0	0	0
0	0	0.0282486	0	0	0	0	0.0406504	0	0	0	0	0	0	0	0	0	0	0	0	0	0	0	0	0	0	0	0	0	0	0.0666667	0	0	0	0	0	0	0	0	0	0	0	0	0	0	0	0	0	0	0
0	0	0	0	0	0.16	0	0	0	0	0	0	0	0	0	0.0684932	0.0344828	0.0315789	0	0	0	0	0	0	0	0	0	0	0	0	0	0	0	0	0	0	0	0	0	0.14	0	0	0	0	0	0	0	0.203883	0	0
0	0	0	0	0	0	0.123288	0	0.04	0.0898204	0	0	0	0	0	0	0	0	0	0	0	0	0.0274637	0	0	0	0	0	0	0	0	0	0	0	0	0	0	0	0	0	0.114504	0	0	0	0	0	0	0	0	0
0.0254873	0.0425806	0	0	0.0218341	0	0.0933852	0	0.0304956	0.0701754	0	0	0	0	0	0	0	0	0	0	0	0	0.0210918	0	0	0	0	0	0	0	0	0	0	0	0	0	0	0	0	0	0.0843882	0	0	0	0	0	0	0	0	0.0131387
0	0	0	0	0	0	0.0559006	0	0.0181818	0.032967	0	0	0	0	0	0	0	0	0	0	0	0	0.00736377	0	0	0	0	0	0	0	0	0	0	0	0	0	0	0	0	0	0.0410959	0	0	0	0	0	0	0	0	0
0	0	0.0789474	0	0	0	0.09	0.241379	0.0294118	0.0678733	0	0	0	0	0	0	0	0	0	0	0	0	0.0203593	0	0	0	0	0	0	0	0.16129	0	0	0	0	0	0	0	0	0	0.0810811	0	0	0	0	0	0	0	0	0
0	0	0	0	0	0	0.0731707	0	0.0238095	0.0486486	0	0	0	0	0	0	0	0	0	0	0	0	0.0130246	0	0	0	0	0	0	0	0	0	0	0	0	0	0	0	0	0	0.0604027	0	0	0	0	0	0	0	0	0
0	0	0.0425532	0	0	0	0	0.0597015	0	0	0	0	0	0	0	0	0	0	0	0	0	0	0	0	0	0	0	0	0	0	0.246575	0	0	0	0	0	0	0	0	0	0	0	0	0	0	0	0	0	0	0
0	0	0	0	0	0	0	0	0	0	0.1	0	0.0769231	0	0	0	0	0	0	0	0	0	0	0	0.230769	0	0	0	0	0	0	0	0	0	0	0	0	0	0	0	0	0	0	0.103448	0.103448	0.0847458	0	0	0	0
0	0	0	0	0	0	0	0	0	0	0	0.189873	0	0	0	0	0	0	0	0	0	0	0	0	0	0	0	0	0	0	0	0	0	0	0	0.191489	0.15544	0.191489	0	0	0	0	0	0	0	0	0	0	0	0
0	0	0	0	0	0	0	0	0	0	0	0.189873	0	0	0	0	0	0	0	0	0	0	0	0	0	0	0	0	0	0	0	0	0	0	0	0.191489	0.15544	0.191489	0	0	0	0	0	0	0	0	0	0	0	0
0	0	0	0	0	0	0	0	0	0	0	0.0779221	0.0714286	0	0.0631579	0	0	0	0	0.210702	0	0	0	0	0	0	0	0	0	0	0	0.0810811	0	0	0	0	0	0	0	0	0	0	0.0571429	0	0	0	0	0	0	0
0	0	0	0	0	0	0.0810811	0	0.0263158	0.0532544	0	0	0	0	0	0	0	0	0	0	0	0	0.0143541	0	0	0	0	0	0	0	0	0	0	0	0	0	0	0	0	0	0.142857	0	0	0	0	0	0	0	0	0
0	0	0.104167	0	0	0	0	0.144928	0	0	0	0.0609756	0	0	0	0	0	0	0	0.015674	0	0	0	0	0	0	0	0	0	0	0.16	0.189873	0	0	0	0	0	0	0	0	0	0	0.12	0	0	0	0	0	0	0
0	0	0	0	0.0314961	0	0	0	0	0	0	0	0	0	0	0	0	0	0	0	0	0	0	0	0	0	0	0	0	0	0	0	0	0	0	0	0	0	0.483871	0	0	0	0	0	0	0	0	0	0.483871	0.0237154
0	0	0.119617	0	0	0.0774194	0	0.135484	0	0	0	0	0	0	0	0	0	0	0	0	0	0	0	0	0	0	0	0	0	0	0.197605	0	0	0	0	0	0	0	0	0.0780488	0	0	0	0	0	0	0	0	0	0
0	0	0.0367816	0	0	0	0.0395778	0	0.0129199	0.0213777	0	0	0	0	0	0.0752351	0.0426667	0.039312	0	0	0	0.0752351	0.0037831	0	0	0	0	0	0	0	0	0	0	0	0	0.0546697	0	0.0546697	0	0.028103	0.025788	0	0	0	0	0	0.132013	0.382688	0	0
0	0	0	0	0	0	0	0	0	0	0	0.0740741	0	0	0	0	0	0	0	0.0285714	0	0	0	0	0	0	0	0	0	0	0	0.230769	0	0	0	0	0	0	0	0	0	0	0.162162	0	0	0	0	0	0	0
0	0	0.0612245	0	0	0	0	0.084507	0	0	0	0.0595238	0	0	0	0	0	0	0	0.0152905	0	0	0	0	0	0	0	0	0	0	0.103896	0.185185	0	0	0	0	0	0	0	0	0	0	0.116883	0	0	0	0	0	0	0
0	0	0	0	0	0.304348	0	0	0	0	0	0	0	0	0	0	0	0	0	0	0	0	0	0	0	0	0	0	0	0	0	0	0	0	0	0	0	0	0	0.117021	0	0	0	0	0	0	0	0	0	0
0	0	0.0305344	0	0	0	0	0	0	0	0	0.017094	0	0	0	0	0	0	0	0	0.027027	0.176471	0	0	0	0	0	0	0	0	0	0	0	0	0.352941	0.477273	0.178439	0.659091	0	0.0232558	0	0	0	0	0	0	0.306122	0.136364	0	0
0	0	0	0	0	0	0	0	0	0	0	0.402985	0	0	0	0	0	0	0	0	0	0	0	0	0	0	0	0	0	0	0	0	0	0	0	0.121951	0.319527	0.121951	0	0	0	0	0	0	0	0	0	0	0	0
0	0	0	0	0	0	0.060241	0	0.176471	0.144385	0	0.180723	0	0	0	0	0	0	0	0	0	0	0.141631	0	0	0	0	0	0	0	0	0	0	0	0	0.0612245	0.149254	0.0612245	0	0	0.0596026	0	0	0	0	0	0	0	0	0
0	0	0	0	0	0.0437956	0	0	0	0	0	0	0.0282486	0	0.0251256	0	0	0	0	0	0	0	0	0	0	0	0	0	0	0	0	0	0	0	0	0	0	0	0	0.0534759	0	0	0	0	0	0	0	0	0	0
0	0	0	0	0	0.138728	0.0144462	0	0.0422535	0.0212164	0	0	0	0	0	0	0	0	0	0	0	0	0.00911854	0	0	0	0	0	0	0	0	0	0	0	0	0	0	0	0	0.122392	0.00888099	0	0	0	0	0	0	0	0	0
0	0	0	0	0	0	0.0444444	0	0.048913	0.0447761	0	0	0	0	0	0	0	0	0	0	0	0	0.0198675	0	0	0	0	0	0	0	0	0	0	0	0	0	0	0	0	0	0.030303	0	0	0	0	0	0	0	0	0
0	0	0	0	0	0	0	0	0	0	0	0	0.122449	0	0.275229	0	0	0	0	0	0	0	0	0	0	0	0	0	0	0	0	0	0	0	0	0	0	0	0	0	0	0	0	0	0	0	0	0	0	0
0	0	0	0	0	0	0	0	0	0	0	0	0	0	0	0	0	0	0	0	0	0	0	0	0	0	0	0	0	0	0	0	0	0	0.103448	0.0681818	0.19337	0.0681818	0	0	0	0	0	0	0	0	0	0	0	0
0	0	0	0	0	0	0	0	0	0	0	0	0	0	0	0	0	0	0	0	0	0	0	0	0	0	0	0	0	0	0	0	0	0	0.583333	0.294118	0.626794	0.294118	0	0	0	0	0	0	0	0	0	0	0	0
0	0	0	0	0	0	0	0	0	0	0	0	0	0	0	0	0	0	0	0	0	0	0	0	0	0	0	0	0	0	0	0	0	0	0.476821	0.227488	0.490741	0.227488	0	0	0	0	0	0	0	0	0	0	0	0
0	0	0.0304569	0	0	0	0	0.041958	0	0	0	0.0532544	0	0	0	0	0	0	0	0	0	0	0	0	0	0	0	0	0	0	0.0645161	0	0	0	0	0.0251256	0.0441176	0.0251256	0	0	0	0	0	0	0	0	0	0	0	0
0	0	0	0	0	0	0	0	0	0	0	0.0657895	0.0481928	0	0.0425532	0	0	0	0	0.118644	0	0	0	0	0	0	0	0	0	0	0	0.0684932	0	0	0	0	0	0	0	0	0	0	0.0434783	0	0	0	0	0	0	0
0	0	0	0	0	0	0.0227273	0	0.0666667	0.0456853	0	0	0	0	0	0	0	0	0	0	0	0	0.26387	0	0	0	0	0	0	0	0	0	0	0	0	0	0	0	0	0	0.0186335	0	0	0	0	0	0	0	0	0
0	0	0	0	0	0	0	0	0	0	0.0645161	0	0.05	0	0	0	0	0	0	0	0	0	0	0	0.185185	0	0	0	0	0	0	0	0	0	0	0	0	0	0	0	0	0	0	0.0666667	0.0666667	0.0491803	0	0	0	0
0	0	0	0.169014	0	0	0	0	0	0	0	0	0.172414	0	0.0918367	0	0	0	0.276923	0.115756	0	0	0	0	0	0.16	0.125	0.125	0.0597015	0.0533333	0	0.0779221	0.132353	0.225	0	0	0	0	0	0	0	0.132353	0.0547945	0	0	0	0	0	0	0
0	0	0	0.119205	0	0	0	0	0	0	0	0.0591716	0.125683	0	0.0731707	0	0	0	0.215827	0.0881459	0	0	0	0	0	0.113208	0.0784314	0.0784314	0.041958	0.0377358	0	0.245399	0.0827586	0.177515	0	0	0	0	0	0	0	0.0827586	0.154839	0	0	0	0	0	0	0
0	0	0.0594059	0	0	0.0810811	0	0.0810811	0	0	0	0	0	0	0	0	0	0	0	0	0	0	0	0	0	0	0	0	0	0	0.1	0	0	0	0	0	0	0	0	0.0808081	0	0	0	0	0	0	0	0	0	0
0	0	0	0	0	0	0	0	0	0	0	0.0373444	0.329412	0	0.144404	0	0	0	0	0.0443975	0	0	0	0	0	0	0	0	0	0	0	0.0382979	0	0	0	0	0	0	0	0	0	0	0.0220264	0	0	0	0	0	0	0
0	0	0	0.12766	0	0	0	0	0	0	0	0	0	0	0	0.170455	0.0882353	0.109091	0.204545	0.08933	0.0618557	0	0	0	0	0.122449	0.0947368	0.0947368	0.0444444	0.0408163	0	0.06	0.0989011	0.466019	0	0	0	0	0	0	0	0.0989011	0.0416667	0	0	0	0	0.0677966	0	0
0	0	0	0	0.0310881	0	0.0280374	0	0.247706	0.191489	0	0	0	0	0	0	0	0	0	0	0	0	0.0572391	0	0	0	0	0	0	0	0	0	0	0	0	0	0	0	0.0947368	0	0.0251256	0	0	0	0	0	0	0	0.0947368	0.025974
0	0	0	0.169014	0	0	0	0	0	0	0	0	0	0	0	0	0	0.0344828	0.0923077	0.115756	0.0810811	0	0	0	0	0.0533333	0.0416667	0.0416667	0.179104	0.16	0	0.233766	0.0441176	0.25	0	0	0	0	0	0	0	0.0441176	0.164384	0	0	0	0	0.0526316	0	0
0	0	0	0	0	0	0	0	0	0	0	0	0	0	0	0.214286	0.183673	0.113208	0	0	0	0	0	0	0	0	0	0	0	0	0	0	0	0	0	0	0	0	0	0	0	0	0	0	0	0	0	0.0350877	0	0
0	0	0	0	0	0	0	0	0	0	0	0	0	0	0	0.310345	0.166667	0.15	0	0	0	0	0	0	0	0	0	0	0	0	0	0	0	0	0	0	0	0	0	0	0	0	0	0	0	0	0	0.0454545	0	0
0	0	0	0	0	0	0	0	0	0	0	0	0	0	0	0.257143	0.238095	0.130435	0	0	0	0	0	0	0	0	0	0	0	0	0	0	0	0	0	0	0	0	0	0	0	0	0	0	0	0	0	0.04	0	0
0	0	0	0.1875	0	0	0	0	0	0	0	0	0	0	0	0	0	0	0.310345	0.127208	0	0	0	0	0	0.176471	0.138462	0.138462	0.0666667	0.0588235	0	0.0857143	0.147541	0.246575	0	0	0	0	0	0	0	0.147541	0.0606061	0	0	0	0	0	0	0
0	0	0	0	0	0	0.0967742	0	0.0736842	0.101449	0	0	0	0	0	0.0769231	0.0434783	0.04	0	0	0	0	0.0449294	0	0	0	0	0	0	0	0	0	0	0	0	0	0	0	0	0	0.0877193	0	0	0	0	0	0	0.111111	0	0
0	0	0	0	0	0	0.351351	0	0.0263158	0.266272	0	0	0	0	0	0	0	0	0	0	0	0	0.0143541	0	0	0	0	0	0	0	0	0	0	0	0	0	0	0	0	0	0.157895	0	0	0	0	0	0	0	0	0
0	0	0	0	0	0	0.0322581	0	0.284211	0.217391	0	0	0	0	0	0	0	0	0	0	0	0	0.0654685	0	0	0	0	0	0	0	0	0	0	0	0	0	0	0	0	0	0.0292398	0	0	0	0	0	0	0	0	0
0	0	0.0606061	0	0	0	0	0	0.045977	0.0314136	0	0	0	0	0	0	0	0	0	0	0	0.342857	0	0	0	0	0	0	0	0	0	0	0	0	0	0.24	0	0.24	0	0.0515464	0	0	0	0	0	0	0.545455	0.24	0	0
0	0	0	0	0	0	0	0	0	0	0	0	0	0	0	0	0	0	0	0	0	0	0	0	0	0	0	0	0	0	0	0	0	0	0	0	0	0	0	0	0	0	0	0	0	0	0	0	0	0
0	0	0	0	0	0	0.0227273	0	0.0666667	0.0456853	0	0	0	0	0	0	0	0	0	0	0.0487805	0	0.0365359	0	0	0	0	0	0	0	0	0	0	0	0	0	0	0	0	0	0.0186335	0	0	0	0	0	0	0	0	0
0	0	0	0	0	0	0	0	0	0	0.04	0	0.237288	0	0.139535	0	0	0.101695	0	0	0.0285714	0	0	0	0.108696	0	0	0	0	0	0	0	0	0.027027	0	0	0	0	0	0	0	0	0	0.122449	0.122449	0.0909091	0	0.142857	0	0
0	0	0.0340909	0	0	0	0	0.0491803	0	0	0	0	0	0	0	0	0	0	0	0	0	0	0	0	0	0	0	0	0	0	0.0746269	0	0	0	0	0	0	0	0	0	0	0	0	0	0	0	0	0	0	0
0	0	0	0	0	0	0.0375	0	0.109756	0.0828729	0	0.075	0	0	0	0	0	0	0	0	0	0	0.0755556	0	0	0	0	0	0	0	0	0	0	0	0	0.0315789	0.0615385	0.0315789	0	0	0.0344828	0	0	0	0	0	0	0	0	0
0	0	0	0.110092	0	0	0	0	0	0	0	0	0.024	0	0.0220588	0	0	0.096	0.0582524	0.103672	0.0803571	0	0	0	0	0.0353982	0.0272727	0.0272727	0.114286	0.106195	0	0.156522	0.0283019	0.194915	0	0	0	0	0	0	0	0.0283019	0.108108	0	0	0	0	0.135338	0	0
0	0	0.0253521	0	0	0	0	0.0364372	0	0	0	0	0	0	0	0	0	0	0	0	0	0	0	0	0	0	0	0	0	0	0.0627306	0	0	0	0	0	0	0	0	0	0	0	0	0	0	0	0	0	0	0
0	0	0.0532151	0	0	0.209913	0	0.0699708	0	0	0	0	0	0	0	0	0	0	0	0	0	0	0	0	0	0	0	0	0	0	0.0871935	0	0	0	0	0	0	0	0	0.180587	0	0	0	0	0	0	0	0	0	0
0.04	0.0564972	0	0	0.174194	0	0	0	0	0	0	0	0	0	0	0	0	0	0	0	0	0	0	0	0	0	0	0	0	0	0	0	0	0	0	0	0	0	0.0394737	0	0	0	0	0	0	0	0	0	0.0394737	0.145631
0.0384615	0.0546448	0	0	0.167702	0	0.021978	0	0.0645161	0.044335	0	0	0	0	0	0	0	0	0	0	0	0	0.0353866	0	0	0	0	0	0	0	0	0	0	0	0	0	0	0	0.0379747	0	0.0179641	0	0	0	0	0	0	0	0.0379747	0.140187
0.0324675	0.0497238	0	0	0.0377358	0	0.0166667	0	0.048913	0.0298507	0	0	0	0	0	0	0	0	0	0	0	0	0.0198675	0	0	0	0	0	0	0	0	0	0	0	0	0	0	0	0	0	0.0121212	0	0	0	0	0	0	0	0	0.0283912
0.0406504	0.06	0	0	0.046875	0	0	0	0	0	0	0	0	0	0	0	0	0	0	0	0	0	0	0	0	0	0	0	0	0	0	0	0	0	0	0	0	0	0	0	0	0	0	0	0	0	0	0	0	0.0352941
0.0394737	0.0558659	0	0	0.0573248	0	0.0224719	0	0.0659341	0.0452261	0	0	0	0	0	0	0	0	0	0	0	0	0.0361446	0	0	0	0	0	0	0	0	0	0	0	0	0	0	0	0	0	0.0184049	0	0	0	0	0	0	0	0	0.0479233
0	0	0	0	0	0	0	0	0	0	0	0	0	0	0	0	0	0	0	0	0	0	0	0	0	0	0	0	0	0	0	0	0	0	0	0	0	0	0	0	0	0	0	0	0	0	0	0	0	0
0	0	0.0380952	0	0	0	0	0	0	0	0	0	0.0612245	0	0.0550459	0	0	0	0	0	0	0.236842	0	0	0	0	0	0	0	0	0	0	0	0	0	0.169811	0	0.169811	0	0.0291262	0	0	0	0	0	0	0.416667	0.169811	0	0
0	0	0	0.243243	0.0689655	0	0	0	0	0	0	0	0	0	0	0	0	0	0.352941	0.185759	0	0	0	0	0	0.230769	0.2	0.2	0.0857143	0.0769231	0	0.1	0.211268	0.289157	0	0	0	0	0.211268	0	0	0.211268	0.0789474	0	0	0	0	0	0.211268	0.0622837
0	0	0	0.517241	0	0	0	0	0	0	0	0	0	0	0	0	0	0	0.692308	0.416988	0	0	0	0	0	0.483871	0.457627	0.457627	0.185185	0.16129	0	0.1875	0.490909	0.537313	0	0	0	0	0	0	0	0.490909	0.166667	0	0	0	0	0	0	0
0	0	0	0.257143	0	0	0	0	0	0	0	0	0	0	0	0	0	0	0.375	0.19544	0	0	0	0	0	0.243243	0.211268	0.211268	0.0909091	0.0810811	0	0.105263	0.223881	0.303797	0	0	0	0	0	0	0	0.223881	0.0833333	0	0	0	0	0	0	0
0	0	0	0.290323	0	0	0	0	0	0	0	0	0	0	0	0	0	0	0.428571	0.218182	0	0	0	0	0	0.272727	0.238095	0.238095	0.103448	0.0909091	0	0.117647	0.254237	0.338028	0	0	0	0	0	0	0	0.254237	0.09375	0	0	0	0	0	0	0
0	0	0	0	0	0	0	0	0	0	0	0.0810811	0	0	0	0	0	0	0	0	0	0	0	0	0	0	0	0	0	0	0	0	0	0	0	0.0337079	0.0655738	0.0337079	0	0	0	0	0	0	0	0	0	0	0	0
0.0394737	0.0558659	0	0	0.0573248	0	0.0224719	0	0.0659341	0.0452261	0	0	0	0	0	0	0	0	0	0	0	0	0.0361446	0	0	0	0	0	0	0	0	0	0	0	0	0	0	0	0	0	0.0184049	0	0	0	0	0	0	0	0	0.0479233
0	0	0.028777	0.103448	0	0	0.072	0	0.023622	0.0553506	0	0	0	0	0	0.145455	0.0806452	0.0757576	0.163636	0.0733198	0	0.0545455	0.0164251	0	0	0.1	0.0769231	0.0769231	0.0357143	0.0333333	0	0.0491803	0.079646	0.144	0	0.0428571	0	0.0428571	0	0.0218978	0.0638298	0.079646	0.0338983	0	0	0	0.0943396	0.3	0	0
0	0	0	0	0	0	0	0	0	0	0	0	0	0	0	0	0	0	0	0	0	0	0	0	0	0	0	0	0	0	0	0	0	0	0	0	0	0	0	0	0	0	0	0	0	0	0	0	0	0
0.0251256	0.039823	0	0	0.166667	0	0.0977778	0	0.069869	0.0934959	0	0	0	0	0	0	0	0.100418	0	0	0.028169	0	0.0459893	0	0	0	0	0	0	0	0	0	0	0.0266667	0	0	0	0	0.0199005	0	0.0904762	0	0	0	0	0	0	0.141176	0.0199005	0.125307
0	0	0	0	0	0	0	0	0	0	0	0	0	0	0	0	0	0	0	0	0	0	0	0	0	0	0	0	0	0	0	0	0	0	0	0	0	0	0	0	0	0	0	0	0	0	0	0	0	0
0	0	0	0	0	0	0	0	0	0	0	0	0	0	0	0	0	0	0	0	0	0	0	0	0	0	0	0	0	0	0	0	0	0	0	0	0	0	0	0	0	0	0	0	0	0	0	0	0	0
[truncated: 541 more columns]
